# Supplementary material for: Competitive Endogenous RNA Network Involving Immune Subgroups, Infiltration, and lncRNAs in Prostate Cancer
Source: Genes (Basel). 2025 Apr 29;16(5):527. doi: 10.3390/genes16050527 (PMC12111210; doi:10.3390/genes16050527)
Supplement: Supplementary file 1 [file genes-16-00527-s001.zip]

Archive with 78 entries (76 files):
- lncRNA_miRAN/
- lncRNA_miRAN/ENCORI_hg19_CLIP-seq_miRNA-target_all_FOXN3-AS1.xls
- lncRNA_miRAN/ENCORI_hg19_CLIP-seq_miRNA-target_all_HCP5.xls
- lncRNA_miRAN/ENCORI_hg19_CLIP-seq_miRNA-target_all_HMGA1P4.xls
- lncRNA_miRAN/ENCORI_hg19_CLIP-seq_miRNA-target_all_LBX2-AS1.xls
- lncRNA_miRAN/ENCORI_hg19_CLIP-seq_miRNA-target_all_MEG3.xls
- lncRNA_miRAN/ENCORI_hg19_CLIP-seq_miRNA-target_all_PCAT1.xls
- lncRNA_miRAN/ENCORI_hg19_CLIP-seq_miRNA-target_all_SNHG19.xls
- lncRNA_miRAN/ENCORI_hg19_CLIP-seq_miRNA-target_all_TRG-AS1.xls
- lncRNA_miRAN/ENCORI_hg19_CLIP-seq_miRNA-target_all_TRPM2-AS.xls
- miRNA_mRNA/
- miRNA_mRNA/ENCORI_hg19_CLIP-seq_miRNA-target_all_ACP5.xls
- miRNA_mRNA/ENCORI_hg19_CLIP-seq_miRNA-target_all_APCDD1.xls
- miRNA_mRNA/ENCORI_hg19_CLIP-seq_miRNA-target_all_APOE.xls
- miRNA_mRNA/ENCORI_hg19_CLIP-seq_miRNA-target_all_BOP1.xls
- miRNA_mRNA/ENCORI_hg19_CLIP-seq_miRNA-target_all_BST2.xls
- miRNA_mRNA/ENCORI_hg19_CLIP-seq_miRNA-target_all_C19orf24.xls
- miRNA_mRNA/ENCORI_hg19_CLIP-seq_miRNA-target_all_C19orf48.xls
- miRNA_mRNA/ENCORI_hg19_CLIP-seq_miRNA-target_all_C3.xls
- miRNA_mRNA/ENCORI_hg19_CLIP-seq_miRNA-target_all_C8orf82.xls
- miRNA_mRNA/ENCORI_hg19_CLIP-seq_miRNA-target_all_CAPN5.xls
- miRNA_mRNA/ENCORI_hg19_CLIP-seq_miRNA-target_all_CCDC85B.xls
- miRNA_mRNA/ENCORI_hg19_CLIP-seq_miRNA-target_all_CFD.xls
- miRNA_mRNA/ENCORI_hg19_CLIP-seq_miRNA-target_all_CHGA.xls
- miRNA_mRNA/ENCORI_hg19_CLIP-seq_miRNA-target_all_DCXR.xls
- miRNA_mRNA/ENCORI_hg19_CLIP-seq_miRNA-target_all_EEF1A2.xls
- miRNA_mRNA/ENCORI_hg19_CLIP-seq_miRNA-target_all_EIF4EBP1.xls
- miRNA_mRNA/ENCORI_hg19_CLIP-seq_miRNA-target_all_EXOSC4.xls
- miRNA_mRNA/ENCORI_hg19_CLIP-seq_miRNA-target_all_FABP3.xls
- miRNA_mRNA/ENCORI_hg19_CLIP-seq_miRNA-target_all_FAT1.xls
- miRNA_mRNA/ENCORI_hg19_CLIP-seq_miRNA-target_all_GAMT.xls
- miRNA_mRNA/ENCORI_hg19_CLIP-seq_miRNA-target_all_GNMT.xls
- miRNA_mRNA/ENCORI_hg19_CLIP-seq_miRNA-target_all_H2AFJ.xls
- miRNA_mRNA/ENCORI_hg19_CLIP-seq_miRNA-target_all_HIST1H2AE.xls
- miRNA_mRNA/ENCORI_hg19_CLIP-seq_miRNA-target_all_HIST3H2A.xls
- miRNA_mRNA/ENCORI_hg19_CLIP-seq_miRNA-target_all_HMGCS2.xls
- miRNA_mRNA/ENCORI_hg19_CLIP-seq_miRNA-target_all_HPGD.xls
- miRNA_mRNA/ENCORI_hg19_CLIP-seq_miRNA-target_all_IGHA1.xls
- miRNA_mRNA/ENCORI_hg19_CLIP-seq_miRNA-target_all_IGHG1.xls
- miRNA_mRNA/ENCORI_hg19_CLIP-seq_miRNA-target_all_IGKC.xls
- miRNA_mRNA/ENCORI_hg19_CLIP-seq_miRNA-target_all_IGLC3.xls
- miRNA_mRNA/ENCORI_hg19_CLIP-seq_miRNA-target_all_ISG15.xls
- miRNA_mRNA/ENCORI_hg19_CLIP-seq_miRNA-target_all_LYZ.xls
- miRNA_mRNA/ENCORI_hg19_CLIP-seq_miRNA-target_all_MB.xls
- miRNA_mRNA/ENCORI_hg19_CLIP-seq_miRNA-target_all_MPST.xls
- miRNA_mRNA/ENCORI_hg19_CLIP-seq_miRNA-target_all_MRPL12.xls
- miRNA_mRNA/ENCORI_hg19_CLIP-seq_miRNA-target_all_MRPL41.xls
- miRNA_mRNA/ENCORI_hg19_CLIP-seq_miRNA-target_all_MZT2B.xls
- miRNA_mRNA/ENCORI_hg19_CLIP-seq_miRNA-target_all_NAPRT.xls
- miRNA_mRNA/ENCORI_hg19_CLIP-seq_miRNA-target_all_NDUFA13.xls
- miRNA_mRNA/ENCORI_hg19_CLIP-seq_miRNA-target_all_NSMCE1.xls
- miRNA_mRNA/ENCORI_hg19_CLIP-seq_miRNA-target_all_NUDT8.xls
- miRNA_mRNA/ENCORI_hg19_CLIP-seq_miRNA-target_all_PI15.xls
- miRNA_mRNA/ENCORI_hg19_CLIP-seq_miRNA-target_all_PIGR.xls
- miRNA_mRNA/ENCORI_hg19_CLIP-seq_miRNA-target_all_PLAT.xls
- miRNA_mRNA/ENCORI_hg19_CLIP-seq_miRNA-target_all_PPP1R14B.xls
- miRNA_mRNA/ENCORI_hg19_CLIP-seq_miRNA-target_all_PTN.xls
- miRNA_mRNA/ENCORI_hg19_CLIP-seq_miRNA-target_all_RAMP1.xls
- miRNA_mRNA/ENCORI_hg19_CLIP-seq_miRNA-target_all_RGS1.xls
- miRNA_mRNA/ENCORI_hg19_CLIP-seq_miRNA-target_all_RPL12.xls
- miRNA_mRNA/ENCORI_hg19_CLIP-seq_miRNA-target_all_RPL13.xls
- miRNA_mRNA/ENCORI_hg19_CLIP-seq_miRNA-target_all_RPL28.xls
- miRNA_mRNA/ENCORI_hg19_CLIP-seq_miRNA-target_all_RPL35.xls
- miRNA_mRNA/ENCORI_hg19_CLIP-seq_miRNA-target_all_RPL36A.xls
- miRNA_mRNA/ENCORI_hg19_CLIP-seq_miRNA-target_all_RPL8.xls
- miRNA_mRNA/ENCORI_hg19_CLIP-seq_miRNA-target_all_RPS15.xls
- miRNA_mRNA/ENCORI_hg19_CLIP-seq_miRNA-target_all_RPS19.xls
- miRNA_mRNA/ENCORI_hg19_CLIP-seq_miRNA-target_all_RPS20.xls
- miRNA_mRNA/ENCORI_hg19_CLIP-seq_miRNA-target_all_SCUBE2.xls
- miRNA_mRNA/ENCORI_hg19_CLIP-seq_miRNA-target_all_THBS1.xls
- miRNA_mRNA/ENCORI_hg19_CLIP-seq_miRNA-target_all_UQCC3.xls
- miRNA_mRNA/ENCORI_hg19_CLIP-seq_miRNA-target_all_VEGFA.xls
- Supplementary Figure.tif
- Supplementary Table S1.xlsx
- Supplementary Table S2.xlsx
- Supplementary Table S3.xlsx
- Supplementary Table S4.xlsx
- Supplementary Table S5.xlsx
