# Supplementary material for: Competitive Endogenous RNA Network Involving Immune Subgroups, Infiltration, and lncRNAs in Prostate Cancer
Source: Genes (Basel). 2025 Apr 29;16(5):527. doi: 10.3390/genes16050527 (PMC12111210; doi:10.3390/genes16050527)
Supplement: Supplementary file 1 [file genes-16-00527-s001.zip › lncRNA_miRAN/ENCORI_hg19_CLIP-seq_miRNA-target_all_FOXN3-AS1.xls]

#please cite:
#Zhou KR, Liu S, Cai L, et al. ENCORI: The Encyclopedia of RNA Interactomes.
#2.Li JH, et al.starBase v2.0: decoding miRNA-ceRNA, miRNA-ncRNA and protein-RNA interaction networks from large-scale CLIP-Seq data , Nucleic Acids Res. 2014 Jan;42:D92-7.
miRNAid	miRNAname	geneID	geneName	geneType	chromosome	start	end	strand	clipExpNum	degraExpNum	RBP	merClass	miRseq	align	targetSeq	pancancerNum
MIMAT0000722	hsa-miR-370-3p	ENSG00000258920	FOXN3-AS1	antisense	chr14	89885559	89885580	+	1	0	AGO2	7mer-m8	ugguccaaggugggGUCGUCCg	              ||||||| 	cugccugauguggaCAGCAGGg	5
MIMAT0027687	hsa-miR-6893-3p	ENSG00000258920	FOXN3-AS1	antisense	chr14	89885559	89885580	+	1	0	AGO2	7mer-m8	gaCCGUCCACUUCCGUCGUCCc	  | | | || :| ||||||| 	cuGCCUGAUGUGGACAGCAGGg	0
MIMAT0000241	hsa-miR-208a-3p	ENSG00000258920	FOXN3-AS1	antisense	chr14	89885772	89885791	+	1	0	AGO1-4	7mer-m8	uguucgaaaAACGAGCAGAAUa	         |||  ||||||| 	aaaggacccUUG--CGUCUUAg	1
MIMAT0004960	hsa-miR-208b-3p	ENSG00000258920	FOXN3-AS1	antisense	chr14	89885773	89885791	+	1	0	AGO1-4	7mer-m8	ugUUUGGAAAACAAGCAGAAUa	  ::|||  |||  ||||||| 	aaGGACC-CUUG--CGUCUUAg	1
MIMAT0015038	hsa-miR-3164	ENSG00000258920	FOXN3-AS1	antisense	chr14	89885786	89885807	+	1	0	AGO1-4	8mer	gcGGUAAAGGGAAUUUCAGUGu	  ::|  |||:  :||||||| 	ucUUAGGUCCUGAGAAGUCACa	0
MIMAT0027541	hsa-miR-6820-3p	ENSG00000258920	FOXN3-AS1	antisense	chr14	89885786	89885807	+	1	0	AGO1-4	8mer	gacaccgucccCUCUUCAGUGu	           |||||||||| 	ucuuagguccuGAGAAGUCACa	4
MIMAT0003879	hsa-miR-758-3p	ENSG00000258920	FOXN3-AS1	antisense	chr14	89885786	89885809	+	1	0	AGO1-4	8mer	ccAAUCACCUGG-UC--CAGUGUUu	  |||| |  |: ||  ||||||| 	ucUUAG-GUCCUGAGAAGUCACAAa	5
MIMAT0005797	hsa-miR-1301-3p	ENSG00000258920	FOXN3-AS1	antisense	chr14	89885799	89885823	+	1	0	AGO1-4	7mer-m8	cuUCAGUGAGGGUCCG-UCGACGUu	  ||||||   :| || ||||||| 	gaAGUCACAAAUAAGCAAGCUGCAu	2
MIMAT0020541	hsa-miR-5047	ENSG00000258920	FOXN3-AS1	antisense	chr14	89885800	89885823	+	1	0	AGO1-4	7mer-m8	uggAAUGUUGG--CG-UCGACGUu	   | |||| :  || ||||||| 	aagUCACAAAUAAGCAAGCUGCAu	0
MIMAT0003311	hsa-miR-641	ENSG00000258920	FOXN3-AS1	antisense	chr14	89885815	89885837	+	1	0	AGO1-4	7mer-m8	cuCCACUGAGAUAGGAUACAGAAa	  | || | :|:||: ||||||| 	aaGCUG-CAUUGUCUAAUGUCUUg	1
MIMAT0017997	hsa-miR-3617-5p	ENSG00000258920	FOXN3-AS1	antisense	chr14	89885817	89885837	+	1	0	AGO1-4	7mer-m8	ggguagAACGUUGA-UACAGAAa	      |||:  || ||||||| 	gcugcaUUGU--CUAAUGUCUUg	2
MIMAT0002858	hsa-miR-520g-3p	ENSG00000258920	FOXN3-AS1	antisense	chr14	89885881	89885901	+	1	0	AGO1-4	8mer	ugUGAGAUUUCCCUUCGUGAAACa	  :| |||:|   || ||||||| 	guGCCCUAGA---AAUCACUUUGa	5
MIMAT0002867	hsa-miR-520h	ENSG00000258920	FOXN3-AS1	antisense	chr14	89885883	89885901	+	1	0	AGO1-4	8mer	ugaGAUUUCCCUUCGUGAAACa	   |||:|   || ||||||| 	gccCUAGA---AAUCACUUUGa	5
MIMAT0018183	hsa-miR-3909	ENSG00000258920	FOXN3-AS1	antisense	chr14	89885907	89885928	+	1	0	AGO1-4	7mer-m8	ucugacguccgggAUCUCCUGu	             |||||||| 	acuuauuuccugaUAGAGGACu	1
MIMAT0027605	hsa-miR-6852-3p	ENSG00000258920	FOXN3-AS1	antisense	chr14	89885912	89885928	+	1	0	AGO1-4	7mer-m8	gacuccUUGUCUCCUGu	      :|:||||||| 	uuuccuGAUAGAGGACu	1
MIMAT0025481	hsa-miR-6512-3p	ENSG00000258920	FOXN3-AS1	antisense	chr14	89885946	89885970	+	1	0	AGO1-4	7mer-m8	ggauGGUA-A-UC-UUCCCGACCUu	    |||| | || | |||||||| 	agccCCAUCUGAGCAUGGGCUGGAg	1
MIMAT0027345	hsa-miR-6720-5p	ENSG00000258920	FOXN3-AS1	antisense	chr14	89885946	89885970	+	1	0	AGO1-4	7mer-m8	gcgccGCGGA-UGGU-CCCGACCUu	     | :|| | || |||||||| 	agcccCAUCUGAGCAUGGGCUGGAg	2
