# Supplementary material for: Competitive Endogenous RNA Network Involving Immune Subgroups, Infiltration, and lncRNAs in Prostate Cancer
Source: Genes (Basel). 2025 Apr 29;16(5):527. doi: 10.3390/genes16050527 (PMC12111210; doi:10.3390/genes16050527)
Supplement: Supplementary file 1 [file genes-16-00527-s001.zip › lncRNA_miRAN/ENCORI_hg19_CLIP-seq_miRNA-target_all_HCP5.xls]

#please cite:
#Zhou KR, Liu S, Cai L, et al. ENCORI: The Encyclopedia of RNA Interactomes.
#2.Li JH, et al.starBase v2.0: decoding miRNA-ceRNA, miRNA-ncRNA and protein-RNA interaction networks from large-scale CLIP-Seq data , Nucleic Acids Res. 2014 Jan;42:D92-7.
miRNAid	miRNAname	geneID	geneName	geneType	chromosome	start	end	strand	clipExpNum	degraExpNum	RBP	merClass	miRseq	align	targetSeq	pancancerNum
MIMAT0000271	hsa-miR-214-3p	ENSG00000206337	HCP5	sense_overlapping	chr6	31430999	31431020	+	1	0	AGO1-4	7mer-m8	ugacggacaGACACGGACGACa	|| |||||||	ucccgaaccCUCCUCCUGCUGu	8
MIMAT0010364	hsa-miR-761	ENSG00000206337	HCP5	sense_overlapping	chr6	31430999	31431020	+	1	0	AGO1-4	7mer-m8	acacagucaaAGUGGGACGACg	|| :|||||||	ucccgaacccUCCUCCUGCUGu	0
MIMAT0017999	hsa-miR-3619-5p	ENSG00000206337	HCP5	sense_overlapping	chr6	31431000	31431020	+	1	0	AGO1-4	7mer-m8	cgaCGUGGUCGGACGGACGACu	| ||| ||| |||||||	cccGAACCCUCCU-CCUGCUGu	0
MIMAT0018192	hsa-miR-3918	ENSG00000206337	HCP5	sense_overlapping	chr6	31431019	31431041	+	1	0	AGO1-4	8mer	ucAGAG--GUAGACGCCGGGACa	|||| | | |:|||||||	guUCUCGGGAGCCGUGGCCCUGa	1
MIMAT0014990	hsa-miR-3127-5p	ENSG00000206337	HCP5	sense_overlapping	chr6	31431021	31431042	+	1	0	AGO1-4	7mer-m8	gaaggguaaGGUGUUCGGGACUa	||:: :|||||||	ucucgggagCCGU-GGCCCUGAu	7
MIMAT0002833	hsa-miR-520a-5p	ENSG00000206337	HCP5	sense_overlapping	chr6	31431179	31431202	+	5	1	AGO2	8mer	ucuuucAUG-AAGG--GAGACCUc	||| || | |||||||	cauuuuUACAUUACAACUCUGGAa	5
MIMAT0002838	hsa-miR-525-5p	ENSG00000206337	HCP5	sense_overlapping	chr6	31431179	31431202	+	5	1	AGO2	8mer	ucuuucACGUAG-G--GAGACCUc	| |||: | |||||||	cauuuuUACAUUACAACUCUGGAa	9
MIMAT0019776	hsa-miR-1343-3p	ENSG00000206337	HCP5	sense_overlapping	chr6	31431345	31431369	+	1	0	AGO2	8mer	cgcUCUCACG---CCCGGGGUCCUc	:|||| | | |:|||||||	aaaGGAGUCCUCUGUGUCCCAGGAa	10
MIMAT0027467	hsa-miR-6783-3p	ENSG00000206337	HCP5	sense_overlapping	chr6	31431348	31431369	+	1	0	AGO2	8mer	gaugucuccucuucGGGUCCUu	|||||||	ggaguccucuguguCCCAGGAa	10
MIMAT0000751	hsa-miR-330-3p	ENSG00000206337	HCP5	sense_overlapping	chr6	31431358	31431383	+	1	0	AGO2	7mer-m8	agagacGUCC--GGCA-CACGAAACg	|||| : || |||||||	guguccCAGGAAUGGUCCUGCUUUGg	7
MIMAT0005877	hsa-miR-1286	ENSG00000206337	HCP5	sense_overlapping	chr6	31431359	31431379	+	1	0	AGO2	7mer-m8	ucccgaguagaACCAGGACGu	|||||||||	ugucccaggaaUGGUCCUGCu	4
MIMAT0025481	hsa-miR-6512-3p	ENSG00000206337	HCP5	sense_overlapping	chr6	31431551	31431573	+	1	0	AGO2	7mer-m8	ggAUGGU-AAUCUUCCCGACCUu	| :|| | |:: |||||||	ccUCUCAGGUUGGGUGGCUGGAc	3
MIMAT0027345	hsa-miR-6720-5p	ENSG00000206337	HCP5	sense_overlapping	chr6	31431551	31431573	+	1	0	AGO2	7mer-m8	gcgccgcggauggucCCGACCUu	|||||||	ccucucagguuggguGGCUGGAc	5
MIMAT0018194	hsa-miR-3150b-3p	ENSG00000206337	HCP5	sense_overlapping	chr6	31431563	31431584	+	1	0	AGO2	8mer	gguugGAGCUGCU-AGAGGAGu	|| ||||| |||||||	gguggCUGGACGAUUCUCCUCa	1
MIMAT0019948	hsa-miR-4784	ENSG00000206337	HCP5	sense_overlapping	chr6	31431565	31431584	+	1	0	AGO2	8mer	agucagggucguAGAGGAGu	|||||||	uggcuggacgauUCUCCUCa	3
MIMAT0002833	hsa-miR-520a-5p	ENSG00000206337	HCP5	sense_overlapping	chr6	31431738	31431758	+	1	0	AGO2	7mer-m8	ucuuucaUGAAGGGAGACCUc	:|| :|||||||	cucacccGCUGGUCUCUGGAc	5
MIMAT0002838	hsa-miR-525-5p	ENSG00000206337	HCP5	sense_overlapping	chr6	31431738	31431758	+	1	0	AGO2	7mer-m8	ucuuucaCGUAGGGAGACCUc	|| :|||||||	cucacccGCUGGUCUCUGGAc	9
MIMAT0000436	hsa-miR-144-3p	ENSG00000206337	HCP5	sense_overlapping	chr6	31431749	31431768	+	1	0	AGO2	7mer-m8	ucauguaguagaUAUGACAu	|||||||	gucucuggacacAUACUGUc	3
MIMAT0000077	hsa-miR-22-3p	ENSG00000206337	HCP5	sense_overlapping	chr6	31431768	31431788	+	1	0	AGO2	7mer-m8	ugUCAAGAAGUUGACCGUCGAa	| ||| | : ||||||||	ccAAUUCCCCUG-UGGCAGCUg	1
MIMAT0000755	hsa-miR-323a-3p	ENSG00000206337	HCP5	sense_overlapping	chr6	31431774	31431795	+	1	0	AGO2	7mer-m8	ucuccaGCUGGC-ACAUUACAc	:|:| | ||||||||	ccccugUGGCAGCUGUAAUGUg	7
MIMAT0000273	hsa-miR-216a-5p	ENSG00000206337	HCP5	sense_overlapping	chr6	31431970	31431990	+	1	1	AGO2	8mer	agugucAACGGUCGACUCUAAu	|| |:| ||||||||	guguucUUCCUA-CUGAGAUUa	2
MIMAT0003247	hsa-miR-582-5p	ENSG00000206337	HCP5	sense_overlapping	chr6	31431977	31432001	+	1	1	AGO2	7mer-m8	ucauUGAC-C-AACUUGUUGACAUu	|||| | || | |||||||	uccuACUGAGAUUACAGAACUGUAg	10
MIMAT0000250	hsa-miR-139-5p	ENSG00000206337	HCP5	sense_overlapping	chr6	31431980	31432002	+	1	1	AGO2	8mer	ugacCUCU-GUGCACGUGACAUCu	|||| :|| | |||||||	uacuGAGAUUAC-AGAACUGUAGa	7
MIMAT0003311	hsa-miR-641	ENSG00000206337	HCP5	sense_overlapping	chr6	31431989	31432011	+	1	1	AGO2	7mer-m8	cuccacUGAGAUAGGAUACAGAAa	||| || |||||||	uacagaACUGUA-GAGAUGUCUUu	2
MIMAT0017997	hsa-miR-3617-5p	ENSG00000206337	HCP5	sense_overlapping	chr6	31431990	31432011	+	1	1	AGO2	7mer-m8	ggguagaACGUUGAUACAGAAa	||:|: |||||||	acagaacUGUAGAGAUGUCUUu	1
MIMAT0005930	hsa-miR-1276	ENSG00000206337	HCP5	sense_overlapping	chr6	31432089	31432109	+	1	0	AGO2	7mer-m8	acagaGGUGUC-CCGAGAAAu	|:|:|| |||||||	ugugcCUAUAGAAGCUCUUUu	9
MIMAT0003328	hsa-miR-653-5p	ENSG00000206337	HCP5	sense_overlapping	chr6	31432094	31432115	+	1	0	AGO2	7mer-m8	gucAUC-UCUAACAAAGUUGUg	||| || | ||||||||	cuaUAGAAGCUCUUUUCAACAu	5
MIMAT0001639	hsa-miR-409-3p	ENSG00000206337	HCP5	sense_overlapping	chr6	31432096	31432117	+	1	0	AGO2	7mer-m8	uccccaaguggcucGUUGUAAg	|||||||	auagaagcucuuuuCAACAUUc	5
MIMAT0000456	hsa-miR-186-5p	ENSG00000206337	HCP5	sense_overlapping	chr6	31432100	31432121	+	1	0	AGO2	8mer	ucggguuuuccucuUAAGAAAc	|||||||	aagcucuuuucaacAUUCUUUa	2
MIMAT0015069	hsa-miR-3187-3p	ENSG00000206337	HCP5	sense_overlapping	chr6	31432109	31432128	+	1	0	AGO2	7mer-m8	ggcgcgucGGGGUACCGGUu	|:::|||||||	ucaacauuCUUUAUGGCCAg	3
MIMAT0022698	hsa-miR-345-3p	ENSG00000206337	HCP5	sense_overlapping	chr6	31432644	31432665	+	1	0	AGO2	7mer-m8	gaGGUCUGGGGAGCAAGUCCCg	:| | :: |:||||||||	cuUCUGCUUGGUUGUUCAGGGc	3
MIMAT0000752	hsa-miR-328-3p	ENSG00000206337	HCP5	sense_overlapping	chr6	31432647	31432668	+	1	0	AGO2	7mer-m8	ugccuucccgucucUCCCGGUc	|||||||	cugcuugguuguucAGGGCCAu	6
MIMAT0016895	hsa-miR-2355-5p	ENSG00000206337	HCP5	sense_overlapping	chr6	31432673	31432694	+	1	0	AGO2	7mer-m8	aacAGGUAAC-AUAGACCCCUa	|: : || | ||||||||	gguUUGGGUGUUUUCUGGGGAu	1
MIMAT0022844	hsa-miR-216a-3p	ENSG00000206337	HCP5	sense_overlapping	chr6	31432958	31432981	+	3	0	AGO1-4,AGO2	8mer	uaUUAGGGUCU--CUGGUGACACu	||||||||: ||||||||	agAAUCCCAGGCCCUCCACUGUGa	2
MIMAT0018109	hsa-miR-3681-3p	ENSG00000206337	HCP5	sense_overlapping	chr6	31432960	31432981	+	3	0	AGO1-4,AGO2	8mer	ucaucaccuacuucGUGACACa	|||||||	aaucccaggcccucCACUGUGa	1
MIMAT0000424	hsa-miR-128-3p	ENSG00000206337	HCP5	sense_overlapping	chr6	31432962	31432981	+	3	0	AGO1-4,AGO2	8mer	uuucUCUGGCCAAGUGACACu	||:|| | |||||||	ucccAGGCC-CUCCACUGUGa	11
MIMAT0000084	hsa-miR-27a-3p	ENSG00000206337	HCP5	sense_overlapping	chr6	31432962	31432982	+	3	0	AGO1-4,AGO2	7mer-m8	cgccuugaaucGGUGACACUu	|||||||||	ucccaggcccuCCACUGUGAc	2
MIMAT0000419	hsa-miR-27b-3p	ENSG00000206337	HCP5	sense_overlapping	chr6	31432964	31432982	+	3	0	AGO1-4,AGO2	7mer-m8	cgUCUUGAAUCGGUGACACUu	||: | | |||||||||	ccAGGCCCU--CCACUGUGAc	13
MIMAT0000100	hsa-miR-29b-3p	ENSG00000206337	HCP5	sense_overlapping	chr6	31432972	31432998	+	3	0	AGO1-4,AGO2	7mer-m8	uuGUG--ACU-A-AAGUUUACCACGAu	||| ||| | | | | |||||||	ucCACUGUGACUCUCCUACUGGUGCUu	1
MIMAT0000086	hsa-miR-29a-3p	ENSG00000206337	HCP5	sense_overlapping	chr6	31432975	31432998	+	3	0	AGO1-4,AGO2	7mer-m8	auugGCU-AAAGUCU-ACCACGAu	:|| | || | |||||||	acugUGACUCUCCUACUGGUGCUu	2
MIMAT0000681	hsa-miR-29c-3p	ENSG00000206337	HCP5	sense_overlapping	chr6	31432977	31432998	+	3	0	AGO1-4,AGO2	7mer-m8	auuggcuaAAGUUUACCACGAu	| | | |||||||	ugugacucUCCUACUGGUGCUu	1
MIMAT0000075	hsa-miR-20a-5p	ENSG00000206337	HCP5	sense_overlapping	chr6	31433020	31433041	+	3	0	AGO1-4,AGO2	7mer-m8	gaUGGACGUGAUAUUCGUGAAAu	||| ||| | :|||||||	uuACC-CCACCACUGGCACUUUc	10
MIMAT0000093	hsa-miR-93-5p	ENSG00000206337	HCP5	sense_overlapping	chr6	31433020	31433041	+	3	0	AGO1-4,AGO2	7mer-m8	gaUGGACGUGCUUGUCGUGAAAc	||| ||| | ::|||||||	uuACC-CCACCACUGGCACUUUc	15
MIMAT0001413	hsa-miR-20b-5p	ENSG00000206337	HCP5	sense_overlapping	chr6	31433020	31433041	+	3	0	AGO1-4,AGO2	7mer-m8	gaUGGACGUGAUACUCGUGAAAc	||| ||| | :|||||||	uuACC-CCACCACUGGCACUUUc	5
MIMAT0002836	hsa-miR-526b-3p	ENSG00000206337	HCP5	sense_overlapping	chr6	31433020	31433041	+	3	0	AGO1-4,AGO2	7mer-m8	cggagauuuuccuUCGUGAAAg	:|||||||	uuaccccaccacuGGCACUUUc	4
MIMAT0002853	hsa-miR-519d-3p	ENSG00000206337	HCP5	sense_overlapping	chr6	31433020	31433041	+	3	0	AGO1-4,AGO2	7mer-m8	gugagauuucccuCCGUGAAAc	||||||||	uuaccccaccacuGGCACUUUc	5
MIMAT0000680	hsa-miR-106b-5p	ENSG00000206337	HCP5	sense_overlapping	chr6	31433021	31433041	+	3	0	AGO1-4,AGO2	7mer-m8	uagacGUGACAGUCGUGAAAu	||| ::|||||||	uacccCACCACUGGCACUUUc	11
MIMAT0000070	hsa-miR-17-5p	ENSG00000206337	HCP5	sense_overlapping	chr6	31433022	31433041	+	3	0	AGO1-4,AGO2	7mer-m8	gauGGACGUGACAUUCGUGAAAc	|| ||||| |||||||	accCCACCACUG---GCACUUUc	10
MIMAT0000103	hsa-miR-106a-5p	ENSG00000206337	HCP5	sense_overlapping	chr6	31433022	31433041	+	3	0	AGO1-4,AGO2	7mer-m8	gauGGACGUGACAUUCGUGAAAa	|| ||||| |||||||	accCCACCACUG---GCACUUUc	5
MIMAT0019917	hsa-miR-4766-5p	ENSG00000206337	HCP5	sense_overlapping	chr6	31433024	31433044	+	3	0	AGO1-4,AGO2	7mer-m8	uuGUGGUUGACGAGAAAGUCu	||||| : || |||||||	ccCACCACUGGCACUUUCAGc	0
MIMAT0000760	hsa-miR-331-3p	ENSG00000206337	HCP5	sense_overlapping	chr6	31433033	31433053	+	3	0	AGO1-4,AGO2	7mer-m8	aagauccuaUCCGGGUCCCCg	|| |||||||	ggcacuuucAGCACCAGGGGg	5
MIMAT0019700	hsa-miR-4640-3p	ENSG00000206337	HCP5	sense_overlapping	chr6	31433035	31433055	+	3	0	AGO1-4,AGO2	7mer-m8	cacccGGUCCUUUGUCCCCCAc	:|| | | ||||||||	cacuuUCA-GCACCAGGGGGUc	1
MIMAT0003322	hsa-miR-652-3p	ENSG00000206337	HCP5	sense_overlapping	chr6	31433055	31433078	+	3	0	AGO1-4,AGO2	7mer-m8	gugUUGGGAUCAC---CGCGGUAa	|| |:||| |||||||	cugAAGGAUGGUGACUGCGCCAUg	1
MIMAT0005944	hsa-miR-1252-5p	ENSG00000206337	HCP5	sense_overlapping	chr6	31433210	31433231	+	1	0	AGO2	7mer-m8	auuUACUUAAGUUAAAGGAAGa	| | | | : |||||||	accAGGCAGUGUGCUUCCUUCc	1
MIMAT0000431	hsa-miR-140-5p	ENSG00000206337	HCP5	sense_overlapping	chr6	31433284	31433305	+	2	0	AGO2	8mer	gaugguaucccauuUUGGUGAc	|||||||	cccuggaugccccuAACCACUa	2
MIMAT0019798	hsa-miR-4701-5p	ENSG00000206337	HCP5	sense_overlapping	chr6	31433313	31433334	+	2	0	AGO2	7mer-m8	uuccccauccACACCACCGGUu	|| |||||||	aaaacuucacUGCAGUGGCCAc	4
MIMAT0003255	hsa-miR-588	ENSG00000206337	HCP5	sense_overlapping	chr6	31433314	31433334	+	2	0	AGO2	7mer-m8	caaGAUUGGGUAACACCGGUu	|| |:: |||||||	aaaCUUCACUGCAGUGGCCAc	1
MIMAT0025857	hsa-miR-892c-5p	ENSG00000206337	HCP5	sense_overlapping	chr6	31433324	31433343	+	1	0	AGO2	7mer-m8	acUGACCGUGGAAAGACUUAu	| |||| | ||||||||	gcAGUGGC-CACUUCUGAAUc	2
MIMAT0022714	hsa-miR-766-5p	ENSG00000206337	HCP5	sense_overlapping	chr6	31433395	31433416	+	1	0	AGO2	7mer-m8	uucuGGUCGUGGUUAAGGAGGa	|:||::: |||||||	gccuCUAGUGUACCUUCCUCCu	2
MIMAT0000687	hsa-miR-299-3p	ENSG00000206337	HCP5	sense_overlapping	chr6	31433564	31433584	+	1	0	AGO2	7mer-m8	uuCGCCAAAUGGUAGGGUGUAu	|:| | |: |||||||||	aaGUGUUGUG-GAUCCCACAUg	7
