# Supplementary material for: Competitive Endogenous RNA Network Involving Immune Subgroups, Infiltration, and lncRNAs in Prostate Cancer
Source: Genes (Basel). 2025 Apr 29;16(5):527. doi: 10.3390/genes16050527 (PMC12111210; doi:10.3390/genes16050527)
Supplement: Supplementary file 1 [file genes-16-00527-s001.zip › lncRNA_miRAN/ENCORI_hg19_CLIP-seq_miRNA-target_all_HMGA1P4.xls]

#please cite:
#Zhou KR, Liu S, Cai L, et al. ENCORI: The Encyclopedia of RNA Interactomes.
#2.Li JH, et al.starBase v2.0: decoding miRNA-ceRNA, miRNA-ncRNA and protein-RNA interaction networks from large-scale CLIP-Seq data , Nucleic Acids Res. 2014 Jan;42:D92-7.
miRNAid	miRNAname	geneID	geneName	geneType	chromosome	start	end	strand	clipExpNum	degraExpNum	RBP	merClass	miRseq	align	targetSeq	pancancerNum
MIMAT0018952	hsa-miR-4436a	ENSG00000234705	HMGA1P4	antisense	chr9	131425800	131425821	-	1	0	AGO1-4	7mer-m8	uagGUGAAGACG-GACAGGACg	   | || || | |||||||| 	acaCCCUCCUCCACUGUCCUGg	1
MIMAT0021020	hsa-miR-5000-3p	ENSG00000234705	HMGA1P4	antisense	chr9	131425800	131425821	-	1	0	AGO1-4	7mer-m8	agguucaagucuUCACAGGACu	            | ||||||| 	acacccuccuccACUGUCCUGg	0
