# Supplementary material for: Competitive Endogenous RNA Network Involving Immune Subgroups, Infiltration, and lncRNAs in Prostate Cancer
Source: Genes (Basel). 2025 Apr 29;16(5):527. doi: 10.3390/genes16050527 (PMC12111210; doi:10.3390/genes16050527)
Supplement: Supplementary file 1 [file genes-16-00527-s001.zip › lncRNA_miRAN/ENCORI_hg19_CLIP-seq_miRNA-target_all_MEG3.xls]

#please cite:
#Zhou KR, Liu S, Cai L, et al. ENCORI: The Encyclopedia of RNA Interactomes.
#2.Li JH, et al.starBase v2.0: decoding miRNA-ceRNA, miRNA-ncRNA and protein-RNA interaction networks from large-scale CLIP-Seq data , Nucleic Acids Res. 2014 Jan;42:D92-7.
miRNAid	miRNAname	geneID	geneName	geneType	chromosome	start	end	strand	clipExpNum	degraExpNum	RBP	merClass	miRseq	align	targetSeq	pancancerNum
MIMAT0002172	hsa-miR-376b-3p	ENSG00000214548	MEG3	lincRNA	chr14	101295558	101295579	+	1	0	AGO1-4	7mer-m8	uuguaccuAAAAGGAGAUACUa	||| ||||||||	gcucauacUUUGACUCUAUGAg	0
MIMAT0000729	hsa-miR-376a-3p	ENSG00000214548	MEG3	lincRNA	chr14	101295559	101295579	+	1	0	AGO1-4	7mer-m8	ugcaccuAAAAGGAGAUACUa	||| ||||||||	cucauacUUUGACUCUAUGAg	0
MIMAT0000437	hsa-miR-145-5p	ENSG00000214548	MEG3	lincRNA	chr14	101295603	101295627	+	8	0	AGO1-4	7mer-m8	ucccuaaGGAC--CCUUUUGACCUg	|||| | ||||||||	guguucaCCUGCUAGCAAACUGGAg	2
MIMAT0021127	hsa-miR-5195-3p	ENSG00000214548	MEG3	lincRNA	chr14	101295608	101295627	+	8	0	AGO1-4	7mer-m8	ucGGGGGAGUCUCUUGACCUa	||: || || |||||||	caCCUGCU-AGCAAACUGGAg	0
MIMAT0015023	hsa-miR-3150a-3p	ENSG00000214548	MEG3	lincRNA	chr14	101295617	101295642	+	8	0	AGO1-4	8mer	ggUUGGAGCUCCUA----GAGGGGUc	|| || ||| :| |||||||	gcAAACUGGAGUGUUUCCCUCCCCAa	2
MIMAT0027426	hsa-miR-6763-5p	ENSG00000214548	MEG3	lincRNA	chr14	101295624	101295642	+	8	0	AGO1-4	8mer	gaggggucGGUGAGGGGUc	:| |||||||	ggaguguuUCCCUCCCCAa	2
MIMAT0019700	hsa-miR-4640-3p	ENSG00000214548	MEG3	lincRNA	chr14	101295628	101295649	+	8	0	AGO1-4	7mer-m8	cacccgguccuuugUCCCCCAc	|||||||	uguuucccuccccaAGGGGGUg	5
MIMAT0019700	hsa-miR-4640-3p	ENSG00000214548	MEG3	lincRNA	chr14	101295638	101295649	+	8	0	AGO1-4	7mer-m8	cacccgguccuuugUCCCCCAc	|||||||	----------cccaAGGGGGUg	5
MIMAT0000720	hsa-miR-376c-3p	ENSG00000214548	MEG3	lincRNA	chr14	101296154	101296174	+	1	0	AGO2	7mer-m8	ugcacCUUAAAGGAGAUACAa	||: ::|||||||	uuccaGAGCACUUUCUAUGUg	0
MIMAT0002175	hsa-miR-485-5p	ENSG00000214548	MEG3	lincRNA	chr14	101296205	101296226	+	1	0	AGO2	8mer	cuUAAGUAGUGC-CGGUCGGAGa	|| :| ||| | |||||||	guAUGUA-AACGAGGCAGCCUCa	0
MIMAT0027668	hsa-miR-6884-5p	ENSG00000214548	MEG3	lincRNA	chr14	101296205	101296226	+	1	0	AGO2	8mer	guUGUAGUGGAAGAGUCGGAGa	|::| | | |||||||	guAUGUAAACGAGGCAGCCUCa	1
MIMAT0027433	hsa-miR-6766-3p	ENSG00000214548	MEG3	lincRNA	chr14	101296960	101296982	+	1	0	AGO2	7mer-m8	acucccACCCCCU-UCUGUUAGu	||||| | |||||||	auuuucUGGGGCACCGACAAUCu	0
MIMAT0000276	hsa-miR-219a-5p	ENSG00000214548	MEG3	lincRNA	chr14	101296962	101296982	+	1	0	AGO2	7mer-m8	ucuuaacgcaaacCUGUUAGu	|||||||	uuucuggggcaccGACAAUCu	3
MIMAT0019945	hsa-miR-4782-3p	ENSG00000214548	MEG3	lincRNA	chr14	101296962	101296982	+	1	0	AGO2	7mer-m8	caAGAUCUAUACUUCUGUUAGu	|||:|: : |||||||	uuUCUGGG-GCACCGACAAUCu	1
MIMAT0000703	hsa-miR-361-5p	ENSG00000214548	MEG3	lincRNA	chr14	101296988	101297012	+	1	0	AGO2	7mer-m8	caUGGGGACC--UCUA-AGACUAUu	:| || || ||:| |||||||	guGCACCAGGCUAGGUAUCUGAUAc	7
MIMAT0000273	hsa-miR-216a-5p	ENSG00000214548	MEG3	lincRNA	chr14	101297378	101297398	+	1	0	AGO1-4	7mer-m8	aguGUCAACGGUCGACUCUAAu	||| |||| |||||||	aucCAGGCCCCAG-UGAGAUUc	2
MIMAT0005877	hsa-miR-1286	ENSG00000214548	MEG3	lincRNA	chr14	101297406	101297427	+	1	0	AGO1-4	7mer-m8	ucccgagUAGAAC-CAGGACGu	||| | |||||||	cuguaaaAUCGAGAGUCCUGCu	2
MIMAT0004947	hsa-miR-885-5p	ENSG00000214548	MEG3	lincRNA	chr14	101297423	101297443	+	1	0	AGO1-4	7mer-m8	ucuccguccCAUCACAUUACCu	|| | |||||||	cugcucccaGU-GAGUAAUGGu	3
MIMAT0000256	hsa-miR-181a-5p	ENSG00000214548	MEG3	lincRNA	chr14	101297431	101297453	+	1	0	AGO1-4	7mer-m8	ugAGUGGCUGUCGCAACUUACAa	| | : |::|: |||||||	agUGAGUAAUGGUAGUGAAUGUu	4
MIMAT0000257	hsa-miR-181b-5p	ENSG00000214548	MEG3	lincRNA	chr14	101297431	101297453	+	1	0	AGO1-4	7mer-m8	uggguggcUGUCGUUACUUACAa	|::|:|:|||||||	agugaguaAUGGUAGUGAAUGUu	3
MIMAT0002821	hsa-miR-181d-5p	ENSG00000214548	MEG3	lincRNA	chr14	101297431	101297453	+	1	0	AGO1-4	7mer-m8	uggguggcUGUUGUUACUUACAa	|::::|:|||||||	agugaguaAUGGUAGUGAAUGUu	0
MIMAT0000258	hsa-miR-181c-5p	ENSG00000214548	MEG3	lincRNA	chr14	101297434	101297453	+	1	0	AGO1-4	7mer-m8	ugaGUGGCUGUCCAACUUACAa	:| :|::|| |||||||	gagUAAUGGUAG--UGAAUGUu	0
MIMAT0004954	hsa-miR-543	ENSG00000214548	MEG3	lincRNA	chr14	101297434	101297454	+	1	0	AGO1-4	7mer-m8	uuCUUCACGUGGCGCUUACAAa	| | || :: |:|||||||	gaGUAAUG-GUAGUGAAUGUUu	0
MIMAT0002816	hsa-miR-494-3p	ENSG00000214548	MEG3	lincRNA	chr14	101297435	101297456	+	1	0	AGO1-4	7mer-m8	cuccaaagggCACAUACAAAGu	||| |||||||	aguaaugguaGUGAAUGUUUCu	0
MIMAT0016894	hsa-miR-4262	ENSG00000214548	MEG3	lincRNA	chr14	101297439	101297453	+	1	0	AGO1-4	7mer-m8	guCCAUCAGACUUACAg	||||| |||||||	auGGUAG--UGAAUGUu	0
MIMAT0003389	hsa-miR-542-3p	ENSG00000214548	MEG3	lincRNA	chr14	101297440	101297462	+	1	0	AGO1-4	7mer-m8	aaaGUCA-AUAGUUAGACAGUGu	:||| || ||||||||	uggUAGUGAAUGUUUCUGUCACu	2
MIMAT0004763	hsa-miR-488-3p	ENSG00000214548	MEG3	lincRNA	chr14	101297735	101297755	+	1	0	AGO1-4	7mer-m8	cugguucuuuaucGGAAAGUu	|||||||	agucucugucuuuCCUUUCAc	1
MIMAT0015011	hsa-miR-3142	ENSG00000214548	MEG3	lincRNA	chr14	101297756	101297778	+	1	0	AGO1-4	7mer-m8	agacUUCCAAG-UCUUUCCGGAa	||| ||| |||||||||	agccAAGCUUCUUGAAAGGCCUg	0
MIMAT0019950	hsa-miR-1245b-5p	ENSG00000214548	MEG3	lincRNA	chr14	101297757	101297778	+	1	0	AGO1-4	7mer-m8	aaaUUC-ACUAGAUUUCCGGAu	||| | |: ||||||||	gccAAGCUUCUUGAAAGGCCUg	1
MIMAT0000252	hsa-miR-7-5p	ENSG00000214548	MEG3	lincRNA	chr14	101297777	101297798	+	1	2	AGO1-4	7mer-m8	uguuGUUUUAGUGAUCAGAAGGu	:| | |::|| |||||||	ugucUACACUUGCU-GUCUUCCu	13
MIMAT0005944	hsa-miR-1252-5p	ENSG00000214548	MEG3	lincRNA	chr14	101297778	101297801	+	1	2	AGO1-4	7mer-m8	auuuacUUAA-GUUA-AAGGAAGa	| || | :| |||||||	gucuacACUUGCUGUCUUCCUUCc	1
MIMAT0018939	hsa-miR-4424	ENSG00000214548	MEG3	lincRNA	chr14	101298616	101298640	+	1	0	AGO2	7mer-m8	aucaGGUAAAACUC---AAUUGAGa	|:||| ||:| |||||||	caccCUAUUCUGGGUUUUUAACUCc	1
MIMAT0000077	hsa-miR-22-3p	ENSG00000214548	MEG3	lincRNA	chr14	101299113	101299134	+	1	0	AGO1-4	7mer-m8	ugucaagaaguUGACCGUCGAa	:| |||||||	gguugaaaguuGCAGGCAGCUu	4
MIMAT0000510	hsa-miR-320a	ENSG00000214548	MEG3	lincRNA	chr14	101299116	101299136	+	1	0	AGO1-4	7mer-m8	agcgggAGAGUUGGGUCGAAAa	|: ||: |||||||	ugaaagUUGCAG-GCAGCUUUg	4
MIMAT0005792	hsa-miR-320b	ENSG00000214548	MEG3	lincRNA	chr14	101299116	101299136	+	1	0	AGO1-4	7mer-m8	aacgggAGAGUUGGGUCGAAAa	|: ||: |||||||	ugaaagUUGCAG-GCAGCUUUg	7
MIMAT0005793	hsa-miR-320c	ENSG00000214548	MEG3	lincRNA	chr14	101299118	101299136	+	1	0	AGO1-4	7mer-m8	ugggAGAGUUGGGUCGAAAa	|: ||: |||||||	aaagUUGCAG-GCAGCUUUg	1
MIMAT0018944	hsa-miR-4429	ENSG00000214548	MEG3	lincRNA	chr14	101299118	101299136	+	1	0	AGO1-4	7mer-m8	gcggAGAGUCGGGUCGAAAa	|: ||| |||||||	aaagUUGCAG-GCAGCUUUg	2
MIMAT0006764	hsa-miR-320d	ENSG00000214548	MEG3	lincRNA	chr14	101299119	101299136	+	1	0	AGO1-4	7mer-m8	aggAGAGUUGGGUCGAAAa	|: ||: |||||||	aagUUGCAG-GCAGCUUUg	3
MIMAT0000253	hsa-miR-10a-5p	ENSG00000214548	MEG3	lincRNA	chr14	101299136	101299160	+	1	0	AGO1-4	7mer-m8	gugUUUAAGCC-UAG-AUGUCCCAu	||: || :|| |||||||	gggAAGGGGGGCGUCGGACAGGGUu	5
MIMAT0000764	hsa-miR-339-5p	ENSG00000214548	MEG3	lincRNA	chr14	101299137	101299159	+	1	0	AGO1-4	7mer-m8	gcacucgaggaccuCCUGUCCCu	||||||||	ggaaggggggcgucGGACAGGGu	8
MIMAT0000254	hsa-miR-10b-5p	ENSG00000214548	MEG3	lincRNA	chr14	101299138	101299160	+	1	0	AGO1-4	7mer-m8	guguuuaagcCAAGAUGUCCCAu	|| |||||||	gaaggggggcGUCGGACAGGGUu	5
MIMAT0004952	hsa-miR-665	ENSG00000214548	MEG3	lincRNA	chr14	101299348	101299367	+	1	0	AGO1-4	7mer-m8	uccccggagucgGAGGACCa	|||||||	ggaaaguacuaaCUCCUGGg	0
MIMAT0003881	hsa-miR-668-3p	ENSG00000214548	MEG3	lincRNA	chr14	101299366	101299388	+	1	0	AGO1-4	7mer-m8	caucACCCGGCUCGGCUCACUGu	| | || || |||||||	ggcaUAGCCCUAGGGGAGUGACu	0
MIMAT0004593	hsa-miR-130a-5p	ENSG00000214548	MEG3	lincRNA	chr14	101299376	101299398	+	1	0	AGO1-4	8mer	cgUCUGUCA-UCGUGUUACACUu	:|: ||| | :|||||||||	uaGGGGAGUGACUACAAUGUGAa	0
MIMAT0018000	hsa-miR-23c	ENSG00000214548	MEG3	lincRNA	chr14	101299378	101299398	+	1	0	AGO1-4	8mer	ccCAUUAGUGACCGUUACACUa	| |:| ||| ||||||||	ggGGAGUGACU-ACAAUGUGAa	2
MIMAT0000078	hsa-miR-23a-3p	ENSG00000214548	MEG3	lincRNA	chr14	101299379	101299398	+	1	0	AGO1-4	8mer	ccUUUAGGGACCGUUACACUa	:|:| || ||||||||	ggGAGUGACU-ACAAUGUGAa	14
MIMAT0000418	hsa-miR-23b-3p	ENSG00000214548	MEG3	lincRNA	chr14	101299379	101299398	+	1	0	AGO1-4	8mer	ccaUUAGGGACCGUUACACUa	|:| || ||||||||	gggAGUGACU-ACAAUGUGAa	6
MIMAT0002818	hsa-miR-496	ENSG00000214548	MEG3	lincRNA	chr14	101299379	101299404	+	1	0	AGO1-4	8mer	cuCUAACCGG---UACA-UUAUGAGu	|| || |: |||| |||||||	ggGAGUGACUACAAUGUGAAUACUCa	0
MIMAT0003312	hsa-miR-642a-5p	ENSG00000214548	MEG3	lincRNA	chr14	101299429	101299457	+	1	0	AGO1-4	7mer-m8	guucUGUGUA-AACC------UCUCCCUg	|::||| |||| |||||||	gugaAUGCAUGUUGGCAUCCCAGAGGGAc	5
MIMAT0004693	hsa-miR-330-5p	ENSG00000214548	MEG3	lincRNA	chr14	101299433	101299454	+	1	0	AGO1-4	7mer-m8	cggauucuguguccGGGUCUCu	|||||||	augcauguuggcauCCCAGAGg	10
MIMAT0000756	hsa-miR-326	ENSG00000214548	MEG3	lincRNA	chr14	101299435	101299454	+	1	0	AGO1-4	7mer-m8	gaccuccuucccGGGUCUCc	|||||||	gcauguuggcauCCCAGAGg	2
MIMAT0022706	hsa-miR-561-5p	ENSG00000214548	MEG3	lincRNA	chr14	101300864	101300889	+	1	0	AGO2	7mer-m8	ccguuucAAAUU----CUAGGAACUa	||||| | |||||||	gcagcccUUUAACCUGGCUCCUUGAg	5
MIMAT0026621	hsa-miR-605-3p	ENSG00000214548	MEG3	lincRNA	chr14	101300898	101300919	+	1	0	AGO2	7mer-m8	agauuuaGAGUAUCACGGAAGa	||: |: |||||||	uuuucugCUUCUGUUGCCUUCu	0
MIMAT0000252	hsa-miR-7-5p	ENSG00000214548	MEG3	lincRNA	chr14	101300910	101300932	+	1	0	AGO2	7mer-m8	uguuguuuuAGUGAUCAGAAGGu	|: || |||||||	guugccuucUUCCUCGUCUUCCu	13
MIMAT0027345	hsa-miR-6720-5p	ENSG00000214548	MEG3	lincRNA	chr14	101311861	101311884	+	1	0	AGO1-4	7mer-m8	gcgccgcggauggUC-CCGACCUu	|| |||||||	gcucgaaaucguaAGUGGCUGGAg	0
MIMAT0025481	hsa-miR-6512-3p	ENSG00000214548	MEG3	lincRNA	chr14	101311862	101311884	+	1	0	AGO1-4	7mer-m8	ggauggUAAUCUUC-CCGACCUu	|| : ||| |||||||	cucgaaAUCGUAAGUGGCUGGAg	6
MIMAT0002820	hsa-miR-497-5p	ENSG00000214548	MEG3	lincRNA	chr14	101311889	101311915	+	1	0	AGO1-4	7mer-m8	ugUUUG-GUGU-CAC----ACGACGAc	:||| |||| ||| |||||||	aaGAACACACAUGUGGCCUUGCUGCUg	4
MIMAT0000417	hsa-miR-15b-5p	ENSG00000214548	MEG3	lincRNA	chr14	101311890	101311915	+	1	0	AGO1-4	7mer-m8	acaUUUG-GUACUAC---ACGACGAu	| || |||| | |||||||	agaACACACAUGUGGCCUUGCUGCUg	16
MIMAT0001341	hsa-miR-424-5p	ENSG00000214548	MEG3	lincRNA	chr14	101311892	101311915	+	1	0	AGO1-4	7mer-m8	aaGU-UUUGUACU-UAACGACGAc	|| | |::||: ||||||||	aaCACACAUGUGGCCUUGCUGCUg	3
MIMAT0000069	hsa-miR-16-5p	ENSG00000214548	MEG3	lincRNA	chr14	101311893	101311915	+	1	0	AGO1-4	7mer-m8	gcgGU-UAUAAAUGCACGACGAu	|| ||:| | |||||||	acaCACAUGUGGCCUUGCUGCUg	13
MIMAT0000068	hsa-miR-15a-5p	ENSG00000214548	MEG3	lincRNA	chr14	101311894	101311915	+	1	0	AGO1-4	7mer-m8	guguuugguaauacACGACGAu	|||||||	cacacauguggccuUGCUGCUg	9
MIMAT0000461	hsa-miR-195-5p	ENSG00000214548	MEG3	lincRNA	chr14	101311894	101311915	+	1	0	AGO1-4	7mer-m8	cgGU-UAUAAAGACACGACGAu	|| ||:| | |||||||	caCACAUGUGGCCUUGCUGCUg	2
MIMAT0027578	hsa-miR-6838-5p	ENSG00000214548	MEG3	lincRNA	chr14	101311895	101311915	+	1	0	AGO1-4	7mer-m8	uccucAGAACGGUGACGACGAa	| | ||| :|||||||	acacaUGUGGCC-UUGCUGCUg	1
MIMAT0004916	hsa-miR-888-5p	ENSG00000214548	MEG3	lincRNA	chr14	101313706	101313725	+	1	0	AGO1-4	7mer-m8	acugACUGUCGAAAAACUCAu	||| :| ||||||||	guugUGA-GGGGUUUUGAGUc	2
MIMAT0004793	hsa-miR-556-3p	ENSG00000214548	MEG3	lincRNA	chr14	101313761	101313780	+	2	0	AGO1-4,AGO2	7mer-m8	uuUCUACUCGAUUACCAUUAUa	| ||||| || |||||||	ggAUAUGAG--AAAGGUAAUAu	8
MIMAT0000435	hsa-miR-143-3p	ENSG00000214548	MEG3	lincRNA	chr14	101315825	101315845	+	3	0	AGO1-4	8mer	cucgaUGUCACGAAGUAGAGu	|: || ||||||||	augggAUUGUCAUUCAUCUCa	5
MIMAT0023713	hsa-miR-6088	ENSG00000214548	MEG3	lincRNA	chr14	101315826	101315845	+	3	0	AGO1-4	8mer	gcgggggggcgAAGUAGAGa	||||||||	ugggauugucaUUCAUCUCa	0
MIMAT0019924	hsa-miR-4770	ENSG00000214548	MEG3	lincRNA	chr14	101315828	101315845	+	3	0	AGO1-4	8mer	ucgaugucacAGUAGAGu	|||||||	ggauugucauUCAUCUCa	1
MIMAT0004985	hsa-miR-942-5p	ENSG00000214548	MEG3	lincRNA	chr14	101315874	101315894	+	3	0	AGO1-4	7mer-m8	guguacCGGUUUUGUCUCUUCu	| ||::| |||||||	aaaagaGGCAGGA-AGAGAAGu	16
MIMAT0010357	hsa-miR-670-5p	ENSG00000214548	MEG3	lincRNA	chr14	101315884	101315903	+	3	0	AGO1-4	7mer-m8	gugguguaugugAGUCCCUg	|||||||	ggaagagaagugUCAGGGAg	1
MIMAT0000242	hsa-miR-129-5p	ENSG00000214548	MEG3	lincRNA	chr14	101315911	101315933	+	2	0	AGO1-4	7mer-m8	cgUUCGGGUC--UGGCGUUUUUc	:|||: || | |||||||	uaGAGCUAAGGAAAGGCAAAAAu	1
