# Supplementary material for: Competitive Endogenous RNA Network Involving Immune Subgroups, Infiltration, and lncRNAs in Prostate Cancer
Source: Genes (Basel). 2025 Apr 29;16(5):527. doi: 10.3390/genes16050527 (PMC12111210; doi:10.3390/genes16050527)
Supplement: Supplementary file 1 [file genes-16-00527-s001.zip › lncRNA_miRAN/ENCORI_hg19_CLIP-seq_miRNA-target_all_PCAT1.xls]

#please cite:
#Zhou KR, Liu S, Cai L, et al. ENCORI: The Encyclopedia of RNA Interactomes.
#2.Li JH, et al.starBase v2.0: decoding miRNA-ceRNA, miRNA-ncRNA and protein-RNA interaction networks from large-scale CLIP-Seq data , Nucleic Acids Res. 2014 Jan;42:D92-7.
miRNAid	miRNAname	geneID	geneName	geneType	chromosome	start	end	strand	clipExpNum	degraExpNum	RBP	merClass	miRseq	align	targetSeq	pancancerNum
MIMAT0003339	hsa-miR-421	ENSG00000253438	PCAT1	antisense	chr8	127678806	127678830	+	1	0	AGO1-4	7mer-m8	cgcgGGUUAAUUAC--AGACAACUa	    |||:   :||   ||||||| 	ggugCCAGCAUGUGCCACUGUUGAg	2
MIMAT0002880	hsa-miR-508-3p	ENSG00000253438	PCAT1	antisense	chr8	127678830	127678852	+	1	0	AGO1-4	8mer	agauGAGGUUUUCCGAUGUUAGu	    ||| ::||  :||||||| 	gggcCUCAGGAAACUUACAAUCa	3
MIMAT0001629	hsa-miR-329-3p	ENSG00000253438	PCAT1	antisense	chr8	127678862	127678883	+	2	0	AGO1-4	7mer-m8	uuucUCCAAUUGGUCCACACAa	    |||  || ||||||||| 	gugaAGGGGAAGCAGGUGUGUc	3
MIMAT0004683	hsa-miR-362-3p	ENSG00000253438	PCAT1	antisense	chr8	127678862	127678883	+	2	0	AGO1-4	7mer-m8	acuuaggaacUUAUCCACACAa	          |: |||||||| 	gugaaggggaAGCAGGUGUGUc	0
MIMAT0000424	hsa-miR-128-3p	ENSG00000253438	PCAT1	antisense	chr8	127678870	127678892	+	2	0	AGO1-4	8mer	uuUC-UCUGGCCA-AGUGACACu	  || ||::  ||  ||||||| 	gaAGCAGGUGUGUCACACUGUGa	2
MIMAT0022844	hsa-miR-216a-3p	ENSG00000253438	PCAT1	antisense	chr8	127678871	127678892	+	2	0	AGO1-4	8mer	uauuagggucucugGUGACACu	              ||||||| 	aagcaggugugucaCACUGUGa	0
MIMAT0018109	hsa-miR-3681-3p	ENSG00000253438	PCAT1	antisense	chr8	127678873	127678892	+	2	0	AGO1-4	8mer	ucaUCACCUACUUCGUGACACa	   :||| :| |  ||||||| 	gcaGGUGUGUCA--CACUGUGa	1
MIMAT0000084	hsa-miR-27a-3p	ENSG00000253438	PCAT1	antisense	chr8	127678873	127678893	+	2	0	AGO1-4	7mer-m8	cgccuugaaucgGUGACACUu	            |||||||| 	gcaggugugucaCACUGUGAg	1
MIMAT0000419	hsa-miR-27b-3p	ENSG00000253438	PCAT1	antisense	chr8	127678873	127678893	+	2	0	AGO1-4	7mer-m8	cgucuugaaucgGUGACACUu	            |||||||| 	gcaggugugucaCACUGUGAg	2
MIMAT0022726	hsa-miR-1306-5p	ENSG00000253438	PCAT1	antisense	chr8	127678901	127678924	+	2	0	AGO1-4	7mer-m8	accugcaaacgUCC--CCUCCACc	           |||  ||||||| 	gcaagaaagagAGGAAGGAGGUGc	4
MIMAT0015051	hsa-miR-3174	ENSG00000253438	PCAT1	antisense	chr8	127678911	127678933	+	2	0	AGO1-4	7mer-m8	ccgagacguagagauUGAGUGAu	               ||||||| 	gaggaaggaggugccACUCACUu	2
