# Supplementary material for: Competitive Endogenous RNA Network Involving Immune Subgroups, Infiltration, and lncRNAs in Prostate Cancer
Source: Genes (Basel). 2025 Apr 29;16(5):527. doi: 10.3390/genes16050527 (PMC12111210; doi:10.3390/genes16050527)
Supplement: Supplementary file 1 [file genes-16-00527-s001.zip › lncRNA_miRAN/ENCORI_hg19_CLIP-seq_miRNA-target_all_SNHG19.xls]

#please cite:
#Zhou KR, Liu S, Cai L, et al. ENCORI: The Encyclopedia of RNA Interactomes.
#2.Li JH, et al.starBase v2.0: decoding miRNA-ceRNA, miRNA-ncRNA and protein-RNA interaction networks from large-scale CLIP-Seq data , Nucleic Acids Res. 2014 Jan;42:D92-7.
miRNAid	miRNAname	geneID	geneName	geneType	chromosome	start	end	strand	clipExpNum	degraExpNum	RBP	merClass	miRseq	align	targetSeq	pancancerNum
MIMAT0000429	hsa-miR-137	ENSG00000260260	SNHG19	lincRNA	chr16	2204821	2204842	-	1	0	AGO1-4	8mer	gaugcgcaUAAGAAUUCGUUAUu	        :| ||| ||||||| 	cuauugaaGUGCUU-AGCAAUAa	6
MIMAT0002890	hsa-miR-299-5p	ENSG00000260260	SNHG19	lincRNA	chr16	2204880	2204901	-	1	0	AGO1-4	7mer-m8	uacauacacccugcCAUUUGGu	              ||||||| 	aguuuugaaccuaaGUAAACCu	7
MIMAT0005795	hsa-miR-1323	ENSG00000260260	SNHG19	lincRNA	chr16	2204894	2204914	-	1	0	AGO1-4	8mer	ucuuuuaCGGGGAGUCAAAACu	       ||: |  ||||||| 	cgagccgGCUGC-AAGUUUUGa	6
MIMAT0005919	hsa-miR-548o-3p	ENSG00000260260	SNHG19	lincRNA	chr16	2204894	2204916	-	1	0	AGO1-4	8mer	cguUUUCAUUGACG-UCAAAACc	   :|:  ::|||| ||||||| 	cgcGAGCCGGCUGCAAGUUUUGa	5
MIMAT0002867	hsa-miR-520h	ENSG00000260260	SNHG19	lincRNA	chr16	2205197	2205218	-	1	0	AGO1-4	7mer-m8	ugagauuuccCUUCGUGAAACa	          | | ||||||| 	ccuggccuacGCACCACUUUGu	3
MIMAT0002858	hsa-miR-520g-3p	ENSG00000260260	SNHG19	lincRNA	chr16	2205197	2205220	-	1	0	AGO1-4	7mer-m8	ugugagauuuccCUUCGUGAAACa	            | | ||||||| 	ggccuggccuacGCACCACUUUGu	4
MIMAT0018119	hsa-miR-3690	ENSG00000260260	SNHG19	lincRNA	chr16	2205218	2205242	-	1	0	AGO1-4	7mer-m8	gaaacagauGCGACC--CAGGUCCa	         | ||||  ||||||| 	cggccagguCCCUGGGCGUCCAGGc	14
