# Supplementary material for: Competitive Endogenous RNA Network Involving Immune Subgroups, Infiltration, and lncRNAs in Prostate Cancer
Source: Genes (Basel). 2025 Apr 29;16(5):527. doi: 10.3390/genes16050527 (PMC12111210; doi:10.3390/genes16050527)
Supplement: Supplementary file 1 [file genes-16-00527-s001.zip › lncRNA_miRAN/ENCORI_hg19_CLIP-seq_miRNA-target_all_TRG-AS1.xls]

#please cite:
#Zhou KR, Liu S, Cai L, et al. ENCORI: The Encyclopedia of RNA Interactomes.
#2.Li JH, et al.starBase v2.0: decoding miRNA-ceRNA, miRNA-ncRNA and protein-RNA interaction networks from large-scale CLIP-Seq data , Nucleic Acids Res. 2014 Jan;42:D92-7.
miRNAid	miRNAname	geneID	geneName	geneType	chromosome	start	end	strand	clipExpNum	degraExpNum	RBP	merClass	miRseq	align	targetSeq	pancancerNum
MIMAT0004593	hsa-miR-130a-5p	ENSG00000281103	TRG-AS1	antisense	chr7	38382137	38382160	+	1	0	AGO2	8mer	cgUCUGUCA--UCGUGUUACACUu	||| | | | || |||||||	agAGAAACUUCAUCAGAAUGUGAa	1
MIMAT0000078	hsa-miR-23a-3p	ENSG00000281103	TRG-AS1	antisense	chr7	38382140	38382160	+	1	0	AGO2	8mer	ccUUUAGGGACCGUUACACUa	|| |:| | |||||||	gaAACUUCAUCAGAAUGUGAa	6
MIMAT0000418	hsa-miR-23b-3p	ENSG00000281103	TRG-AS1	antisense	chr7	38382140	38382160	+	1	0	AGO2	8mer	ccaUUAGGGACCGUUACACUa	| |:| | |||||||	gaaACUUCAUCAGAAUGUGAa	11
MIMAT0018000	hsa-miR-23c	ENSG00000281103	TRG-AS1	antisense	chr7	38382140	38382160	+	1	0	AGO2	8mer	cccauuAGUGACCGUUACACUa	|||: | |||||||	gaaacuUCAUCAG-AAUGUGAa	6
MIMAT0018005	hsa-miR-3622b-5p	ENSG00000281103	TRG-AS1	antisense	chr7	38415592	38415611	+	3	0	AGO2	8mer	aguggacuggaGGGUACGGa	:|||||||	aucaccauuaaUCCAUGCCa	2
MIMAT0002813	hsa-miR-493-5p	ENSG00000281103	TRG-AS1	antisense	chr7	38415601	38415622	+	3	0	AGO2	7mer-m8	uuacuUUCGGAUGGUACAUGUu	| ||| :::|||||||	aauccAUGCCAGUUAUGUACAg	3
MIMAT0005919	hsa-miR-548o-3p	ENSG00000281103	TRG-AS1	antisense	chr7	38415606	38415628	+	2	0	AGO2	7mer-m8	cguuuUCAUUG-ACGUCAAAACc	||| |: | ||||||||	augccAGUUAUGUACAGUUUUGc	1
MIMAT0005795	hsa-miR-1323	ENSG00000281103	TRG-AS1	antisense	chr7	38415607	38415628	+	2	0	AGO2	7mer-m8	ucuuUUACGGGGAGUCAAAACu	|:| : : ||||||||	ugccAGUUAUGUACAGUUUUGc	1
MIMAT0002817	hsa-miR-495-3p	ENSG00000281103	TRG-AS1	antisense	chr7	38415617	38415638	+	1	0	AGO2	7mer-m8	uucuUCACGUGGUACAAACAAa	||| : ||||||||||	guacAGUUUUGCAUGUUUGUUu	4
MIMAT0002832	hsa-miR-519c-3p	ENSG00000281103	TRG-AS1	antisense	chr7	38415739	38415760	+	1	0	AGO2	7mer-m8	uaggaGAUUUUUCUACGUGAAa	|||:|: ||||||||	gaagaCUAGAGUCAUGCACUUc	1
MIMAT0002837	hsa-miR-519b-3p	ENSG00000281103	TRG-AS1	antisense	chr7	38415739	38415760	+	1	0	AGO2	7mer-m8	uuggaGAUUUUCCUACGUGAAa	|||:|: ||||||||	gaagaCUAGAGUCAUGCACUUc	1
MIMAT0002869	hsa-miR-519a-3p	ENSG00000281103	TRG-AS1	antisense	chr7	38415739	38415760	+	1	0	AGO2	7mer-m8	ugugaGAUUUUCCUACGUGAAa	|||:|: ||||||||	gaagaCUAGAGUCAUGCACUUc	2
MIMAT0000083	hsa-miR-26b-5p	ENSG00000281103	TRG-AS1	antisense	chr7	38415945	38415968	+	1	0	AGO2	8mer	ugGAUAGGACUUA---AUGAACUu	||| | |:| |||||||	agCUACGCACAGUACAUACUUGAa	1
MIMAT0018992	hsa-miR-4465	ENSG00000281103	TRG-AS1	antisense	chr7	38415945	38415968	+	1	0	AGO2	8mer	aggggaccaGUC-UG-AUGAACUc	||| || |||||||	agcuacgcaCAGUACAUACUUGAa	0
MIMAT0000082	hsa-miR-26a-5p	ENSG00000281103	TRG-AS1	antisense	chr7	38415947	38415968	+	1	0	AGO2	8mer	ucggauaggaccuaAUGAACUu	|||||||	cuacgcacaguacaUACUUGAa	0
MIMAT0005886	hsa-miR-1297	ENSG00000281103	TRG-AS1	antisense	chr7	38415952	38415968	+	1	0	AGO2	8mer	guggacuuaAUGAACUu	|||||||	cacaguacaUACUUGAa	1
MIMAT0004185	hsa-miR-802	ENSG00000281103	TRG-AS1	antisense	chr7	38415970	38415994	+	1	0	AGO2	7mer-m8	uguuccUACUUA--GAAACAAUGAc	|| ||| | |||||||	auuauaAUAAAUGACCAUGUUACUg	3
MIMAT0000727	hsa-miR-374a-5p	ENSG00000281103	TRG-AS1	antisense	chr7	38415994	38416018	+	1	0	AGO2	7mer-m8	guGAAUA-GUCCA--ACAUAAUAUu	:|||| :| | | |||||||	ggUUUAUGUAAUUACUAUAUUAUAc	1
MIMAT0004955	hsa-miR-374b-5p	ENSG00000281103	TRG-AS1	antisense	chr7	38415994	38416018	+	1	0	AGO2	7mer-m8	guGAAU-CGUCCA--ACAUAAUAUa	:||| |:| | | |||||||	ggUUUAUGUAAUUACUAUAUUAUAc	1
MIMAT0017990	hsa-miR-3613-5p	ENSG00000281103	TRG-AS1	antisense	chr7	38416027	38416048	+	1	0	AGO2	7mer-m8	cuuguuuuuUUUUUCAUGUUGu	|:|: |||||||	cauuauuuuAGAGUGUACAACu	4
MIMAT0000737	hsa-miR-382-5p	ENSG00000281103	TRG-AS1	antisense	chr7	38416029	38416050	+	1	0	AGO2	7mer-m8	gcUUAGGUGGUGCUUGUUGAAg	| |::| ::| |||||||	uuAUUUUAGAGUGUACAACUUc	3
MIMAT0005824	hsa-miR-1179	ENSG00000281103	TRG-AS1	antisense	chr7	38417211	38417231	+	1	0	AGO2	7mer-m8	gguugguuacuuUCUUACGAa	||||||||	gacacauuucucAGAAUGCUu	3
MIMAT0000091	hsa-miR-33a-5p	ENSG00000281103	TRG-AS1	antisense	chr7	38417233	38417252	+	1	0	AGO2	7mer-m8	acGUUAC-GUUGAUGUUACGUg	|| || ||| :|||||||	cuCAUUGUCAA--GCAAUGCAu	16
MIMAT0003301	hsa-miR-33b-5p	ENSG00000281103	TRG-AS1	antisense	chr7	38417234	38417252	+	1	0	AGO2	7mer-m8	cgUUACGUUGUCGUUACGUg	| ||: | |||||||||	ucAUUGUCA-AGCAAUGCAu	8
MIMAT0000430	hsa-miR-138-5p	ENSG00000281103	TRG-AS1	antisense	chr7	38417320	38417341	+	2	0	AGO2	7mer-m8	gccGGACUAAGUGUUGUGGUCGa	|| :| ::| ||||||||	uauCCACGUCUGC-ACACCAGCu	3
MIMAT0003220	hsa-miR-556-5p	ENSG00000281103	TRG-AS1	antisense	chr7	38417322	38417345	+	2	0	AGO2	7mer-m8	gaGUAUA-AUGU-UACUCGAGUAg	|| :| |:|| | |||||||	ucCACGUCUGCACACCAGCUCAUg	13
MIMAT0015064	hsa-miR-3184-5p	ENSG00000281103	TRG-AS1	antisense	chr7	38417329	38417352	+	1	0	AGO2	8mer	uuuucgagccaGACUCCGGGGAGu	|| | |||||||	cugcacaccagCUCAUGCCCCUCa	1
MIMAT0004748	hsa-miR-423-5p	ENSG00000281103	TRG-AS1	antisense	chr7	38417331	38417352	+	1	0	AGO2	8mer	uuucagagCGAGAGACGGGGAGu	|||| ||||||||	gcacaccaGCUC-AUGCCCCUCa	3
MIMAT0000068	hsa-miR-15a-5p	ENSG00000281103	TRG-AS1	antisense	chr7	38417353	38417374	+	2	0	AGO2	7mer-m8	guGUUUGGUAAUACACGACGAu	|| :|: | | |||||||	uuCAUGCUCCUUUCUGCUGCUc	0
MIMAT0000417	hsa-miR-15b-5p	ENSG00000281103	TRG-AS1	antisense	chr7	38417353	38417374	+	2	0	AGO2	7mer-m8	acauuugguacuACACGACGAu	| |||||||	uucaugcuccuuUCUGCUGCUc	6
MIMAT0001341	hsa-miR-424-5p	ENSG00000281103	TRG-AS1	antisense	chr7	38417353	38417374	+	2	0	AGO2	7mer-m8	aaguuuuguacuuaACGACGAc	|||||||	uucaugcuccuuucUGCUGCUc	5
MIMAT0027578	hsa-miR-6838-5p	ENSG00000281103	TRG-AS1	antisense	chr7	38417353	38417374	+	2	0	AGO2	7mer-m8	uccucaGAACGGUGACGACGAa	|| :: ||||||||	uucaugCUCCUUUCUGCUGCUc	2
MIMAT0000069	hsa-miR-16-5p	ENSG00000281103	TRG-AS1	antisense	chr7	38417354	38417374	+	2	0	AGO2	7mer-m8	gcgguuauaAAUGCACGACGAu	|| | |||||||	ucaugcuccUUUC-UGCUGCUc	0
MIMAT0000461	hsa-miR-195-5p	ENSG00000281103	TRG-AS1	antisense	chr7	38417354	38417374	+	2	0	AGO2	7mer-m8	cgguuauaaAGACACGACGAu	|:| |||||||	ucaugcuccUUUCUGCUGCUc	0
MIMAT0002820	hsa-miR-497-5p	ENSG00000281103	TRG-AS1	antisense	chr7	38417354	38417374	+	2	0	AGO2	7mer-m8	ugUUUGGUGUCACACGACGAc	| :|: | | |||||||	ucAUGCUCCUUUCUGCUGCUc	0
MIMAT0004795	hsa-miR-574-5p	ENSG00000281103	TRG-AS1	antisense	chr7	38417526	38417548	+	1	0	AGO2	8mer	ugugugagugugUGUGUGUGAGu	||||||||||	uggucagggggaACACACACUCa	0
MIMAT0000433	hsa-miR-142-5p	ENSG00000281103	TRG-AS1	antisense	chr7	38417574	38417597	+	2	0	AGO2	7mer-m8	ucAUCACGAAAG---AUGAAAUAc	|:|||:| || |||||||	uaUGGUGUUAUCAGAAACUUUAUu	0
MIMAT0022300	hsa-miR-5590-3p	ENSG00000281103	TRG-AS1	antisense	chr7	38417578	38417597	+	2	0	AGO2	7mer-m8	aaCGGUAUGUACUUGAAAUAa	|::|| || ||||||||	guGUUAU-CAGAAACUUUAUu	0
MIMAT0000259	hsa-miR-182-5p	ENSG00000281103	TRG-AS1	antisense	chr7	38417591	38417615	+	2	0	AGO2	7mer-m8	ucacacucaAGAU-GGUAACGGUUu	|:|| :: |||||||	cuuuauuuaUUUAUUUUUUGCCAAu	17
MIMAT0004763	hsa-miR-488-3p	ENSG00000281103	TRG-AS1	antisense	chr7	38417924	38417943	+	2	0	AGO2	7mer-m8	cugguuCUUUAUCGGAAAGUu	||| || |||||||	aaguguGAAUUA-CCUUUCAu	4
MIMAT0004949	hsa-miR-877-5p	ENSG00000281103	TRG-AS1	antisense	chr7	38417933	38417952	+	2	0	AGO2	8mer	gggacgcGGUAGAGGAGAUg	:||| |||||||	uuaccuuUCAUGUCCUCUAa	8
MIMAT0027345	hsa-miR-6720-5p	ENSG00000281103	TRG-AS1	antisense	chr7	38417951	38417975	+	2	0	AGO2	7mer-m8	gcgccgcGGAUGGUC--CCGACCUu	|| || || |||||||	aaacauaCCAACAAGGAGGCUGGAg	3
MIMAT0025481	hsa-miR-6512-3p	ENSG00000281103	TRG-AS1	antisense	chr7	38417954	38417975	+	2	0	AGO2	7mer-m8	ggAUGGUAAUCUUCCCGACCUu	||||| | :: |||||||	caUACCAACAAGGAGGCUGGAg	5
MIMAT0018192	hsa-miR-3918	ENSG00000281103	TRG-AS1	antisense	chr7	38418004	38418024	+	1	0	AGO2	7mer-m8	ucagagguagacGCCGGGACa	:|||||||	uggggcacagccUGGCCCUGc	1
MIMAT0000730	hsa-miR-377-3p	ENSG00000281103	TRG-AS1	antisense	chr7	38418024	38418043	+	2	0	AGO2	7mer-m8	uguuuucAACGGAAACACACUa	||| | |||||||	ccauuuaUUGAC--UGUGUGAc	1
MIMAT0000281	hsa-miR-224-5p	ENSG00000281103	TRG-AS1	antisense	chr7	38418025	38418046	+	2	0	AGO2	7mer-m8	uugccuuggUGAU-CACUGAAc	|||: |||||||	cauuuauugACUGUGUGACUUu	12
MIMAT0000414	hsa-let-7g-5p	ENSG00000281103	TRG-AS1	antisense	chr7	38418092	38418116	+	3	0	AGO2	8mer	uugaCAUGUUU---GAUGAUGGAGu	||| ||| | ||||||||	auaaGUAAAAACAGCAACUACCUCa	4
MIMAT0000415	hsa-let-7i-5p	ENSG00000281103	TRG-AS1	antisense	chr7	38418092	38418116	+	3	0	AGO2	8mer	uugUCGUGUUU---GAUGAUGGAGu	||:| ||| | ||||||||	auaAGUAAAAACAGCAACUACCUCa	1
MIMAT0000226	hsa-miR-196a-5p	ENSG00000281103	TRG-AS1	antisense	chr7	38418095	38418115	+	3	0	AGO2	7mer-m8	ggGUUGUUGUACUUUGAUGGAu	:|| |||| | ||||||||	agUAAAAACA-GCAACUACCUc	3
MIMAT0001080	hsa-miR-196b-5p	ENSG00000281103	TRG-AS1	antisense	chr7	38418095	38418115	+	3	0	AGO2	7mer-m8	ggGUUGUUGUCCUUUGAUGGAu	:|| |||| | ||||||||	agUAAAAACA-GCAACUACCUc	7
MIMAT0000065	hsa-let-7d-5p	ENSG00000281103	TRG-AS1	antisense	chr7	38418095	38418116	+	3	0	AGO2	8mer	uugauacguUGGAUGAUGGAGa	| | ||||||||	aguaaaaacAGCAACUACCUCa	5
MIMAT0000062	hsa-let-7a-5p	ENSG00000281103	TRG-AS1	antisense	chr7	38418096	38418116	+	3	0	AGO2	8mer	uugaUAUGUUGGAUGAUGGAGu	| |||: | ||||||||	guaaAAACAG-CAACUACCUCa	3
MIMAT0000063	hsa-let-7b-5p	ENSG00000281103	TRG-AS1	antisense	chr7	38418096	38418116	+	3	0	AGO2	8mer	uuggUGUGUUGGAUGAUGGAGu	| |||: | ||||||||	guaaAAACAG-CAACUACCUCa	3
MIMAT0000064	hsa-let-7c-5p	ENSG00000281103	TRG-AS1	antisense	chr7	38418096	38418116	+	3	0	AGO2	8mer	uuggUAUGUUGGAUGAUGGAGu	| |||: | ||||||||	guaaAAACAG-CAACUACCUCa	4
MIMAT0000066	hsa-let-7e-5p	ENSG00000281103	TRG-AS1	antisense	chr7	38418096	38418116	+	3	0	AGO2	8mer	uugaUAUGUUGGAGGAUGGAGu	| |||: | |||||||	guaaAAACAG-CAACUACCUCa	11
MIMAT0000067	hsa-let-7f-5p	ENSG00000281103	TRG-AS1	antisense	chr7	38418096	38418116	+	3	0	AGO2	8mer	uugaUAUGUUAGAUGAUGGAGu	| |||: | ||||||||	guaaAAACAG-CAACUACCUCa	3
MIMAT0000096	hsa-miR-98-5p	ENSG00000281103	TRG-AS1	antisense	chr7	38418096	38418116	+	3	0	AGO2	8mer	uugUUAUGUUGAAUGAUGGAGu	|| |||:| ||||||||	guaAAAACAGC-AACUACCUCa	7
MIMAT0018980	hsa-miR-4458	ENSG00000281103	TRG-AS1	antisense	chr7	38418098	38418116	+	2	0	AGO2	8mer	aagaaGGUGUGGAUGGAGa	| :|| |||||||	aaaaaCAGCAACUACCUCa	1
MIMAT0019036	hsa-miR-4500	ENSG00000281103	TRG-AS1	antisense	chr7	38418100	38418116	+	2	0	AGO2	8mer	uucuUUGAUGAUGGAGu	|:| ||||||||	aaacAGCAACUACCUCa	0
MIMAT0000735	hsa-miR-380-3p	ENSG00000281103	TRG-AS1	antisense	chr7	38418117	38418137	+	2	0	AGO2	8mer	uuCUACACCUGGUAUAAUGUAu	||| || | | |||||||	uaGAUUUGUA-AAGAUUACAUa	2
MIMAT0003301	hsa-miR-33b-5p	ENSG00000281103	TRG-AS1	antisense	chr7	38418137	38418157	+	2	0	AGO2	7mer-m8	cgUUACGUUGU-CGUUACGUg	||| ||| ||||||||	aaAAUAAUACAUGCAAUGCAu	8
MIMAT0000091	hsa-miR-33a-5p	ENSG00000281103	TRG-AS1	antisense	chr7	38418139	38418157	+	2	0	AGO2	7mer-m8	acGUUACGUUGAUGUUACGUg	:||| || |:|||||||	aaUAAUACA--UGCAAUGCAu	16
MIMAT0004954	hsa-miR-543	ENSG00000281103	TRG-AS1	antisense	chr7	38418163	38418182	+	3	0	AGO2	8mer	uuCU-UCACGUGGCGCUUACAAa	|| ||| || ||||||||	acGACAGU-CA--ACGAAUGUUa	1
MIMAT0000727	hsa-miR-374a-5p	ENSG00000281103	TRG-AS1	antisense	chr7	38418169	38418191	+	3	0	AGO2	7mer-m8	gugaauagUCCAA-CAUAAUAUu	| ||| |||||||	gucaacgaAUGUUAUUAUUAUAu	1
MIMAT0004955	hsa-miR-374b-5p	ENSG00000281103	TRG-AS1	antisense	chr7	38418169	38418191	+	3	0	AGO2	7mer-m8	gugaauCGUCCAA-CAUAAUAUa	| | ||| |||||||	gucaacGAAUGUUAUUAUUAUAu	1
MIMAT0000727	hsa-miR-374a-5p	ENSG00000281103	TRG-AS1	antisense	chr7	38418190	38418211	+	4	0	AGO2	8mer	gugaauaguccaacAUAAUAUu	|||||||	auuaacuauugccaUAUUAUAa	1
MIMAT0004955	hsa-miR-374b-5p	ENSG00000281103	TRG-AS1	antisense	chr7	38418190	38418211	+	4	0	AGO2	8mer	gugaaucguccaacAUAAUAUa	|||||||	auuaacuauugccaUAUUAUAa	1
