# Supplementary material for: Competitive Endogenous RNA Network Involving Immune Subgroups, Infiltration, and lncRNAs in Prostate Cancer
Source: Genes (Basel). 2025 Apr 29;16(5):527. doi: 10.3390/genes16050527 (PMC12111210; doi:10.3390/genes16050527)
Supplement: Supplementary file 1 [file genes-16-00527-s001.zip › lncRNA_miRAN/ENCORI_hg19_CLIP-seq_miRNA-target_all_TRPM2-AS.xls]

#please cite:
#Zhou KR, Liu S, Cai L, et al. ENCORI: The Encyclopedia of RNA Interactomes.
#2.Li JH, et al.starBase v2.0: decoding miRNA-ceRNA, miRNA-ncRNA and protein-RNA interaction networks from large-scale CLIP-Seq data , Nucleic Acids Res. 2014 Jan;42:D92-7.
miRNAid	miRNAname	geneID	geneName	geneType	chromosome	start	end	strand	clipExpNum	degraExpNum	RBP	merClass	miRseq	align	targetSeq	pancancerNum
MIMAT0000430	hsa-miR-138-5p	ENSG00000230061	TRPM2-AS	antisense	chr21	45834613	45834633	-	1	0	AGO2	7mer-m8	gccGGACUAAGUGUUGUGGUCGa	   |||  ||: :  ||||||| 	cccCCU--UUUCUUCCACCAGCc	4
MIMAT0000077	hsa-miR-22-3p	ENSG00000230061	TRPM2-AS	antisense	chr21	45835484	45835505	-	1	0	AGO2	7mer-m8	ugucaagaaguuGACCGUCGAa	            :|||||||| 	accgccacggccUUGGCAGCUu	3
MIMAT0004594	hsa-miR-132-5p	ENSG00000230061	TRPM2-AS	antisense	chr21	45835495	45835516	-	3	0	AGO2	7mer-m8	ucauUGUUAGCUU-UCGGUGCCa	    ::|:| |||  ||||||| 	ugcuGUAGU-GAACCGCCACGGc	1
MIMAT0001341	hsa-miR-424-5p	ENSG00000230061	TRPM2-AS	antisense	chr21	45835512	45835531	-	2	0	AGO2	7mer-m8	aaguuuuGUACUUAACGACGAc	       | |||  ||||||| 	ugggucuCCUGA--UGCUGCUg	2
MIMAT0027578	hsa-miR-6838-5p	ENSG00000230061	TRPM2-AS	antisense	chr21	45835512	45835532	-	2	0	AGO2	7mer-m8	ucCUCAGAACGGUGACGACGAa	  |:||| | |:: ||||||| 	auGGGUC-UCCUGAUGCUGCUg	0
MIMAT0000069	hsa-miR-16-5p	ENSG00000230061	TRPM2-AS	antisense	chr21	45835512	45835533	-	2	0	AGO2	7mer-m8	gcgguuauaaaugcACGACGAu	              ||||||| 	caugggucuccugaUGCUGCUg	0
MIMAT0000417	hsa-miR-15b-5p	ENSG00000230061	TRPM2-AS	antisense	chr21	45835512	45835533	-	2	0	AGO2	7mer-m8	acAUUUGGUACUAC-ACGACGAu	  |::::| |  || ||||||| 	caUGGGUC-UCCUGAUGCUGCUg	1
MIMAT0000461	hsa-miR-195-5p	ENSG00000230061	TRPM2-AS	antisense	chr21	45835512	45835533	-	2	0	AGO2	7mer-m8	cgguuauaAAGAC-ACGACGAu	        | ||| ||||||| 	caugggucUCCUGAUGCUGCUg	2
MIMAT0002820	hsa-miR-497-5p	ENSG00000230061	TRPM2-AS	antisense	chr21	45835512	45835533	-	2	0	AGO2	7mer-m8	uguuuggugucAC-ACGACGAc	           || ||||||| 	caugggucuccUGAUGCUGCUg	2
MIMAT0000068	hsa-miR-15a-5p	ENSG00000230061	TRPM2-AS	antisense	chr21	45835512	45835534	-	2	0	AGO2	7mer-m8	guguuugguaauAC-ACGACGAu	            || ||||||| 	gcaugggucuccUGAUGCUGCUg	0
MIMAT0000101	hsa-miR-103a-3p	ENSG00000230061	TRPM2-AS	antisense	chr21	45835513	45835534	-	2	0	AGO2	7mer-m8	agUAUCGGGACAUGUUACGACGa	  ||:| :||   ::||||||| 	gcAUGGGUCU-CCUGAUGCUGCu	1
MIMAT0000104	hsa-miR-107	ENSG00000230061	TRPM2-AS	antisense	chr21	45835513	45835534	-	2	0	AGO2	7mer-m8	acUAUCGGGACAUGUUACGACGa	  ||:| :||   ::||||||| 	gcAUGGGUCU-CCUGAUGCUGCu	3
MIMAT0004985	hsa-miR-942-5p	ENSG00000230061	TRPM2-AS	antisense	chr21	45835545	45835563	-	1	0	AGO2	8mer	guGUACCGGUUUUGUCUCUUCu	  |||  :|||   ||||||| 	gaCAUUUUCAA---AGAGAAGa	4
