# Supplementary material for: Competitive Endogenous RNA Network Involving Immune Subgroups, Infiltration, and lncRNAs in Prostate Cancer
Source: Genes (Basel). 2025 Apr 29;16(5):527. doi: 10.3390/genes16050527 (PMC12111210; doi:10.3390/genes16050527)
Supplement: Supplementary file 1 [file genes-16-00527-s001.zip › miRNA_mRNA/ENCORI_hg19_CLIP-seq_miRNA-target_all_APCDD1.xls]

#please cite:
#Zhou KR, Liu S, Cai L, et al. ENCORI: The Encyclopedia of RNA Interactomes.
#2.Li JH, et al.starBase v2.0: decoding miRNA-ceRNA, miRNA-ncRNA and protein-RNA interaction networks from large-scale CLIP-Seq data , Nucleic Acids Res. 2014 Jan;42:D92-7.
miRNAid	miRNAname	geneID	geneName	geneType	chromosome	narrowStart	narrowEnd	broadStart	broadEnd	strand	clipExpNum	degraExpNum	RBP	PITA	RNA22	miRmap	microT	miRanda	PicTar	TargetScan	pancancerNum
MIMAT0000062	hsa-let-7a-5p	ENSG00000154856	APCDD1	protein_coding	chr18	10487725	10487746	10487725	10487746	+	1	0	AGO1-4	0	1	0	0	0	0	0	1
MIMAT0000063	hsa-let-7b-5p	ENSG00000154856	APCDD1	protein_coding	chr18	10487723	10487746	10487723	10487746	+	1	0	AGO1-4	0	1	0	0	0	0	0	0
MIMAT0000065	hsa-let-7d-5p	ENSG00000154856	APCDD1	protein_coding	chr18	10487725	10487746	10487725	10487746	+	1	0	AGO1-4	0	1	0	0	0	0	0	7
MIMAT0000066	hsa-let-7e-5p	ENSG00000154856	APCDD1	protein_coding	chr18	10487725	10487746	10487725	10487746	+	1	0	AGO1-4	0	1	0	0	0	0	0	3
MIMAT0000067	hsa-let-7f-5p	ENSG00000154856	APCDD1	protein_coding	chr18	10487725	10487746	10487725	10487746	+	1	0	AGO1-4	0	1	0	0	0	0	0	4
MIMAT0000070	hsa-miR-17-5p	ENSG00000154856	APCDD1	protein_coding	chr18	10488273	10488279	10488256	10488280	+	9	0	AGO1-4,AGO2	1	0	1	0	1	0	1	12
MIMAT0000072	hsa-miR-18a-5p	ENSG00000154856	APCDD1	protein_coding	chr18	10488521	10488526	10488521	10488526	+	1	0	AGO2	1	0	0	0	0	0	0	11
MIMAT0000073	hsa-miR-19a-3p	ENSG00000154856	APCDD1	protein_coding	chr18	10488271	10488276	10488271	10488276	+	9	0	AGO1-4,AGO2	1	0	0	0	0	0	0	11
MIMAT0000074	hsa-miR-19b-3p	ENSG00000154856	APCDD1	protein_coding	chr18	10488271	10488276	10488271	10488276	+	9	0	AGO1-4,AGO2	1	0	0	0	0	0	0	10
MIMAT0000075	hsa-miR-20a-5p	ENSG00000154856	APCDD1	protein_coding	chr18	10488273	10488279	10488252	10488280	+	9	0	AGO1-4,AGO2	1	0	1	1	1	0	1	12
MIMAT0000082	hsa-miR-26a-5p	ENSG00000154856	APCDD1	protein_coding	chr18	10488128	10488133	10488106	10488134	+	4	0	AGO1-4,AGO2	1	0	0	1	0	1	0	2
MIMAT0000083	hsa-miR-26b-5p	ENSG00000154856	APCDD1	protein_coding	chr18	10488128	10488133	10488106	10488134	+	4	0	AGO1-4,AGO2	1	0	0	1	0	1	0	6
MIMAT0000091	hsa-miR-33a-5p	ENSG00000154856	APCDD1	protein_coding	chr18	10488488	10488494	10488467	10488495	+	1	0	AGO2	1	0	0	1	1	0	0	11
MIMAT0000093	hsa-miR-93-5p	ENSG00000154856	APCDD1	protein_coding	chr18	10488273	10488279	10488258	10488280	+	9	0	AGO1-4,AGO2	1	0	1	0	1	0	1	13
MIMAT0000103	hsa-miR-106a-5p	ENSG00000154856	APCDD1	protein_coding	chr18	10488273	10488279	10488252	10488280	+	9	0	AGO1-4,AGO2	1	0	1	1	1	0	1	9
MIMAT0000226	hsa-miR-196a-5p	ENSG00000154856	APCDD1	protein_coding	chr18	10487725	10487745	10487725	10487745	+	1	0	AGO1-4	0	1	0	0	0	0	0	3
MIMAT0000242	hsa-miR-129-5p	ENSG00000154856	APCDD1	protein_coding	chr18	10488545	10488573	10488545	10488573	+	1	0	AGO2	0	0	0	1	0	0	0	4
MIMAT0000252	hsa-miR-7-5p	ENSG00000154856	APCDD1	protein_coding	chr18	10488426	10488447	10488426	10488447	+	2	0	AGO2	0	0	0	0	1	0	0	13
MIMAT0000261	hsa-miR-183-5p	ENSG00000154856	APCDD1	protein_coding	chr18	10488415	10488420	10488415	10488420	+	2	0	AGO2	1	0	0	0	0	0	0	8
MIMAT0000414	hsa-let-7g-5p	ENSG00000154856	APCDD1	protein_coding	chr18	10487725	10487746	10487725	10487746	+	1	0	AGO1-4	0	1	0	0	0	0	0	8
MIMAT0000425	hsa-miR-130a-3p	ENSG00000154856	APCDD1	protein_coding	chr18	10488125	10488130	10488125	10488130	+	4	0	AGO1-4,AGO2	1	0	1	0	0	0	0	2
MIMAT0000425	hsa-miR-130a-3p	ENSG00000154856	APCDD1	protein_coding	chr18	10488271	10488277	10488250	10488278	+	9	0	AGO1-4,AGO2	1	0	1	1	1	0	1	2
MIMAT0000432	hsa-miR-141-3p	ENSG00000154856	APCDD1	protein_coding	chr18	10488202	10488207	10488202	10488207	+	1	0	AGO1-4	1	0	0	0	0	0	0	12
MIMAT0000454	hsa-miR-184	ENSG00000154856	APCDD1	protein_coding	chr18	10488227	10488233	10488213	10488234	+	1	0	AGO1-4	1	0	1	0	1	0	0	2
MIMAT0000456	hsa-miR-186-5p	ENSG00000154856	APCDD1	protein_coding	chr18	10488115	10488121	10488094	10488122	+	3	0	AGO1-4,AGO2	1	0	0	0	1	0	0	11
MIMAT0000456	hsa-miR-186-5p	ENSG00000154856	APCDD1	protein_coding	chr18	10488151	10488156	10488151	10488156	+	2	0	AGO1-4,AGO2	1	0	0	0	0	0	0	11
MIMAT0000457	hsa-miR-188-5p	ENSG00000154856	APCDD1	protein_coding	chr18	10488318	10488323	10488318	10488323	+	2	0	AGO1-4,AGO2	1	0	0	0	0	0	0	6
MIMAT0000680	hsa-miR-106b-5p	ENSG00000154856	APCDD1	protein_coding	chr18	10488273	10488279	10488252	10488280	+	9	0	AGO1-4,AGO2	1	0	1	1	1	0	1	11
MIMAT0000682	hsa-miR-200a-3p	ENSG00000154856	APCDD1	protein_coding	chr18	10488202	10488207	10488202	10488207	+	1	0	AGO1-4	1	0	0	0	0	0	0	5
MIMAT0000684	hsa-miR-302a-3p	ENSG00000154856	APCDD1	protein_coding	chr18	10488126	10488131	10488104	10488132	+	4	0	AGO1-4,AGO2	1	0	1	1	0	0	0	1
MIMAT0000684	hsa-miR-302a-3p	ENSG00000154856	APCDD1	protein_coding	chr18	10488273	10488278	10488251	10488279	+	9	0	AGO1-4,AGO2	1	0	1	1	0	0	0	1
MIMAT0000688	hsa-miR-301a-3p	ENSG00000154856	APCDD1	protein_coding	chr18	10488125	10488130	10488125	10488130	+	4	0	AGO1-4,AGO2	1	0	1	0	0	0	0	8
MIMAT0000688	hsa-miR-301a-3p	ENSG00000154856	APCDD1	protein_coding	chr18	10488271	10488277	10488250	10488278	+	9	0	AGO1-4,AGO2	1	1	1	1	1	0	1	8
MIMAT0000691	hsa-miR-130b-3p	ENSG00000154856	APCDD1	protein_coding	chr18	10488125	10488130	10488125	10488130	+	4	0	AGO1-4,AGO2	1	0	1	0	0	0	0	9
MIMAT0000691	hsa-miR-130b-3p	ENSG00000154856	APCDD1	protein_coding	chr18	10488271	10488277	10488250	10488278	+	9	0	AGO1-4,AGO2	1	0	1	1	1	0	1	9
MIMAT0000715	hsa-miR-302b-3p	ENSG00000154856	APCDD1	protein_coding	chr18	10488126	10488131	10488104	10488132	+	4	0	AGO1-4,AGO2	1	0	0	1	0	0	0	5
MIMAT0000715	hsa-miR-302b-3p	ENSG00000154856	APCDD1	protein_coding	chr18	10488273	10488278	10488251	10488279	+	9	0	AGO1-4,AGO2	1	0	0	1	0	0	0	5
MIMAT0000717	hsa-miR-302c-3p	ENSG00000154856	APCDD1	protein_coding	chr18	10488126	10488131	10488104	10488132	+	4	0	AGO1-4,AGO2	1	0	1	1	0	0	0	3
MIMAT0000717	hsa-miR-302c-3p	ENSG00000154856	APCDD1	protein_coding	chr18	10488273	10488278	10488251	10488279	+	9	0	AGO1-4,AGO2	1	0	1	1	0	0	0	3
MIMAT0000718	hsa-miR-302d-3p	ENSG00000154856	APCDD1	protein_coding	chr18	10488126	10488131	10488104	10488132	+	4	0	AGO1-4,AGO2	1	0	1	1	0	0	0	3
MIMAT0000718	hsa-miR-302d-3p	ENSG00000154856	APCDD1	protein_coding	chr18	10488273	10488278	10488251	10488279	+	9	0	AGO1-4,AGO2	1	0	1	1	0	0	0	3
MIMAT0000721	hsa-miR-369-3p	ENSG00000154856	APCDD1	protein_coding	chr18	10488360	10488362	10488357	10488365	+	1	0	AGO1-4	2	0	0	0	0	0	0	0
MIMAT0000722	hsa-miR-370-3p	ENSG00000154856	APCDD1	protein_coding	chr18	10488315	10488320	10488315	10488320	+	2	0	AGO1-4,AGO2	1	0	0	0	0	0	0	0
MIMAT0000724	hsa-miR-372-3p	ENSG00000154856	APCDD1	protein_coding	chr18	10488126	10488131	10488104	10488132	+	4	0	AGO1-4,AGO2	1	0	0	1	0	0	0	2
MIMAT0000724	hsa-miR-372-3p	ENSG00000154856	APCDD1	protein_coding	chr18	10488273	10488278	10488251	10488279	+	9	0	AGO1-4,AGO2	1	0	0	1	0	0	0	2
MIMAT0000726	hsa-miR-373-3p	ENSG00000154856	APCDD1	protein_coding	chr18	10488126	10488131	10488104	10488132	+	4	0	AGO1-4,AGO2	1	0	1	1	0	0	0	3
MIMAT0000726	hsa-miR-373-3p	ENSG00000154856	APCDD1	protein_coding	chr18	10488273	10488278	10488251	10488279	+	9	0	AGO1-4,AGO2	1	0	1	1	0	0	0	3
MIMAT0000727	hsa-miR-374a-5p	ENSG00000154856	APCDD1	protein_coding	chr18	10488360	10488366	10488346	10488367	+	1	0	AGO1-4	1	0	0	0	1	0	0	3
MIMAT0000732	hsa-miR-378a-3p	ENSG00000154856	APCDD1	protein_coding	chr18	10488230	10488235	10488230	10488235	+	1	0	AGO1-4	1	0	0	0	0	0	0	18
MIMAT0000737	hsa-miR-382-5p	ENSG00000154856	APCDD1	protein_coding	chr18	10488254	10488259	10488240	10488260	+	5	0	AGO1-4,AGO2	1	1	1	0	0	0	0	0
MIMAT0000737	hsa-miR-382-5p	ENSG00000154856	APCDD1	protein_coding	chr18	10488404	10488410	10488389	10488411	+	3	0	AGO2	1	0	1	0	1	0	0	0
MIMAT0000738	hsa-miR-383-5p	ENSG00000154856	APCDD1	protein_coding	chr18	10488237	10488242	10488237	10488242	+	1	0	AGO1-4	1	0	0	0	0	0	0	0
MIMAT0000751	hsa-miR-330-3p	ENSG00000154856	APCDD1	protein_coding	chr18	10488217	10488223	10488196	10488224	+	1	0	AGO1-4	1	0	0	1	0	0	1	7
MIMAT0000756	hsa-miR-326	ENSG00000154856	APCDD1	protein_coding	chr18	10488137	10488142	10488124	10488143	+	4	0	AGO1-4,AGO2	1	0	0	0	1	0	0	4
MIMAT0000763	hsa-miR-338-3p	ENSG00000154856	APCDD1	protein_coding	chr18	10488477	10488483	10488456	10488484	+	1	0	AGO2	1	0	1	1	1	0	0	7
MIMAT0001080	hsa-miR-196b-5p	ENSG00000154856	APCDD1	protein_coding	chr18	10487725	10487745	10487725	10487745	+	1	0	AGO1-4	0	1	0	0	0	0	0	4
MIMAT0001339	hsa-miR-422a	ENSG00000154856	APCDD1	protein_coding	chr18	10488230	10488235	10488230	10488235	+	1	0	AGO1-4	1	0	0	0	0	0	0	0
MIMAT0001412	hsa-miR-18b-5p	ENSG00000154856	APCDD1	protein_coding	chr18	10488521	10488526	10488521	10488526	+	1	0	AGO2	1	0	0	0	0	0	0	5
MIMAT0001413	hsa-miR-20b-5p	ENSG00000154856	APCDD1	protein_coding	chr18	10488273	10488279	10488258	10488280	+	9	0	AGO1-4,AGO2	1	0	1	0	1	0	1	6
MIMAT0001627	hsa-miR-433-3p	ENSG00000154856	APCDD1	protein_coding	chr18	10488187	10488192	10488187	10488192	+	3	0	AGO1-4,AGO2	1	0	0	0	0	0	0	0
MIMAT0001635	hsa-miR-452-5p	ENSG00000154856	APCDD1	protein_coding	chr18	10488263	10488268	10488263	10488268	+	9	0	AGO1-4,AGO2	1	0	0	0	0	0	0	2
MIMAT0002171	hsa-miR-410-3p	ENSG00000154856	APCDD1	protein_coding	chr18	10488362	10488367	10488348	10488368	+	1	0	AGO1-4	1	0	0	0	1	0	0	0
MIMAT0002173	hsa-miR-483-3p	ENSG00000154856	APCDD1	protein_coding	chr18	10488199	10488205	10488199	10488205	+	1	0	AGO1-4	1	0	1	0	0	0	0	1
MIMAT0002824	hsa-miR-498	ENSG00000154856	APCDD1	protein_coding	chr18	10488129	10488134	10488129	10488134	+	4	0	AGO1-4,AGO2	1	0	0	0	0	0	0	1
MIMAT0002825	hsa-miR-520e	ENSG00000154856	APCDD1	protein_coding	chr18	10488126	10488131	10488104	10488132	+	4	0	AGO1-4,AGO2	1	0	0	1	0	0	0	2
MIMAT0002825	hsa-miR-520e	ENSG00000154856	APCDD1	protein_coding	chr18	10488273	10488278	10488251	10488279	+	9	0	AGO1-4,AGO2	1	0	0	1	0	0	0	2
MIMAT0002832	hsa-miR-519c-3p	ENSG00000154856	APCDD1	protein_coding	chr18	10487966	10487994	10487966	10487994	+	1	0	AGO1-4	0	0	0	1	0	0	0	1
MIMAT0002832	hsa-miR-519c-3p	ENSG00000154856	APCDD1	protein_coding	chr18	10488126	10488131	10488104	10488132	+	4	0	AGO1-4,AGO2	1	0	1	1	0	1	0	1
MIMAT0002832	hsa-miR-519c-3p	ENSG00000154856	APCDD1	protein_coding	chr18	10488272	10488278	10488251	10488279	+	9	0	AGO1-4,AGO2	1	0	1	1	0	0	0	1
MIMAT0002833	hsa-miR-520a-5p	ENSG00000154856	APCDD1	protein_coding	chr18	10488295	10488300	10488295	10488300	+	2	0	AGO1-4,AGO2	1	0	0	0	0	0	0	2
MIMAT0002834	hsa-miR-520a-3p	ENSG00000154856	APCDD1	protein_coding	chr18	10488126	10488131	10488104	10488132	+	4	0	AGO1-4,AGO2	1	0	0	1	0	0	0	1
MIMAT0002834	hsa-miR-520a-3p	ENSG00000154856	APCDD1	protein_coding	chr18	10488273	10488278	10488251	10488279	+	9	0	AGO1-4,AGO2	1	0	0	1	0	0	0	1
MIMAT0002836	hsa-miR-526b-3p	ENSG00000154856	APCDD1	protein_coding	chr18	10488273	10488279	10488252	10488280	+	9	0	AGO1-4,AGO2	0	0	1	1	0	0	1	1
MIMAT0002837	hsa-miR-519b-3p	ENSG00000154856	APCDD1	protein_coding	chr18	10487966	10487994	10487966	10487994	+	1	0	AGO1-4	0	0	0	1	0	0	0	1
MIMAT0002837	hsa-miR-519b-3p	ENSG00000154856	APCDD1	protein_coding	chr18	10488125	10488131	10488104	10488132	+	4	0	AGO1-4,AGO2	1	0	1	1	0	1	0	1
MIMAT0002837	hsa-miR-519b-3p	ENSG00000154856	APCDD1	protein_coding	chr18	10488272	10488278	10488251	10488279	+	9	0	AGO1-4,AGO2	1	1	1	1	0	0	0	1
MIMAT0002838	hsa-miR-525-5p	ENSG00000154856	APCDD1	protein_coding	chr18	10488295	10488300	10488295	10488300	+	2	0	AGO1-4,AGO2	1	0	0	0	0	0	0	2
MIMAT0002843	hsa-miR-520b	ENSG00000154856	APCDD1	protein_coding	chr18	10488126	10488131	10488104	10488132	+	4	0	AGO1-4,AGO2	1	0	1	1	0	0	0	1
MIMAT0002843	hsa-miR-520b	ENSG00000154856	APCDD1	protein_coding	chr18	10488273	10488278	10488251	10488279	+	9	0	AGO1-4,AGO2	1	0	1	1	0	0	0	1
MIMAT0002846	hsa-miR-520c-3p	ENSG00000154856	APCDD1	protein_coding	chr18	10488126	10488131	10488104	10488132	+	4	0	AGO1-4,AGO2	1	0	1	1	0	0	0	1
MIMAT0002846	hsa-miR-520c-3p	ENSG00000154856	APCDD1	protein_coding	chr18	10488273	10488278	10488251	10488279	+	9	0	AGO1-4,AGO2	1	0	1	1	0	0	0	1
MIMAT0002853	hsa-miR-519d-3p	ENSG00000154856	APCDD1	protein_coding	chr18	10488273	10488279	10488252	10488280	+	9	0	AGO1-4,AGO2	1	0	1	1	1	0	1	2
MIMAT0002856	hsa-miR-520d-3p	ENSG00000154856	APCDD1	protein_coding	chr18	10488126	10488131	10488104	10488132	+	4	0	AGO1-4,AGO2	1	0	1	1	0	0	0	2
MIMAT0002856	hsa-miR-520d-3p	ENSG00000154856	APCDD1	protein_coding	chr18	10488273	10488278	10488251	10488279	+	9	0	AGO1-4,AGO2	1	0	1	1	0	0	0	2
MIMAT0002868	hsa-miR-522-3p	ENSG00000154856	APCDD1	protein_coding	chr18	10488417	10488422	10488417	10488422	+	2	0	AGO2	1	0	0	0	0	0	0	2
MIMAT0002869	hsa-miR-519a-3p	ENSG00000154856	APCDD1	protein_coding	chr18	10487966	10487994	10487966	10487994	+	1	0	AGO1-4	0	0	0	1	0	0	0	4
MIMAT0002869	hsa-miR-519a-3p	ENSG00000154856	APCDD1	protein_coding	chr18	10488125	10488131	10488104	10488132	+	4	0	AGO1-4,AGO2	1	0	1	1	0	0	0	4
MIMAT0002869	hsa-miR-519a-3p	ENSG00000154856	APCDD1	protein_coding	chr18	10488272	10488278	10488251	10488279	+	9	0	AGO1-4,AGO2	1	0	1	1	0	0	0	4
MIMAT0002882	hsa-miR-510-5p	ENSG00000154856	APCDD1	protein_coding	chr18	10488181	10488187	10488181	10488187	+	3	0	AGO1-4,AGO2	1	0	1	0	0	0	0	2
MIMAT0002882	hsa-miR-510-5p	ENSG00000154856	APCDD1	protein_coding	chr18	10488370	10488375	10488368	10488375	+	1	0	AGO2	1	0	1	0	0	0	0	2
MIMAT0002882	hsa-miR-510-5p	ENSG00000154856	APCDD1	protein_coding	chr18	10488466	10488471	10488466	10488471	+	1	0	AGO2	1	0	1	0	0	0	0	2
MIMAT0003239	hsa-miR-574-3p	ENSG00000154856	APCDD1	protein_coding	chr18	10488302	10488307	10488302	10488307	+	2	0	AGO1-4,AGO2	1	0	0	0	0	0	0	4
MIMAT0003241	hsa-miR-576-5p	ENSG00000154856	APCDD1	protein_coding	chr18	10488381	10488386	10488381	10488386	+	1	0	AGO2	1	0	0	0	0	0	0	8
MIMAT0003301	hsa-miR-33b-5p	ENSG00000154856	APCDD1	protein_coding	chr18	10488488	10488494	10488467	10488495	+	1	0	AGO2	1	0	0	1	1	0	0	13
MIMAT0003879	hsa-miR-758-3p	ENSG00000154856	APCDD1	protein_coding	chr18	10488259	10488264	10488259	10488264	+	6	0	AGO1-4,AGO2	1	0	0	0	0	0	0	0
MIMAT0003885	hsa-miR-454-3p	ENSG00000154856	APCDD1	protein_coding	chr18	10488125	10488130	10488125	10488130	+	4	0	AGO1-4,AGO2	1	0	1	0	0	0	0	12
MIMAT0003885	hsa-miR-454-3p	ENSG00000154856	APCDD1	protein_coding	chr18	10488271	10488277	10488250	10488278	+	9	0	AGO1-4,AGO2	1	1	1	1	1	0	1	12
MIMAT0004597	hsa-miR-140-3p	ENSG00000154856	APCDD1	protein_coding	chr18	10488425	10488431	10488424	10488431	+	2	0	AGO2	1	0	1	0	0	0	0	10
MIMAT0004692	hsa-miR-340-5p	ENSG00000154856	APCDD1	protein_coding	chr18	10488470	10488477	10488470	10488477	+	1	0	AGO2	1	0	0	0	0	0	0	6
MIMAT0004693	hsa-miR-330-5p	ENSG00000154856	APCDD1	protein_coding	chr18	10488137	10488142	10488122	10488143	+	4	0	AGO1-4,AGO2	1	0	0	0	1	0	0	7
MIMAT0004814	hsa-miR-654-3p	ENSG00000154856	APCDD1	protein_coding	chr18	10488107	10488112	10488107	10488112	+	2	0	AGO1-4,AGO2	1	0	0	0	0	0	0	1
MIMAT0004953	hsa-miR-873-5p	ENSG00000154856	APCDD1	protein_coding	chr18	10488411	10488416	10488411	10488416	+	2	0	AGO2	1	0	0	0	0	0	0	6
MIMAT0004953	hsa-miR-873-5p	ENSG00000154856	APCDD1	protein_coding	chr18	10488422	10488427	10488422	10488427	+	2	0	AGO2	1	0	0	0	0	0	0	6
MIMAT0004955	hsa-miR-374b-5p	ENSG00000154856	APCDD1	protein_coding	chr18	10488360	10488366	10488346	10488367	+	1	0	AGO1-4	1	0	0	0	1	0	0	6
MIMAT0004958	hsa-miR-301b-3p	ENSG00000154856	APCDD1	protein_coding	chr18	10488125	10488130	10488125	10488130	+	4	0	AGO1-4,AGO2	1	0	1	0	0	0	0	4
MIMAT0004958	hsa-miR-301b-3p	ENSG00000154856	APCDD1	protein_coding	chr18	10488271	10488277	10488250	10488278	+	9	0	AGO1-4,AGO2	1	0	1	1	1	0	1	4
MIMAT0005877	hsa-miR-1286	ENSG00000154856	APCDD1	protein_coding	chr18	10488412	10488417	10488412	10488417	+	2	0	AGO2	1	0	0	0	0	0	0	2
MIMAT0005878	hsa-miR-1287-5p	ENSG00000154856	APCDD1	protein_coding	chr18	10488231	10488236	10488231	10488236	+	1	0	AGO1-4	1	0	0	0	0	0	0	2
MIMAT0005884	hsa-miR-1294	ENSG00000154856	APCDD1	protein_coding	chr18	10487729	10487748	10487729	10487748	+	1	0	AGO1-4	0	1	0	0	0	0	0	3
MIMAT0005886	hsa-miR-1297	ENSG00000154856	APCDD1	protein_coding	chr18	10488128	10488133	10488106	10488134	+	4	0	AGO1-4,AGO2	1	0	0	1	1	1	0	0
MIMAT0005903	hsa-miR-1251-5p	ENSG00000154856	APCDD1	protein_coding	chr18	10488288	10488293	10488288	10488293	+	4	0	AGO1-4,AGO2	1	0	0	0	0	0	0	2
MIMAT0005931	hsa-miR-302e	ENSG00000154856	APCDD1	protein_coding	chr18	10488126	10488131	10488104	10488132	+	4	0	AGO1-4,AGO2	1	0	0	1	1	0	0	0
MIMAT0005931	hsa-miR-302e	ENSG00000154856	APCDD1	protein_coding	chr18	10488273	10488278	10488251	10488279	+	9	0	AGO1-4,AGO2	1	0	0	1	0	0	0	0
MIMAT0005944	hsa-miR-1252-5p	ENSG00000154856	APCDD1	protein_coding	chr18	10488148	10488153	10488148	10488153	+	2	0	AGO1-4,AGO2	1	0	0	0	0	0	0	1
MIMAT0005952	hsa-miR-1321	ENSG00000154856	APCDD1	protein_coding	chr18	10488167	10488169	10488159	10488174	+	2	0	AGO1-4,AGO2	2	1	2	0	0	0	0	0
MIMAT0005955	hsa-miR-1197	ENSG00000154856	APCDD1	protein_coding	chr18	10488146	10488151	10488146	10488151	+	2	0	AGO1-4,AGO2	1	0	0	0	0	0	0	0
MIMAT0014989	hsa-miR-3126-5p	ENSG00000154856	APCDD1	protein_coding	chr18	10488154	10488175	10488154	10488175	+	2	0	AGO1-4,AGO2	0	1	0	0	0	0	0	1
MIMAT0016844	hsa-miR-4295	ENSG00000154856	APCDD1	protein_coding	chr18	10488125	10488130	10488125	10488130	+	4	0	AGO1-4,AGO2	0	0	1	0	0	0	0	1
MIMAT0016844	hsa-miR-4295	ENSG00000154856	APCDD1	protein_coding	chr18	10488271	10488277	10488250	10488278	+	9	0	AGO1-4,AGO2	0	0	1	1	0	0	1	1
MIMAT0018088	hsa-miR-3666	ENSG00000154856	APCDD1	protein_coding	chr18	10488125	10488130	10488103	10488131	+	4	0	AGO1-4,AGO2	0	0	1	1	0	0	0	0
MIMAT0018088	hsa-miR-3666	ENSG00000154856	APCDD1	protein_coding	chr18	10488271	10488277	10488250	10488278	+	9	0	AGO1-4,AGO2	0	0	1	1	0	0	1	0
MIMAT0018194	hsa-miR-3150b-3p	ENSG00000154856	APCDD1	protein_coding	chr18	10488158	10488164	10488158	10488164	+	1	0	AGO1-4	0	0	1	0	0	0	0	3
MIMAT0018992	hsa-miR-4465	ENSG00000154856	APCDD1	protein_coding	chr18	10488128	10488134	10488128	10488134	+	4	0	AGO1-4,AGO2	0	0	0	0	0	1	0	1
MIMAT0019853	hsa-miR-4731-5p	ENSG00000154856	APCDD1	protein_coding	chr18	10488174	10488179	10488174	10488179	+	3	0	AGO1-4,AGO2	0	0	1	0	0	0	0	0
MIMAT0019868	hsa-miR-4739	ENSG00000154856	APCDD1	protein_coding	chr18	10488167	10488169	10488164	10488173	+	2	0	AGO1-4,AGO2	0	0	2	0	0	0	0	2
MIMAT0019899	hsa-miR-4756-5p	ENSG00000154856	APCDD1	protein_coding	chr18	10488167	10488169	10488164	10488173	+	2	0	AGO1-4,AGO2	0	0	2	0	0	0	0	2
MIMAT0019948	hsa-miR-4784	ENSG00000154856	APCDD1	protein_coding	chr18	10488158	10488164	10488158	10488164	+	1	0	AGO1-4	0	0	1	0	0	0	0	7
