# Supplementary material for: Competitive Endogenous RNA Network Involving Immune Subgroups, Infiltration, and lncRNAs in Prostate Cancer
Source: Genes (Basel). 2025 Apr 29;16(5):527. doi: 10.3390/genes16050527 (PMC12111210; doi:10.3390/genes16050527)
Supplement: Supplementary file 1 [file genes-16-00527-s001.zip › miRNA_mRNA/ENCORI_hg19_CLIP-seq_miRNA-target_all_APOE.xls]

#please cite:
#Zhou KR, Liu S, Cai L, et al. ENCORI: The Encyclopedia of RNA Interactomes.
#2.Li JH, et al.starBase v2.0: decoding miRNA-ceRNA, miRNA-ncRNA and protein-RNA interaction networks from large-scale CLIP-Seq data , Nucleic Acids Res. 2014 Jan;42:D92-7.
miRNAid	miRNAname	geneID	geneName	geneType	chromosome	narrowStart	narrowEnd	broadStart	broadEnd	strand	clipExpNum	degraExpNum	RBP	PITA	RNA22	miRmap	microT	miRanda	PicTar	TargetScan	pancancerNum
MIMAT0000454	hsa-miR-184	ENSG00000130203	APOE	protein_coding	chr19	45412598	45412603	45412598	45412603	+	1	0	AGO1-4	1	0	0	0	0	0	0	1
MIMAT0002807	hsa-miR-491-5p	ENSG00000130203	APOE	protein_coding	chr19	45412532	45412537	45412532	45412537	+	1	0	AGO1-4	1	0	0	0	0	0	0	4
MIMAT0003320	hsa-miR-650	ENSG00000130203	APOE	protein_coding	chr19	45412553	45412553	45412547	45412560	+	1	0	AGO1-4	2	0	1	0	0	0	0	0
MIMAT0003320	hsa-miR-650	ENSG00000130203	APOE	protein_coding	chr19	45412554	45412560	45412554	45412560	+	1	0	AGO1-4	0	0	1	0	0	0	0	0
MIMAT0003326	hsa-miR-663a	ENSG00000130203	APOE	protein_coding	chr19	45412587	45412593	45412587	45412593	+	1	0	AGO1-4	1	0	1	0	0	0	0	2
MIMAT0004614	hsa-miR-193a-5p	ENSG00000130203	APOE	protein_coding	chr19	45412578	45412583	45412578	45412583	+	1	0	AGO1-4	1	0	0	0	0	0	0	4
MIMAT0004945	hsa-miR-744-5p	ENSG00000130203	APOE	protein_coding	chr19	45412587	45412592	45412587	45412592	+	1	0	AGO1-4	1	0	0	0	0	0	0	9
MIMAT0004952	hsa-miR-665	ENSG00000130203	APOE	protein_coding	chr19	45412602	45412609	45412602	45412609	+	1	0	AGO1-4	1	0	0	0	0	0	0	3
MIMAT0005877	hsa-miR-1286	ENSG00000130203	APOE	protein_coding	chr19	45412551	45412556	45412551	45412556	+	1	0	AGO1-4	1	0	0	0	0	0	0	1
MIMAT0007881	hsa-miR-1908-5p	ENSG00000130203	APOE	protein_coding	chr19	45412587	45412593	45412587	45412593	+	1	0	AGO1-4	0	0	1	0	0	0	0	1
MIMAT0017989	hsa-miR-3612	ENSG00000130203	APOE	protein_coding	chr19	45412547	45412553	45412547	45412553	+	1	0	AGO1-4	0	0	1	0	0	0	0	0
MIMAT0017989	hsa-miR-3612	ENSG00000130203	APOE	protein_coding	chr19	45412554	45412560	45412554	45412560	+	1	0	AGO1-4	0	0	1	0	0	0	0	0
