# Supplementary material for: Competitive Endogenous RNA Network Involving Immune Subgroups, Infiltration, and lncRNAs in Prostate Cancer
Source: Genes (Basel). 2025 Apr 29;16(5):527. doi: 10.3390/genes16050527 (PMC12111210; doi:10.3390/genes16050527)
Supplement: Supplementary file 1 [file genes-16-00527-s001.zip › miRNA_mRNA/ENCORI_hg19_CLIP-seq_miRNA-target_all_BOP1.xls]

#please cite:
#Zhou KR, Liu S, Cai L, et al. ENCORI: The Encyclopedia of RNA Interactomes.
#2.Li JH, et al.starBase v2.0: decoding miRNA-ceRNA, miRNA-ncRNA and protein-RNA interaction networks from large-scale CLIP-Seq data , Nucleic Acids Res. 2014 Jan;42:D92-7.
miRNAid	miRNAname	geneID	geneName	geneType	chromosome	narrowStart	narrowEnd	broadStart	broadEnd	strand	clipExpNum	degraExpNum	RBP	PITA	RNA22	miRmap	microT	miRanda	PicTar	TargetScan	pancancerNum
MIMAT0000459	hsa-miR-193a-3p	ENSG00000170727	BOP1	protein_coding	chr8	145488731	145488759	145488731	145488759	-	2	0	AGO1-4	0	0	0	1	0	0	0	0
MIMAT0002819	hsa-miR-193b-3p	ENSG00000170727	BOP1	protein_coding	chr8	145488731	145488759	145488731	145488759	-	2	0	AGO1-4	0	0	0	1	0	0	0	0
MIMAT0003328	hsa-miR-653-5p	ENSG00000170727	BOP1	protein_coding	chr8	145486075	145486080	145486075	145486080	-	1	0	AGO1-4	1	0	0	0	0	0	0	0
MIMAT0004957	hsa-miR-760	ENSG00000170727	BOP1	protein_coding	chr8	145486070	145486076	145486070	145486076	-	1	0	AGO1-4	1	0	1	0	0	0	0	0
MIMAT0019214	hsa-miR-3173-5p	ENSG00000170727	BOP1	protein_coding	chr8	145488792	145488797	145488792	145488797	-	2	0	AGO1-4	0	0	1	0	0	0	0	0
