# Supplementary material for: Competitive Endogenous RNA Network Involving Immune Subgroups, Infiltration, and lncRNAs in Prostate Cancer
Source: Genes (Basel). 2025 Apr 29;16(5):527. doi: 10.3390/genes16050527 (PMC12111210; doi:10.3390/genes16050527)
Supplement: Supplementary file 1 [file genes-16-00527-s001.zip › miRNA_mRNA/ENCORI_hg19_CLIP-seq_miRNA-target_all_BST2.xls]

#please cite:
#Zhou KR, Liu S, Cai L, et al. ENCORI: The Encyclopedia of RNA Interactomes.
#2.Li JH, et al.starBase v2.0: decoding miRNA-ceRNA, miRNA-ncRNA and protein-RNA interaction networks from large-scale CLIP-Seq data , Nucleic Acids Res. 2014 Jan;42:D92-7.
miRNAid	miRNAname	geneID	geneName	geneType	chromosome	narrowStart	narrowEnd	broadStart	broadEnd	strand	clipExpNum	degraExpNum	RBP	PITA	RNA22	miRmap	microT	miRanda	PicTar	TargetScan	pancancerNum
MIMAT0000101	hsa-miR-103a-3p	ENSG00000130303	BST2	protein_coding	chr19	17513845	17513850	17513845	17513850	-	2	0	AGO1-4,AGO2	1	0	0	0	0	0	0	7
MIMAT0000104	hsa-miR-107	ENSG00000130303	BST2	protein_coding	chr19	17513845	17513850	17513845	17513850	-	2	0	AGO1-4,AGO2	1	0	0	0	0	0	0	4
MIMAT0000242	hsa-miR-129-5p	ENSG00000130303	BST2	protein_coding	chr19	17513781	17513786	17513781	17513786	-	6	0	AGO1-4,AGO2	1	0	0	0	0	0	0	15
MIMAT0000273	hsa-miR-216a-5p	ENSG00000130303	BST2	protein_coding	chr19	17513879	17513886	17513879	17513886	-	2	0	AGO1-4,AGO2	1	0	0	0	0	0	0	3
MIMAT0000416	hsa-miR-1-3p	ENSG00000130303	BST2	protein_coding	chr19	17514088	17514094	17514087	17514109	-	4	1	AGO1-4,AGO2	1	0	1	0	1	0	0	5
MIMAT0000454	hsa-miR-184	ENSG00000130303	BST2	protein_coding	chr19	17514114	17514120	17514113	17514132	-	4	0	AGO1-4,AGO2	1	0	1	0	1	0	0	4
MIMAT0000462	hsa-miR-206	ENSG00000130303	BST2	protein_coding	chr19	17514088	17514094	17514087	17514111	-	4	1	AGO1-4,AGO2	1	0	1	0	1	0	0	4
MIMAT0000722	hsa-miR-370-3p	ENSG00000130303	BST2	protein_coding	chr19	17514000	17514005	17514000	17514005	-	3	0	AGO1-4,AGO2	1	0	0	0	0	0	0	4
MIMAT0000752	hsa-miR-328-3p	ENSG00000130303	BST2	protein_coding	chr19	17513987	17513992	17513987	17513992	-	3	0	AGO1-4,AGO2	1	0	0	0	0	0	0	10
MIMAT0000765	hsa-miR-335-5p	ENSG00000130303	BST2	protein_coding	chr19	17513896	17513901	17513896	17513901	-	1	0	AGO1-4	1	0	0	0	0	0	0	8
MIMAT0001631	hsa-miR-451a	ENSG00000130303	BST2	protein_coding	chr19	17514045	17514050	17514045	17514050	-	2	0	AGO1-4	1	0	0	0	0	0	0	1
MIMAT0001639	hsa-miR-409-3p	ENSG00000130303	BST2	protein_coding	chr19	17514090	17514095	17514090	17514095	-	4	0	AGO1-4,AGO2	1	0	0	0	0	0	0	7
MIMAT0002175	hsa-miR-485-5p	ENSG00000130303	BST2	protein_coding	chr19	17513923	17513928	17513923	17513928	-	3	0	AGO1-4,AGO2	1	0	0	0	0	0	0	2
MIMAT0002824	hsa-miR-498	ENSG00000130303	BST2	protein_coding	chr19	17514094	17514100	17514094	17514100	-	4	0	AGO1-4,AGO2	1	0	0	0	0	0	0	2
MIMAT0002833	hsa-miR-520a-5p	ENSG00000130303	BST2	protein_coding	chr19	17513994	17513999	17513994	17513999	-	3	0	AGO1-4,AGO2	1	0	0	0	0	0	0	3
MIMAT0002833	hsa-miR-520a-5p	ENSG00000130303	BST2	protein_coding	chr19	17514005	17514012	17514005	17514012	-	3	0	AGO1-4,AGO2	1	0	0	0	0	0	0	3
MIMAT0002838	hsa-miR-525-5p	ENSG00000130303	BST2	protein_coding	chr19	17513994	17513999	17513994	17513999	-	3	0	AGO1-4,AGO2	1	0	0	0	0	0	0	3
MIMAT0002838	hsa-miR-525-5p	ENSG00000130303	BST2	protein_coding	chr19	17514005	17514012	17514005	17514012	-	3	0	AGO1-4,AGO2	1	0	0	0	0	0	0	3
MIMAT0002859	hsa-miR-516b-5p	ENSG00000130303	BST2	protein_coding	chr19	17513928	17513935	17513927	17513947	-	3	0	AGO1-4,AGO2	1	1	0	0	0	0	0	4
MIMAT0002876	hsa-miR-505-3p	ENSG00000130303	BST2	protein_coding	chr19	17513949	17513954	17513949	17513954	-	3	0	AGO1-4,AGO2	1	0	0	0	0	0	0	4
MIMAT0003281	hsa-miR-613	ENSG00000130303	BST2	protein_coding	chr19	17514088	17514095	17514087	17514115	-	4	1	AGO1-4,AGO2	1	0	0	1	1	0	0	0
MIMAT0003283	hsa-miR-615-3p	ENSG00000130303	BST2	protein_coding	chr19	17514107	17514112	17514107	17514112	-	4	0	AGO1-4,AGO2	1	0	0	0	0	0	0	1
MIMAT0003294	hsa-miR-625-5p	ENSG00000130303	BST2	protein_coding	chr19	17513902	17513907	17513902	17513907	-	1	0	AGO1-4	1	0	0	0	0	0	0	4
MIMAT0003312	hsa-miR-642a-5p	ENSG00000130303	BST2	protein_coding	chr19	17513760	17513765	17513760	17513765	-	6	0	AGO1-4,AGO2	1	0	0	0	0	0	0	3
MIMAT0003330	hsa-miR-654-5p	ENSG00000130303	BST2	protein_coding	chr19	17513887	17513892	17513887	17513892	-	1	0	AGO1-4	1	0	0	0	0	0	0	3
MIMAT0003338	hsa-miR-660-5p	ENSG00000130303	BST2	protein_coding	chr19	17513831	17513836	17513831	17513836	-	2	0	AGO1-4,AGO2	1	0	0	0	0	0	0	6
MIMAT0004605	hsa-miR-129-2-3p	ENSG00000130303	BST2	protein_coding	chr19	17513941	17513946	17513941	17513946	-	3	0	AGO1-4,AGO2	1	0	0	0	0	0	0	7
MIMAT0004682	hsa-miR-361-3p	ENSG00000130303	BST2	protein_coding	chr19	17513856	17513861	17513856	17513861	-	2	0	AGO1-4,AGO2	1	0	0	0	0	0	0	1
MIMAT0004687	hsa-miR-371a-5p	ENSG00000130303	BST2	protein_coding	chr19	17513763	17513768	17513763	17513768	-	6	0	AGO1-4,AGO2	1	0	0	0	0	0	0	0
MIMAT0004687	hsa-miR-371a-5p	ENSG00000130303	BST2	protein_coding	chr19	17513790	17513795	17513790	17513795	-	2	0	AGO1-4,AGO2	1	0	0	0	0	0	0	0
MIMAT0004748	hsa-miR-423-5p	ENSG00000130303	BST2	protein_coding	chr19	17513899	17513904	17513899	17513904	-	1	0	AGO1-4	1	0	0	0	0	0	0	8
MIMAT0004920	hsa-miR-541-3p	ENSG00000130303	BST2	protein_coding	chr19	17513887	17513892	17513887	17513892	-	1	0	AGO1-4	1	0	0	0	0	0	0	3
MIMAT0004952	hsa-miR-665	ENSG00000130303	BST2	protein_coding	chr19	17513973	17513978	17513973	17513978	-	2	0	AGO1-4	1	0	0	0	0	0	0	3
MIMAT0004957	hsa-miR-760	ENSG00000130303	BST2	protein_coding	chr19	17513925	17513932	17513925	17513932	-	3	0	AGO1-4,AGO2	1	0	0	0	0	0	0	8
MIMAT0004959	hsa-miR-216b-5p	ENSG00000130303	BST2	protein_coding	chr19	17513879	17513884	17513879	17513884	-	2	0	AGO1-4,AGO2	1	0	0	0	0	0	0	0
MIMAT0004985	hsa-miR-942-5p	ENSG00000130303	BST2	protein_coding	chr19	17514015	17514022	17514015	17514022	-	3	1	AGO1-4,AGO2	1	0	0	0	0	0	0	1
MIMAT0005877	hsa-miR-1286	ENSG00000130303	BST2	protein_coding	chr19	17514111	17514117	17514111	17514117	-	4	0	AGO1-4,AGO2	1	0	1	0	0	0	0	3
MIMAT0005952	hsa-miR-1321	ENSG00000130303	BST2	protein_coding	chr19	17513920	17513926	17513920	17513926	-	3	0	AGO1-4,AGO2	1	0	0	0	0	0	0	0
MIMAT0005952	hsa-miR-1321	ENSG00000130303	BST2	protein_coding	chr19	17513933	17513938	17513933	17513938	-	3	0	AGO1-4,AGO2	1	0	0	0	0	0	0	0
MIMAT0014989	hsa-miR-3126-5p	ENSG00000130303	BST2	protein_coding	chr19	17513931	17513951	17513931	17513951	-	3	0	AGO1-4,AGO2	0	1	0	0	0	0	0	1
MIMAT0019868	hsa-miR-4739	ENSG00000130303	BST2	protein_coding	chr19	17513920	17513926	17513920	17513926	-	3	0	AGO1-4,AGO2	0	0	1	0	0	0	0	1
MIMAT0019868	hsa-miR-4739	ENSG00000130303	BST2	protein_coding	chr19	17513933	17513938	17513933	17513938	-	3	0	AGO1-4,AGO2	0	0	1	0	0	0	0	1
