# Supplementary material for: Competitive Endogenous RNA Network Involving Immune Subgroups, Infiltration, and lncRNAs in Prostate Cancer
Source: Genes (Basel). 2025 Apr 29;16(5):527. doi: 10.3390/genes16050527 (PMC12111210; doi:10.3390/genes16050527)
Supplement: Supplementary file 1 [file genes-16-00527-s001.zip › miRNA_mRNA/ENCORI_hg19_CLIP-seq_miRNA-target_all_C19orf24.xls]

#please cite:
#Zhou KR, Liu S, Cai L, et al. ENCORI: The Encyclopedia of RNA Interactomes.
#2.Li JH, et al.starBase v2.0: decoding miRNA-ceRNA, miRNA-ncRNA and protein-RNA interaction networks from large-scale CLIP-Seq data , Nucleic Acids Res. 2014 Jan;42:D92-7.
miRNAid	miRNAname	geneID	geneName	geneType	chromosome	narrowStart	narrowEnd	broadStart	broadEnd	strand	clipExpNum	degraExpNum	RBP	PITA	RNA22	miRmap	microT	miRanda	PicTar	TargetScan	pancancerNum
MIMAT0000084	hsa-miR-27a-3p	ENSG00000228300	C19orf24	protein_coding	chr19	1279074	1279094	1279073	1279094	+	7	5	AGO1-4,AGO2,AGO3	0	1	0	0	1	0	0	1
MIMAT0000085	hsa-miR-28-5p	ENSG00000228300	C19orf24	protein_coding	chr19	1275749	1275769	1275749	1275769	+	1	0	AGO1-4	0	1	0	0	0	0	0	6
MIMAT0000085	hsa-miR-28-5p	ENSG00000228300	C19orf24	protein_coding	chr19	1278919	1278925	1278905	1278926	+	1	2	AGO2	0	0	1	0	1	0	0	6
MIMAT0000095	hsa-miR-96-5p	ENSG00000228300	C19orf24	protein_coding	chr19	1278891	1278913	1278891	1278913	+	1	3	AGO1-4	0	0	0	0	1	0	0	1
MIMAT0000281	hsa-miR-224-5p	ENSG00000228300	C19orf24	protein_coding	chr19	1279078	1279097	1279076	1279097	+	7	5	AGO1-4,AGO2,AGO3	0	1	0	0	1	0	0	3
MIMAT0000419	hsa-miR-27b-3p	ENSG00000228300	C19orf24	protein_coding	chr19	1279074	1279094	1279073	1279094	+	7	5	AGO1-4,AGO2,AGO3	0	1	0	0	1	0	0	7
MIMAT0000437	hsa-miR-145-5p	ENSG00000228300	C19orf24	protein_coding	chr19	1279019	1279041	1279019	1279041	+	2	1	AGO2	0	1	0	0	0	0	0	6
MIMAT0000690	hsa-miR-296-5p	ENSG00000228300	C19orf24	protein_coding	chr19	1278830	1278836	1278830	1278836	+	1	0	AGO1-4	0	0	1	0	0	0	0	3
MIMAT0003283	hsa-miR-615-3p	ENSG00000228300	C19orf24	protein_coding	chr19	1275732	1275754	1275732	1275754	+	1	0	AGO1-4	0	1	0	0	0	0	0	2
MIMAT0004702	hsa-miR-339-3p	ENSG00000228300	C19orf24	protein_coding	chr19	1275746	1275767	1275746	1275767	+	1	0	AGO1-4	0	1	0	0	0	0	0	5
MIMAT0004926	hsa-miR-708-5p	ENSG00000228300	C19orf24	protein_coding	chr19	1278919	1278925	1278904	1278926	+	1	3	AGO2	0	0	1	0	1	0	0	4
MIMAT0005796	hsa-miR-1271-5p	ENSG00000228300	C19orf24	protein_coding	chr19	1278893	1278913	1278893	1278913	+	1	3	AGO1-4	0	0	0	0	1	0	0	8
MIMAT0015007	hsa-miR-3139	ENSG00000228300	C19orf24	protein_coding	chr19	1275747	1275769	1275747	1275769	+	1	0	AGO1-4	0	1	0	0	0	0	0	4
MIMAT0015007	hsa-miR-3139	ENSG00000228300	C19orf24	protein_coding	chr19	1278919	1278925	1278919	1278925	+	1	0	AGO2	0	0	1	0	0	0	0	4
MIMAT0018003	hsa-miR-3622a-5p	ENSG00000228300	C19orf24	protein_coding	chr19	1279079	1279103	1279079	1279103	+	6	4	AGO1-4,AGO2,AGO3	0	1	0	0	0	0	0	6
MIMAT0018356	hsa-miR-3940-3p	ENSG00000228300	C19orf24	protein_coding	chr19	1275736	1275758	1275736	1275758	+	1	0	AGO1-4	0	1	0	0	0	0	0	3
MIMAT0018356	hsa-miR-3940-3p	ENSG00000228300	C19orf24	protein_coding	chr19	1279191	1279197	1279191	1279197	+	4	0	AGO1-4,AGO2	0	0	1	0	0	0	0	3
MIMAT0018937	hsa-miR-378g	ENSG00000228300	C19orf24	protein_coding	chr19	1278823	1278851	1278823	1278851	+	1	4	AGO1-4	0	0	0	1	0	0	0	1
MIMAT0018937	hsa-miR-378g	ENSG00000228300	C19orf24	protein_coding	chr19	1279037	1279065	1279037	1279065	+	6	0	AGO2,AGO3	0	0	0	1	0	0	0	1
MIMAT0018937	hsa-miR-378g	ENSG00000228300	C19orf24	protein_coding	chr19	1279108	1279136	1279108	1279136	+	3	0	AGO1-4,AGO2	0	0	0	1	0	0	0	1
MIMAT0018943	hsa-miR-4428	ENSG00000228300	C19orf24	protein_coding	chr19	1275748	1275770	1275748	1275770	+	1	0	AGO1-4	0	1	0	0	0	0	0	0
MIMAT0019704	hsa-miR-4644	ENSG00000228300	C19orf24	protein_coding	chr19	1279084	1279109	1279084	1279109	+	3	4	AGO1-4,AGO2	0	1	0	0	0	0	0	1
MIMAT0019868	hsa-miR-4739	ENSG00000228300	C19orf24	protein_coding	chr19	1279056	1279081	1279056	1279081	+	7	0	AGO1-4,AGO2,AGO3	0	1	0	0	0	0	0	1
MIMAT0019899	hsa-miR-4756-5p	ENSG00000228300	C19orf24	protein_coding	chr19	1279060	1279081	1279060	1279081	+	7	0	AGO1-4,AGO2,AGO3	0	1	0	0	0	0	0	1
MIMAT0021127	hsa-miR-5195-3p	ENSG00000228300	C19orf24	protein_coding	chr19	1279021	1279041	1279021	1279041	+	2	2	AGO2	0	1	0	0	0	0	0	1
MIMAT0022695	hsa-miR-212-5p	ENSG00000228300	C19orf24	protein_coding	chr19	1279137	1279143	1279137	1279143	+	3	0	AGO1-4,AGO2	0	0	1	0	0	0	0	2
MIMAT0022695	hsa-miR-212-5p	ENSG00000228300	C19orf24	protein_coding	chr19	1279161	1279166	1279161	1279166	+	4	0	AGO1-4,AGO2	0	0	1	0	0	0	0	2
