# Supplementary material for: Competitive Endogenous RNA Network Involving Immune Subgroups, Infiltration, and lncRNAs in Prostate Cancer
Source: Genes (Basel). 2025 Apr 29;16(5):527. doi: 10.3390/genes16050527 (PMC12111210; doi:10.3390/genes16050527)
Supplement: Supplementary file 1 [file genes-16-00527-s001.zip › miRNA_mRNA/ENCORI_hg19_CLIP-seq_miRNA-target_all_C19orf48.xls]

#please cite:
#Zhou KR, Liu S, Cai L, et al. ENCORI: The Encyclopedia of RNA Interactomes.
#2.Li JH, et al.starBase v2.0: decoding miRNA-ceRNA, miRNA-ncRNA and protein-RNA interaction networks from large-scale CLIP-Seq data , Nucleic Acids Res. 2014 Jan;42:D92-7.
miRNAid	miRNAname	geneID	geneName	geneType	chromosome	narrowStart	narrowEnd	broadStart	broadEnd	strand	clipExpNum	degraExpNum	RBP	PITA	RNA22	miRmap	microT	miRanda	PicTar	TargetScan	pancancerNum
MIMAT0000073	hsa-miR-19a-3p	ENSG00000167747	C19orf48	protein_coding	chr19	51301089	51301094	51301089	51301094	-	3	0	AGO1-4,AGO2	1	0	0	0	0	0	0	0
MIMAT0000074	hsa-miR-19b-3p	ENSG00000167747	C19orf48	protein_coding	chr19	51301089	51301094	51301089	51301094	-	3	0	AGO1-4,AGO2	1	0	0	0	0	0	0	0
MIMAT0000080	hsa-miR-24-3p	ENSG00000167747	C19orf48	protein_coding	chr19	51301840	51301860	51301840	51301860	-	10	0	AGO1-4,AGO2	0	1	0	0	0	0	0	9
MIMAT0000231	hsa-miR-199a-5p	ENSG00000167747	C19orf48	protein_coding	chr19	51301183	51301188	51301183	51301188	-	8	0	AGO1-4,AGO2	1	0	0	0	0	0	0	13
MIMAT0000242	hsa-miR-129-5p	ENSG00000167747	C19orf48	protein_coding	chr19	51301310	51301316	51301310	51301316	-	2	0	AGO1-4	1	0	0	0	0	0	0	7
MIMAT0000243	hsa-miR-148a-3p	ENSG00000167747	C19orf48	protein_coding	chr19	51301016	51301021	51301016	51301021	-	2	0	AGO1-4,AGO2	1	0	0	0	0	0	0	3
MIMAT0000253	hsa-miR-10a-5p	ENSG00000167747	C19orf48	protein_coding	chr19	51301069	51301074	51301069	51301074	-	1	0	AGO1-4	1	0	0	0	0	0	0	9
MIMAT0000254	hsa-miR-10b-5p	ENSG00000167747	C19orf48	protein_coding	chr19	51301069	51301074	51301069	51301074	-	1	0	AGO1-4	1	0	0	0	0	0	0	3
MIMAT0000261	hsa-miR-183-5p	ENSG00000167747	C19orf48	protein_coding	chr19	51301096	51301102	51301095	51301117	-	6	0	AGO1-4,AGO2	1	0	0	0	1	0	0	1
MIMAT0000263	hsa-miR-199b-5p	ENSG00000167747	C19orf48	protein_coding	chr19	51301183	51301188	51301183	51301188	-	8	0	AGO1-4,AGO2	1	0	0	0	0	0	0	7
MIMAT0000280	hsa-miR-223-3p	ENSG00000167747	C19orf48	protein_coding	chr19	51301140	51301145	51301140	51301145	-	4	0	AGO1-4	1	0	0	0	0	0	0	7
MIMAT0000425	hsa-miR-130a-3p	ENSG00000167747	C19orf48	protein_coding	chr19	51301088	51301094	51301088	51301094	-	3	0	AGO1-4,AGO2	1	0	0	0	0	0	0	1
MIMAT0000434	hsa-miR-142-3p	ENSG00000167747	C19orf48	protein_coding	chr19	51301296	51301301	51301296	51301301	-	2	0	AGO1-4	1	0	0	0	0	0	0	2
MIMAT0000438	hsa-miR-152-3p	ENSG00000167747	C19orf48	protein_coding	chr19	51301016	51301021	51301016	51301021	-	2	0	AGO1-4,AGO2	1	0	0	0	0	0	0	16
MIMAT0000441	hsa-miR-9-5p	ENSG00000167747	C19orf48	protein_coding	chr19	51301021	51301026	51301021	51301026	-	2	0	AGO1-4,AGO2	1	0	0	0	0	0	0	2
MIMAT0000510	hsa-miR-320a	ENSG00000167747	C19orf48	protein_coding	chr19	51300963	51300968	51300963	51300968	-	2	0	AGO1-4,AGO2	1	0	0	0	0	0	0	4
MIMAT0000684	hsa-miR-302a-3p	ENSG00000167747	C19orf48	protein_coding	chr19	51301087	51301092	51301087	51301092	-	3	0	AGO1-4,AGO2	1	0	0	0	0	0	0	1
MIMAT0000687	hsa-miR-299-3p	ENSG00000167747	C19orf48	protein_coding	chr19	51301033	51301038	51301033	51301038	-	2	0	AGO1-4,AGO2	1	0	0	0	0	0	0	3
MIMAT0000688	hsa-miR-301a-3p	ENSG00000167747	C19orf48	protein_coding	chr19	51301088	51301094	51301088	51301094	-	3	0	AGO1-4,AGO2	1	0	0	0	0	0	0	1
MIMAT0000690	hsa-miR-296-5p	ENSG00000167747	C19orf48	protein_coding	chr19	51301026	51301032	51301026	51301032	-	2	0	AGO1-4,AGO2	1	0	1	0	0	0	0	1
MIMAT0000691	hsa-miR-130b-3p	ENSG00000167747	C19orf48	protein_coding	chr19	51301088	51301094	51301088	51301094	-	3	0	AGO1-4,AGO2	1	0	0	0	0	0	0	0
MIMAT0000715	hsa-miR-302b-3p	ENSG00000167747	C19orf48	protein_coding	chr19	51301087	51301092	51301087	51301092	-	3	0	AGO1-4,AGO2	1	0	0	0	0	0	0	2
MIMAT0000717	hsa-miR-302c-3p	ENSG00000167747	C19orf48	protein_coding	chr19	51301087	51301092	51301087	51301092	-	3	0	AGO1-4,AGO2	1	0	0	0	0	0	0	0
MIMAT0000718	hsa-miR-302d-3p	ENSG00000167747	C19orf48	protein_coding	chr19	51301087	51301092	51301087	51301092	-	3	0	AGO1-4,AGO2	1	0	0	0	0	0	0	1
MIMAT0000722	hsa-miR-370-3p	ENSG00000167747	C19orf48	protein_coding	chr19	51301003	51301008	51301003	51301008	-	1	0	AGO1-4	1	0	0	0	0	0	0	6
MIMAT0000722	hsa-miR-370-3p	ENSG00000167747	C19orf48	protein_coding	chr19	51301071	51301077	51301071	51301077	-	1	0	AGO1-4	1	0	0	0	0	0	0	6
MIMAT0000722	hsa-miR-370-3p	ENSG00000167747	C19orf48	protein_coding	chr19	51301160	51301165	51301160	51301165	-	4	0	AGO1-4	1	0	0	0	0	0	0	6
MIMAT0000723	hsa-miR-371a-3p	ENSG00000167747	C19orf48	protein_coding	chr19	51301298	51301303	51301298	51301303	-	2	0	AGO1-4	1	0	0	0	0	0	0	0
MIMAT0000724	hsa-miR-372-3p	ENSG00000167747	C19orf48	protein_coding	chr19	51301087	51301092	51301087	51301092	-	3	0	AGO1-4,AGO2	1	0	0	0	0	0	0	3
MIMAT0000726	hsa-miR-373-3p	ENSG00000167747	C19orf48	protein_coding	chr19	51301087	51301092	51301087	51301092	-	3	0	AGO1-4,AGO2	1	0	0	0	0	0	0	1
MIMAT0000753	hsa-miR-342-3p	ENSG00000167747	C19orf48	protein_coding	chr19	51301151	51301156	51301151	51301156	-	4	0	AGO1-4	1	0	0	0	0	0	0	7
MIMAT0000759	hsa-miR-148b-3p	ENSG00000167747	C19orf48	protein_coding	chr19	51301016	51301021	51301016	51301021	-	2	0	AGO1-4,AGO2	1	0	0	0	0	0	0	2
MIMAT0001627	hsa-miR-433-3p	ENSG00000167747	C19orf48	protein_coding	chr19	51301170	51301175	51301170	51301175	-	4	0	AGO1-4	1	0	0	0	0	0	0	8
MIMAT0002173	hsa-miR-483-3p	ENSG00000167747	C19orf48	protein_coding	chr19	51301119	51301126	51301119	51301126	-	6	0	AGO1-4,AGO2	1	0	0	0	0	0	0	5
MIMAT0002805	hsa-miR-489-3p	ENSG00000167747	C19orf48	protein_coding	chr19	51301173	51301179	51301173	51301179	-	4	0	AGO1-4	1	0	0	0	0	0	0	4
MIMAT0002807	hsa-miR-491-5p	ENSG00000167747	C19orf48	protein_coding	chr19	51300993	51300998	51300993	51300998	-	2	0	AGO1-4,AGO2	1	0	0	0	0	0	0	3
MIMAT0002823	hsa-miR-512-3p	ENSG00000167747	C19orf48	protein_coding	chr19	51301017	51301022	51301017	51301022	-	2	0	AGO1-4,AGO2	1	0	0	0	0	0	0	1
MIMAT0002824	hsa-miR-498	ENSG00000167747	C19orf48	protein_coding	chr19	51300968	51300973	51300968	51300973	-	2	0	AGO1-4,AGO2	1	0	0	0	0	0	0	2
MIMAT0002825	hsa-miR-520e	ENSG00000167747	C19orf48	protein_coding	chr19	51301087	51301092	51301087	51301092	-	3	0	AGO1-4,AGO2	1	0	0	0	0	0	0	2
MIMAT0002830	hsa-miR-520f-3p	ENSG00000167747	C19orf48	protein_coding	chr19	51301017	51301023	51301016	51301044	-	2	0	AGO1-4,AGO2	1	0	0	1	0	1	1	1
MIMAT0002832	hsa-miR-519c-3p	ENSG00000167747	C19orf48	protein_coding	chr19	51301087	51301093	51301087	51301093	-	3	0	AGO1-4,AGO2	1	0	0	0	0	0	0	2
MIMAT0002834	hsa-miR-520a-3p	ENSG00000167747	C19orf48	protein_coding	chr19	51301087	51301092	51301087	51301092	-	3	0	AGO1-4,AGO2	1	0	0	0	0	0	0	1
MIMAT0002837	hsa-miR-519b-3p	ENSG00000167747	C19orf48	protein_coding	chr19	51301087	51301093	51301087	51301093	-	3	0	AGO1-4,AGO2	1	0	0	0	0	0	0	2
MIMAT0002843	hsa-miR-520b	ENSG00000167747	C19orf48	protein_coding	chr19	51301087	51301092	51301087	51301092	-	3	0	AGO1-4,AGO2	1	0	0	0	0	0	0	2
MIMAT0002846	hsa-miR-520c-3p	ENSG00000167747	C19orf48	protein_coding	chr19	51301087	51301092	51301087	51301092	-	3	0	AGO1-4,AGO2	1	0	0	0	0	0	0	2
MIMAT0002856	hsa-miR-520d-3p	ENSG00000167747	C19orf48	protein_coding	chr19	51301087	51301092	51301087	51301092	-	3	0	AGO1-4,AGO2	1	0	0	0	0	0	0	4
MIMAT0002869	hsa-miR-519a-3p	ENSG00000167747	C19orf48	protein_coding	chr19	51301087	51301093	51301087	51301093	-	3	0	AGO1-4,AGO2	1	0	0	0	0	0	0	3
MIMAT0002888	hsa-miR-532-5p	ENSG00000167747	C19orf48	protein_coding	chr19	51301106	51301111	51301106	51301111	-	6	0	AGO1-4,AGO2	1	0	0	0	0	0	0	7
MIMAT0003255	hsa-miR-588	ENSG00000167747	C19orf48	protein_coding	chr19	51301180	51301185	51301180	51301185	-	4	0	AGO1-4	1	0	0	0	0	0	0	1
MIMAT0003294	hsa-miR-625-5p	ENSG00000167747	C19orf48	protein_coding	chr19	51301112	51301117	51301112	51301117	-	6	0	AGO1-4,AGO2	1	0	0	0	0	0	0	2
MIMAT0003312	hsa-miR-642a-5p	ENSG00000167747	C19orf48	protein_coding	chr19	51301166	51301171	51301166	51301171	-	4	0	AGO1-4	1	0	0	0	0	0	0	9
MIMAT0003330	hsa-miR-654-5p	ENSG00000167747	C19orf48	protein_coding	chr19	51301045	51301051	51301045	51301051	-	2	0	AGO1-4,AGO2	1	0	0	0	0	0	0	7
MIMAT0003338	hsa-miR-660-5p	ENSG00000167747	C19orf48	protein_coding	chr19	51301052	51301057	51301052	51301057	-	1	0	AGO1-4	1	0	0	0	0	0	0	6
MIMAT0003389	hsa-miR-542-3p	ENSG00000167747	C19orf48	protein_coding	chr19	51301186	51301191	51301186	51301191	-	8	0	AGO1-4,AGO2	1	0	0	0	0	0	0	2
MIMAT0003885	hsa-miR-454-3p	ENSG00000167747	C19orf48	protein_coding	chr19	51301088	51301094	51301088	51301094	-	3	0	AGO1-4,AGO2	1	0	0	0	0	0	0	1
MIMAT0004682	hsa-miR-361-3p	ENSG00000167747	C19orf48	protein_coding	chr19	51301124	51301131	51301124	51301131	-	7	0	AGO1-4,AGO2	1	0	0	0	0	0	0	6
MIMAT0004748	hsa-miR-423-5p	ENSG00000167747	C19orf48	protein_coding	chr19	51301041	51301046	51301041	51301046	-	2	0	AGO1-4,AGO2	1	0	0	0	0	0	0	5
MIMAT0004807	hsa-miR-624-3p	ENSG00000167747	C19orf48	protein_coding	chr19	51301154	51301159	51301154	51301159	-	4	0	AGO1-4	1	0	0	0	0	0	0	1
MIMAT0004911	hsa-miR-874-3p	ENSG00000167747	C19orf48	protein_coding	chr19	51301000	51301006	51300999	51301020	-	2	0	AGO1-4,AGO2	1	0	0	0	1	0	0	6
MIMAT0004920	hsa-miR-541-3p	ENSG00000167747	C19orf48	protein_coding	chr19	51301045	51301052	51301045	51301052	-	2	0	AGO1-4,AGO2	1	0	0	0	0	0	0	8
MIMAT0004920	hsa-miR-541-3p	ENSG00000167747	C19orf48	protein_coding	chr19	51301818	51301837	51301818	51301837	-	11	0	AGO1-4,AGO2	0	1	0	0	0	0	0	8
MIMAT0004958	hsa-miR-301b-3p	ENSG00000167747	C19orf48	protein_coding	chr19	51301088	51301094	51301088	51301094	-	3	0	AGO1-4,AGO2	1	0	0	0	0	0	0	1
MIMAT0004985	hsa-miR-942-5p	ENSG00000167747	C19orf48	protein_coding	chr19	51301220	51301226	51301220	51301226	-	9	0	AGO1-4,AGO2	1	0	0	0	0	0	0	0
MIMAT0005788	hsa-miR-513b-5p	ENSG00000167747	C19orf48	protein_coding	chr19	51301152	51301159	51301152	51301159	-	4	0	AGO1-4	1	0	0	0	0	0	0	0
MIMAT0005792	hsa-miR-320b	ENSG00000167747	C19orf48	protein_coding	chr19	51300963	51300968	51300963	51300968	-	2	0	AGO1-4,AGO2	1	0	0	0	0	0	0	2
MIMAT0005793	hsa-miR-320c	ENSG00000167747	C19orf48	protein_coding	chr19	51300963	51300968	51300963	51300968	-	2	0	AGO1-4,AGO2	1	0	0	0	0	0	0	3
MIMAT0005931	hsa-miR-302e	ENSG00000167747	C19orf48	protein_coding	chr19	51301087	51301092	51301087	51301092	-	3	0	AGO1-4,AGO2	1	0	0	0	0	0	0	0
MIMAT0005952	hsa-miR-1321	ENSG00000167747	C19orf48	protein_coding	chr19	51301289	51301295	51301289	51301295	-	3	0	AGO1-4	1	0	1	0	0	0	0	0
MIMAT0006764	hsa-miR-320d	ENSG00000167747	C19orf48	protein_coding	chr19	51300963	51300968	51300963	51300968	-	2	0	AGO1-4,AGO2	1	0	0	0	0	0	0	3
MIMAT0007890	hsa-miR-1914-3p	ENSG00000167747	C19orf48	protein_coding	chr19	51301041	51301047	51301041	51301047	-	2	0	AGO1-4,AGO2	0	0	1	0	0	0	0	1
MIMAT0019214	hsa-miR-3173-5p	ENSG00000167747	C19orf48	protein_coding	chr19	51301001	51301007	51301001	51301007	-	2	0	AGO1-4,AGO2	0	0	1	0	0	0	0	0
MIMAT0019738	hsa-miR-4664-3p	ENSG00000167747	C19orf48	protein_coding	chr19	51301226	51301232	51301226	51301232	-	9	0	AGO1-4,AGO2	0	0	1	0	0	0	0	0
MIMAT0019853	hsa-miR-4731-5p	ENSG00000167747	C19orf48	protein_coding	chr19	51301823	51301841	51301823	51301841	-	11	0	AGO1-4,AGO2	0	1	0	0	0	0	0	3
MIMAT0019868	hsa-miR-4739	ENSG00000167747	C19orf48	protein_coding	chr19	51301289	51301295	51301289	51301295	-	3	0	AGO1-4	0	0	1	0	0	0	0	3
MIMAT0019899	hsa-miR-4756-5p	ENSG00000167747	C19orf48	protein_coding	chr19	51301289	51301295	51301289	51301295	-	3	0	AGO1-4	0	0	1	0	0	0	0	1
MIMAT0021043	hsa-miR-5010-5p	ENSG00000167747	C19orf48	protein_coding	chr19	51301112	51301118	51301112	51301118	-	6	0	AGO1-4,AGO2	0	0	1	0	0	0	0	2
MIMAT0022714	hsa-miR-766-5p	ENSG00000167747	C19orf48	protein_coding	chr19	51301863	51301884	51301863	51301884	-	8	0	AGO1-4,AGO2	0	1	0	0	0	0	0	3
