# Supplementary material for: Competitive Endogenous RNA Network Involving Immune Subgroups, Infiltration, and lncRNAs in Prostate Cancer
Source: Genes (Basel). 2025 Apr 29;16(5):527. doi: 10.3390/genes16050527 (PMC12111210; doi:10.3390/genes16050527)
Supplement: Supplementary file 1 [file genes-16-00527-s001.zip › miRNA_mRNA/ENCORI_hg19_CLIP-seq_miRNA-target_all_C3.xls]

#please cite:
#Zhou KR, Liu S, Cai L, et al. ENCORI: The Encyclopedia of RNA Interactomes.
#2.Li JH, et al.starBase v2.0: decoding miRNA-ceRNA, miRNA-ncRNA and protein-RNA interaction networks from large-scale CLIP-Seq data , Nucleic Acids Res. 2014 Jan;42:D92-7.
miRNAid	miRNAname	geneID	geneName	geneType	chromosome	narrowStart	narrowEnd	broadStart	broadEnd	strand	clipExpNum	degraExpNum	RBP	PITA	RNA22	miRmap	microT	miRanda	PicTar	TargetScan	pancancerNum
MIMAT0000086	hsa-miR-29a-3p	ENSG00000125730	C3	protein_coding	chr19	6718325	6718348	6718325	6718348	-	1	0	AGO1-4	0	1	0	0	0	0	0	3
MIMAT0000100	hsa-miR-29b-3p	ENSG00000125730	C3	protein_coding	chr19	6718325	6718349	6718325	6718349	-	1	0	AGO1-4	0	1	0	0	0	0	0	5
MIMAT0000251	hsa-miR-147a	ENSG00000125730	C3	protein_coding	chr19	6712295	6712314	6712295	6712314	-	1	0	AGO1-4	0	1	0	0	0	0	0	0
MIMAT0000414	hsa-let-7g-5p	ENSG00000125730	C3	protein_coding	chr19	6678203	6678223	6678203	6678223	-	2	1	AGO1-4,AGO2	0	1	0	0	0	0	0	9
MIMAT0000415	hsa-let-7i-5p	ENSG00000125730	C3	protein_coding	chr19	6678203	6678223	6678203	6678223	-	2	1	AGO1-4,AGO2	0	1	0	0	0	0	0	3
MIMAT0000434	hsa-miR-142-3p	ENSG00000125730	C3	protein_coding	chr19	6678206	6678230	6678206	6678230	-	2	1	AGO1-4,AGO2	0	1	0	0	0	0	0	1
MIMAT0000681	hsa-miR-29c-3p	ENSG00000125730	C3	protein_coding	chr19	6718325	6718348	6718325	6718348	-	1	0	AGO1-4	0	1	0	0	0	0	0	0
MIMAT0000763	hsa-miR-338-3p	ENSG00000125730	C3	protein_coding	chr19	6718323	6718344	6718323	6718344	-	1	0	AGO1-4	0	1	0	0	0	0	0	9
MIMAT0002171	hsa-miR-410-3p	ENSG00000125730	C3	protein_coding	chr19	6677849	6677869	6677849	6677869	-	2	0	AGO2	0	0	0	0	1	0	0	6
MIMAT0002859	hsa-miR-516b-5p	ENSG00000125730	C3	protein_coding	chr19	6677867	6677873	6677867	6677873	-	2	0	AGO2	0	0	1	0	0	0	0	3
MIMAT0003255	hsa-miR-588	ENSG00000125730	C3	protein_coding	chr19	6707830	6707851	6707830	6707851	-	2	0	AGO1-4,AGO2	0	1	0	0	0	0	0	1
MIMAT0014989	hsa-miR-3126-5p	ENSG00000125730	C3	protein_coding	chr19	6720631	6720651	6720631	6720651	-	1	0	AGO1-4	0	1	0	0	0	0	0	1
MIMAT0015051	hsa-miR-3174	ENSG00000125730	C3	protein_coding	chr19	6720658	6720681	6720658	6720681	-	1	0	AGO1-4	0	1	0	0	0	0	0	3
MIMAT0015069	hsa-miR-3187-3p	ENSG00000125730	C3	protein_coding	chr19	6707830	6707847	6707830	6707847	-	2	0	AGO1-4,AGO2	0	1	0	0	0	0	0	8
MIMAT0017981	hsa-miR-3605-5p	ENSG00000125730	C3	protein_coding	chr19	6720645	6720666	6720645	6720666	-	1	0	AGO1-4	0	1	0	0	0	0	0	3
MIMAT0018104	hsa-miR-3679-5p	ENSG00000125730	C3	protein_coding	chr19	6720631	6720656	6720631	6720656	-	1	0	AGO1-4	0	1	0	0	0	0	0	9
MIMAT0019036	hsa-miR-4500	ENSG00000125730	C3	protein_coding	chr19	6678203	6678218	6678203	6678218	-	2	1	AGO1-4,AGO2	0	1	0	0	0	0	0	0
MIMAT0019218	hsa-miR-3194-3p	ENSG00000125730	C3	protein_coding	chr19	6718309	6718331	6718309	6718331	-	1	0	AGO1-4	0	1	0	0	0	0	0	0
MIMAT0019864	hsa-miR-3064-5p	ENSG00000125730	C3	protein_coding	chr19	6712285	6712302	6712285	6712302	-	1	0	AGO1-4	0	1	0	0	0	0	0	3
MIMAT0019868	hsa-miR-4739	ENSG00000125730	C3	protein_coding	chr19	6720640	6720659	6720632	6720664	-	1	0	AGO1-4	0	2	0	0	0	0	0	2
MIMAT0019948	hsa-miR-4784	ENSG00000125730	C3	protein_coding	chr19	6720654	6720674	6720654	6720674	-	1	0	AGO1-4	0	1	0	0	0	0	0	7
MIMAT0022714	hsa-miR-766-5p	ENSG00000125730	C3	protein_coding	chr19	6720653	6720673	6720653	6720673	-	1	0	AGO1-4	0	1	0	0	0	0	0	2
