# Supplementary material for: Competitive Endogenous RNA Network Involving Immune Subgroups, Infiltration, and lncRNAs in Prostate Cancer
Source: Genes (Basel). 2025 Apr 29;16(5):527. doi: 10.3390/genes16050527 (PMC12111210; doi:10.3390/genes16050527)
Supplement: Supplementary file 1 [file genes-16-00527-s001.zip › miRNA_mRNA/ENCORI_hg19_CLIP-seq_miRNA-target_all_C8orf82.xls]

#please cite:
#Zhou KR, Liu S, Cai L, et al. ENCORI: The Encyclopedia of RNA Interactomes.
#2.Li JH, et al.starBase v2.0: decoding miRNA-ceRNA, miRNA-ncRNA and protein-RNA interaction networks from large-scale CLIP-Seq data , Nucleic Acids Res. 2014 Jan;42:D92-7.
miRNAid	miRNAname	geneID	geneName	geneType	chromosome	narrowStart	narrowEnd	broadStart	broadEnd	strand	clipExpNum	degraExpNum	RBP	PITA	RNA22	miRmap	microT	miRanda	PicTar	TargetScan	pancancerNum
MIMAT0000068	hsa-miR-15a-5p	ENSG00000213563	C8orf82	protein_coding	chr8	145751914	145751919	145751914	145751919	-	1	0	AGO1-4	1	0	0	0	0	0	0	2
MIMAT0000069	hsa-miR-16-5p	ENSG00000213563	C8orf82	protein_coding	chr8	145751914	145751919	145751914	145751919	-	1	0	AGO1-4	1	0	0	0	0	0	0	4
MIMAT0000070	hsa-miR-17-5p	ENSG00000213563	C8orf82	protein_coding	chr8	145751737	145751742	145751737	145751742	-	2	0	AGO1-4,AGO2	1	0	0	0	0	0	0	1
MIMAT0000075	hsa-miR-20a-5p	ENSG00000213563	C8orf82	protein_coding	chr8	145751737	145751742	145751737	145751742	-	2	0	AGO1-4,AGO2	1	0	0	0	0	0	0	3
MIMAT0000082	hsa-miR-26a-5p	ENSG00000213563	C8orf82	protein_coding	chr8	145751794	145751799	145751794	145751799	-	1	0	AGO1-4	1	0	0	0	0	0	0	13
MIMAT0000083	hsa-miR-26b-5p	ENSG00000213563	C8orf82	protein_coding	chr8	145751794	145751799	145751794	145751799	-	1	0	AGO1-4	1	0	0	0	0	0	0	2
MIMAT0000086	hsa-miR-29a-3p	ENSG00000213563	C8orf82	protein_coding	chr8	145752573	145752579	145752573	145752579	-	1	0	AGO1-4	1	0	0	0	0	0	0	4
MIMAT0000093	hsa-miR-93-5p	ENSG00000213563	C8orf82	protein_coding	chr8	145751737	145751742	145751737	145751742	-	2	0	AGO1-4,AGO2	1	0	0	0	0	0	0	2
MIMAT0000100	hsa-miR-29b-3p	ENSG00000213563	C8orf82	protein_coding	chr8	145752573	145752579	145752573	145752579	-	1	0	AGO1-4	1	0	0	0	0	0	0	4
MIMAT0000101	hsa-miR-103a-3p	ENSG00000213563	C8orf82	protein_coding	chr8	145752571	145752576	145752571	145752576	-	1	0	AGO1-4	1	0	0	0	0	0	0	4
MIMAT0000103	hsa-miR-106a-5p	ENSG00000213563	C8orf82	protein_coding	chr8	145751737	145751742	145751737	145751742	-	2	0	AGO1-4,AGO2	1	0	0	0	0	0	0	2
MIMAT0000104	hsa-miR-107	ENSG00000213563	C8orf82	protein_coding	chr8	145752571	145752576	145752571	145752576	-	1	0	AGO1-4	1	0	0	0	0	0	0	5
MIMAT0000243	hsa-miR-148a-3p	ENSG00000213563	C8orf82	protein_coding	chr8	145752078	145752083	145752078	145752083	-	1	0	AGO1-4	1	0	0	0	0	0	0	9
MIMAT0000252	hsa-miR-7-5p	ENSG00000213563	C8orf82	protein_coding	chr8	145752042	145752047	145752042	145752047	-	1	0	AGO1-4	1	0	0	0	0	0	0	3
MIMAT0000267	hsa-miR-210-3p	ENSG00000213563	C8orf82	protein_coding	chr8	145752025	145752030	145752025	145752030	-	2	0	AGO1-4	1	0	0	0	0	0	0	2
MIMAT0000417	hsa-miR-15b-5p	ENSG00000213563	C8orf82	protein_coding	chr8	145751914	145751919	145751914	145751919	-	1	0	AGO1-4	1	0	0	0	0	0	0	1
MIMAT0000430	hsa-miR-138-5p	ENSG00000213563	C8orf82	protein_coding	chr8	145752093	145752098	145752093	145752098	-	1	0	AGO1-4	1	0	0	0	0	0	0	4
MIMAT0000433	hsa-miR-142-5p	ENSG00000213563	C8orf82	protein_coding	chr8	145751735	145751741	145751735	145751741	-	2	0	AGO1-4,AGO2	1	0	0	0	0	0	0	13
MIMAT0000438	hsa-miR-152-3p	ENSG00000213563	C8orf82	protein_coding	chr8	145752078	145752083	145752078	145752083	-	1	0	AGO1-4	1	0	0	0	0	0	0	14
MIMAT0000441	hsa-miR-9-5p	ENSG00000213563	C8orf82	protein_coding	chr8	145752099	145752104	145752099	145752104	-	1	0	AGO1-4	1	0	0	0	0	0	0	4
MIMAT0000461	hsa-miR-195-5p	ENSG00000213563	C8orf82	protein_coding	chr8	145751914	145751919	145751914	145751919	-	1	0	AGO1-4	1	0	0	0	0	0	0	6
MIMAT0000680	hsa-miR-106b-5p	ENSG00000213563	C8orf82	protein_coding	chr8	145751737	145751742	145751737	145751742	-	2	0	AGO1-4,AGO2	1	0	0	0	0	0	0	1
MIMAT0000681	hsa-miR-29c-3p	ENSG00000213563	C8orf82	protein_coding	chr8	145752573	145752579	145752573	145752579	-	1	0	AGO1-4	1	0	0	0	0	0	0	9
MIMAT0000690	hsa-miR-296-5p	ENSG00000213563	C8orf82	protein_coding	chr8	145751708	145751713	145751708	145751713	-	1	0	AGO1-4	1	0	0	0	0	0	0	3
MIMAT0000690	hsa-miR-296-5p	ENSG00000213563	C8orf82	protein_coding	chr8	145751899	145751905	145751899	145751905	-	2	0	AGO1-4	1	0	0	0	0	0	0	3
MIMAT0000705	hsa-miR-362-5p	ENSG00000213563	C8orf82	protein_coding	chr8	145751926	145751931	145751926	145751931	-	1	0	AGO1-4	1	0	0	0	0	0	0	4
MIMAT0000730	hsa-miR-377-3p	ENSG00000213563	C8orf82	protein_coding	chr8	145751976	145751981	145751976	145751981	-	1	0	AGO1-4	1	0	0	0	0	0	0	6
MIMAT0000752	hsa-miR-328-3p	ENSG00000213563	C8orf82	protein_coding	chr8	145751763	145751768	145751763	145751768	-	1	0	AGO1-4	1	0	0	0	0	0	0	2
MIMAT0000759	hsa-miR-148b-3p	ENSG00000213563	C8orf82	protein_coding	chr8	145752078	145752083	145752078	145752083	-	1	0	AGO1-4	1	0	0	0	0	0	0	3
MIMAT0000760	hsa-miR-331-3p	ENSG00000213563	C8orf82	protein_coding	chr8	145751726	145751733	145751726	145751733	-	2	0	AGO1-4,AGO2	1	0	0	0	0	0	0	3
MIMAT0000764	hsa-miR-339-5p	ENSG00000213563	C8orf82	protein_coding	chr8	145752058	145752063	145752058	145752063	-	1	0	AGO1-4	1	0	0	0	0	0	0	3
MIMAT0000773	hsa-miR-346	ENSG00000213563	C8orf82	protein_coding	chr8	145752064	145752070	145752064	145752070	-	1	0	AGO1-4	1	0	0	0	0	0	0	4
MIMAT0001341	hsa-miR-424-5p	ENSG00000213563	C8orf82	protein_coding	chr8	145751914	145751919	145751914	145751919	-	1	0	AGO1-4	1	0	0	0	0	0	0	6
MIMAT0001413	hsa-miR-20b-5p	ENSG00000213563	C8orf82	protein_coding	chr8	145751737	145751742	145751737	145751742	-	2	0	AGO1-4,AGO2	1	0	0	0	0	0	0	6
MIMAT0002177	hsa-miR-486-5p	ENSG00000213563	C8orf82	protein_coding	chr8	145752143	145752148	145752143	145752148	-	1	0	AGO1-4	1	0	0	0	0	0	0	7
MIMAT0002807	hsa-miR-491-5p	ENSG00000213563	C8orf82	protein_coding	chr8	145752536	145752542	145752536	145752542	-	1	0	AGO1-4	1	0	0	0	0	0	0	3
MIMAT0002807	hsa-miR-491-5p	ENSG00000213563	C8orf82	protein_coding	chr8	145752593	145752598	145752593	145752598	-	3	0	AGO1-4,AGO2	1	0	0	0	0	0	0	3
MIMAT0002820	hsa-miR-497-5p	ENSG00000213563	C8orf82	protein_coding	chr8	145751914	145751919	145751914	145751919	-	1	0	AGO1-4	1	0	0	0	0	0	0	5
MIMAT0002853	hsa-miR-519d-3p	ENSG00000213563	C8orf82	protein_coding	chr8	145751737	145751742	145751737	145751742	-	2	0	AGO1-4,AGO2	1	0	0	0	0	0	0	4
MIMAT0002874	hsa-miR-503-5p	ENSG00000213563	C8orf82	protein_coding	chr8	145751914	145751919	145751914	145751919	-	1	0	AGO1-4	1	0	0	0	0	0	0	5
MIMAT0002882	hsa-miR-510-5p	ENSG00000213563	C8orf82	protein_coding	chr8	145751769	145751774	145751769	145751774	-	1	0	AGO1-4	1	0	0	0	0	0	0	3
MIMAT0003161	hsa-miR-493-3p	ENSG00000213563	C8orf82	protein_coding	chr8	145751803	145751808	145751803	145751808	-	1	0	AGO1-4	1	0	0	0	0	0	0	7
MIMAT0003250	hsa-miR-585-3p	ENSG00000213563	C8orf82	protein_coding	chr8	145751697	145751702	145751697	145751702	-	1	0	AGO1-4	1	0	0	0	0	0	0	7
MIMAT0003250	hsa-miR-585-3p	ENSG00000213563	C8orf82	protein_coding	chr8	145752209	145752214	145752209	145752214	-	1	0	AGO2	1	0	0	0	0	0	0	7
MIMAT0003250	hsa-miR-585-3p	ENSG00000213563	C8orf82	protein_coding	chr8	145752659	145752664	145752659	145752664	-	1	0	AGO1-4	1	0	0	0	0	0	0	7
MIMAT0003283	hsa-miR-615-3p	ENSG00000213563	C8orf82	protein_coding	chr8	145752605	145752610	145752604	145752627	-	3	0	AGO1-4,AGO2	1	1	0	0	0	0	0	1
MIMAT0003289	hsa-miR-620	ENSG00000213563	C8orf82	protein_coding	chr8	145751799	145751804	145751799	145751804	-	1	0	AGO1-4	1	0	0	0	0	0	0	0
MIMAT0003294	hsa-miR-625-5p	ENSG00000213563	C8orf82	protein_coding	chr8	145752673	145752678	145752673	145752678	-	1	0	AGO1-4	1	0	0	0	0	0	0	4
MIMAT0003326	hsa-miR-663a	ENSG00000213563	C8orf82	protein_coding	chr8	145751967	145751973	145751967	145751973	-	1	0	AGO1-4	1	0	1	0	0	0	0	1
MIMAT0003326	hsa-miR-663a	ENSG00000213563	C8orf82	protein_coding	chr8	145752598	145752604	145752598	145752605	-	3	0	AGO1-4,AGO2	1	0	1	0	0	0	0	1
MIMAT0003330	hsa-miR-654-5p	ENSG00000213563	C8orf82	protein_coding	chr8	145752592	145752597	145752592	145752597	-	3	0	AGO1-4,AGO2	1	0	0	0	0	0	0	9
MIMAT0003880	hsa-miR-671-5p	ENSG00000213563	C8orf82	protein_coding	chr8	145751911	145751916	145751911	145751916	-	1	0	AGO1-4	1	0	0	0	0	0	0	6
MIMAT0003881	hsa-miR-668-3p	ENSG00000213563	C8orf82	protein_coding	chr8	145752001	145752006	145752001	145752006	-	2	0	AGO1-4	1	0	0	0	0	0	0	6
MIMAT0004502	hsa-miR-28-3p	ENSG00000213563	C8orf82	protein_coding	chr8	145751854	145751860	145751854	145751860	-	3	0	AGO1-4	1	0	0	0	0	0	0	6
MIMAT0004682	hsa-miR-361-3p	ENSG00000213563	C8orf82	protein_coding	chr8	145751778	145751784	145751778	145751785	-	1	0	AGO1-4	1	0	1	0	0	0	0	10
MIMAT0004682	hsa-miR-361-3p	ENSG00000213563	C8orf82	protein_coding	chr8	145751849	145751854	145751849	145751854	-	3	0	AGO1-4	1	0	1	0	0	0	0	10
MIMAT0004682	hsa-miR-361-3p	ENSG00000213563	C8orf82	protein_coding	chr8	145752150	145752155	145752150	145752155	-	1	0	AGO1-4	1	0	1	0	0	0	0	10
MIMAT0004692	hsa-miR-340-5p	ENSG00000213563	C8orf82	protein_coding	chr8	145751734	145751740	145751733	145751755	-	2	0	AGO1-4,AGO2	1	0	0	0	1	0	0	6
MIMAT0004702	hsa-miR-339-3p	ENSG00000213563	C8orf82	protein_coding	chr8	145752607	145752612	145752607	145752612	-	3	0	AGO1-4,AGO2	1	0	0	0	0	0	0	3
MIMAT0004702	hsa-miR-339-3p	ENSG00000213563	C8orf82	protein_coding	chr8	145752634	145752639	145752634	145752639	-	3	0	AGO1-4,AGO2	1	0	0	0	0	0	0	3
MIMAT0004819	hsa-miR-671-3p	ENSG00000213563	C8orf82	protein_coding	chr8	145752181	145752186	145752181	145752186	-	1	0	AGO1-4	1	0	0	0	0	0	0	7
MIMAT0004920	hsa-miR-541-3p	ENSG00000213563	C8orf82	protein_coding	chr8	145752592	145752597	145752592	145752597	-	3	0	AGO1-4,AGO2	1	0	0	0	0	0	0	8
MIMAT0004928	hsa-miR-147b	ENSG00000213563	C8orf82	protein_coding	chr8	145752025	145752031	145752025	145752031	-	2	0	AGO1-4	1	0	0	0	0	0	0	3
MIMAT0004945	hsa-miR-744-5p	ENSG00000213563	C8orf82	protein_coding	chr8	145751968	145751973	145751968	145751973	-	1	0	AGO1-4	1	0	1	0	0	0	0	2
MIMAT0004945	hsa-miR-744-5p	ENSG00000213563	C8orf82	protein_coding	chr8	145752034	145752039	145752034	145752039	-	1	0	AGO1-4	1	0	1	0	0	0	0	2
MIMAT0004945	hsa-miR-744-5p	ENSG00000213563	C8orf82	protein_coding	chr8	145752520	145752525	145752520	145752525	-	1	0	AGO1-4	1	0	1	0	0	0	0	2
MIMAT0004945	hsa-miR-744-5p	ENSG00000213563	C8orf82	protein_coding	chr8	145752543	145752548	145752543	145752548	-	1	0	AGO1-4	1	0	1	0	0	0	0	2
MIMAT0004945	hsa-miR-744-5p	ENSG00000213563	C8orf82	protein_coding	chr8	145752599	145752605	145752594	145752613	-	3	0	AGO1-4,AGO2	1	1	1	0	0	0	0	2
MIMAT0004945	hsa-miR-744-5p	ENSG00000213563	C8orf82	protein_coding	chr8	145752679	145752685	145752679	145752685	-	1	0	AGO1-4	1	0	1	0	0	0	0	2
MIMAT0004945	hsa-miR-744-5p	ENSG00000213563	C8orf82	protein_coding	chr8	145753283	145753289	145753283	145753289	-	1	0	AGO1-4	0	0	1	0	0	0	0	2
MIMAT0004952	hsa-miR-665	ENSG00000213563	C8orf82	protein_coding	chr8	145751781	145751786	145751781	145751788	-	1	0	AGO1-4	1	0	1	0	0	0	0	8
MIMAT0004952	hsa-miR-665	ENSG00000213563	C8orf82	protein_coding	chr8	145753227	145753232	145753227	145753232	-	1	0	AGO1-4	0	0	1	0	0	0	0	8
MIMAT0004953	hsa-miR-873-5p	ENSG00000213563	C8orf82	protein_coding	chr8	145751782	145751787	145751782	145751787	-	1	0	AGO1-4	1	0	0	0	0	0	0	4
MIMAT0004985	hsa-miR-942-5p	ENSG00000213563	C8orf82	protein_coding	chr8	145751790	145751795	145751790	145751795	-	1	0	AGO1-4	1	0	0	0	0	0	0	6
MIMAT0005789	hsa-miR-513c-5p	ENSG00000213563	C8orf82	protein_coding	chr8	145751792	145751798	145751792	145751798	-	1	0	AGO1-4	1	0	0	0	0	0	0	4
MIMAT0005797	hsa-miR-1301-3p	ENSG00000213563	C8orf82	protein_coding	chr8	145752123	145752128	145752123	145752128	-	1	0	AGO1-4	1	0	0	0	0	0	0	7
MIMAT0005798	hsa-miR-1185-5p	ENSG00000213563	C8orf82	protein_coding	chr8	145752046	145752051	145752046	145752051	-	1	0	AGO1-4	1	0	0	0	0	0	0	5
MIMAT0005877	hsa-miR-1286	ENSG00000213563	C8orf82	protein_coding	chr8	145751982	145751987	145751982	145751987	-	2	0	AGO1-4	1	0	0	0	0	0	0	0
MIMAT0005878	hsa-miR-1287-5p	ENSG00000213563	C8orf82	protein_coding	chr8	145751908	145751913	145751908	145751913	-	1	0	AGO1-4	1	0	0	0	0	0	0	3
MIMAT0005886	hsa-miR-1297	ENSG00000213563	C8orf82	protein_coding	chr8	145751794	145751799	145751794	145751799	-	1	0	AGO1-4	1	0	0	0	0	0	0	0
MIMAT0005901	hsa-miR-1249-3p	ENSG00000213563	C8orf82	protein_coding	chr8	145752056	145752061	145752056	145752061	-	1	0	AGO1-4	1	0	0	0	0	0	0	4
MIMAT0005924	hsa-miR-1270	ENSG00000213563	C8orf82	protein_coding	chr8	145751799	145751804	145751799	145751804	-	1	0	AGO1-4	1	0	0	0	0	0	0	5
MIMAT0005955	hsa-miR-1197	ENSG00000213563	C8orf82	protein_coding	chr8	145751939	145751944	145751939	145751944	-	1	0	AGO1-4	1	0	0	0	0	0	0	5
MIMAT0005955	hsa-miR-1197	ENSG00000213563	C8orf82	protein_coding	chr8	145752580	145752585	145752580	145752585	-	1	0	AGO1-4	1	0	0	0	0	0	0	5
MIMAT0007881	hsa-miR-1908-5p	ENSG00000213563	C8orf82	protein_coding	chr8	145751967	145751973	145751967	145751973	-	1	0	AGO1-4	0	0	1	0	0	0	0	0
MIMAT0007881	hsa-miR-1908-5p	ENSG00000213563	C8orf82	protein_coding	chr8	145752598	145752604	145752598	145752604	-	3	0	AGO1-4,AGO2	0	0	1	0	0	0	0	0
MIMAT0015011	hsa-miR-3142	ENSG00000213563	C8orf82	protein_coding	chr8	145751758	145751763	145751758	145751763	-	1	0	AGO1-4	0	0	1	0	0	0	0	2
MIMAT0015011	hsa-miR-3142	ENSG00000213563	C8orf82	protein_coding	chr8	145751877	145751882	145751877	145751882	-	3	0	AGO1-4	0	0	1	0	0	0	0	2
MIMAT0015011	hsa-miR-3142	ENSG00000213563	C8orf82	protein_coding	chr8	145753215	145753220	145753215	145753220	-	1	0	AGO1-4	0	0	1	0	0	0	0	2
MIMAT0015058	hsa-miR-3180-3p	ENSG00000213563	C8orf82	protein_coding	chr8	145751696	145751701	145751696	145751701	-	1	0	AGO1-4	0	0	1	0	0	0	0	0
MIMAT0015058	hsa-miR-3180-3p	ENSG00000213563	C8orf82	protein_coding	chr8	145751965	145751971	145751965	145751971	-	1	0	AGO1-4	0	0	1	0	0	0	0	0
MIMAT0015058	hsa-miR-3180-3p	ENSG00000213563	C8orf82	protein_coding	chr8	145752596	145752602	145752596	145752602	-	3	0	AGO1-4,AGO2	0	0	1	0	0	0	0	0
MIMAT0015058	hsa-miR-3180-3p	ENSG00000213563	C8orf82	protein_coding	chr8	145752658	145752663	145752658	145752663	-	1	0	AGO1-4	0	0	1	0	0	0	0	0
MIMAT0015058	hsa-miR-3180-3p	ENSG00000213563	C8orf82	protein_coding	chr8	145752681	145752686	145752681	145752686	-	1	0	AGO1-4	0	0	1	0	0	0	0	0
MIMAT0015080	hsa-miR-3196	ENSG00000213563	C8orf82	protein_coding	chr8	145751696	145751701	145751696	145751701	-	1	0	AGO1-4	0	0	1	0	0	0	0	2
MIMAT0015080	hsa-miR-3196	ENSG00000213563	C8orf82	protein_coding	chr8	145751965	145751971	145751965	145751971	-	1	0	AGO1-4	0	0	1	0	0	0	0	2
MIMAT0015080	hsa-miR-3196	ENSG00000213563	C8orf82	protein_coding	chr8	145752596	145752602	145752596	145752602	-	3	0	AGO1-4,AGO2	0	0	1	0	0	0	0	2
MIMAT0015080	hsa-miR-3196	ENSG00000213563	C8orf82	protein_coding	chr8	145752681	145752686	145752681	145752686	-	1	0	AGO1-4	0	0	1	0	0	0	0	2
MIMAT0017352	hsa-miR-2277-5p	ENSG00000213563	C8orf82	protein_coding	chr8	145752518	145752524	145752518	145752524	-	1	0	AGO1-4	0	0	1	0	0	0	0	6
MIMAT0017352	hsa-miR-2277-5p	ENSG00000213563	C8orf82	protein_coding	chr8	145752636	145752642	145752636	145752642	-	3	0	AGO1-4,AGO2	0	0	1	0	0	0	0	6
MIMAT0017352	hsa-miR-2277-5p	ENSG00000213563	C8orf82	protein_coding	chr8	145752645	145752651	145752645	145752651	-	1	0	AGO1-4	0	0	1	0	0	0	0	6
MIMAT0018178	hsa-miR-3180	ENSG00000213563	C8orf82	protein_coding	chr8	145751696	145751701	145751696	145751701	-	1	0	AGO1-4	0	0	1	0	0	0	0	0
MIMAT0018178	hsa-miR-3180	ENSG00000213563	C8orf82	protein_coding	chr8	145751965	145751971	145751965	145751971	-	1	0	AGO1-4	0	0	1	0	0	0	0	0
MIMAT0018178	hsa-miR-3180	ENSG00000213563	C8orf82	protein_coding	chr8	145752596	145752602	145752596	145752602	-	3	0	AGO1-4,AGO2	0	0	1	0	0	0	0	0
MIMAT0018178	hsa-miR-3180	ENSG00000213563	C8orf82	protein_coding	chr8	145752681	145752686	145752681	145752686	-	1	0	AGO1-4	0	0	1	0	0	0	0	0
MIMAT0018937	hsa-miR-378g	ENSG00000213563	C8orf82	protein_coding	chr8	145751706	145751711	145751706	145751711	-	1	0	AGO1-4	0	0	1	0	0	0	0	1
MIMAT0018937	hsa-miR-378g	ENSG00000213563	C8orf82	protein_coding	chr8	145751958	145751963	145751958	145751963	-	1	0	AGO1-4	0	0	1	0	0	0	0	1
MIMAT0018937	hsa-miR-378g	ENSG00000213563	C8orf82	protein_coding	chr8	145752012	145752017	145752012	145752017	-	2	0	AGO1-4	0	0	1	0	0	0	0	1
MIMAT0018937	hsa-miR-378g	ENSG00000213563	C8orf82	protein_coding	chr8	145753204	145753210	145753204	145753210	-	1	0	AGO1-4	0	0	1	0	0	0	0	1
MIMAT0018937	hsa-miR-378g	ENSG00000213563	C8orf82	protein_coding	chr8	145753322	145753327	145753322	145753327	-	1	0	AGO1-4	0	0	1	0	0	0	0	1
MIMAT0019853	hsa-miR-4731-5p	ENSG00000213563	C8orf82	protein_coding	chr8	145751957	145751962	145751957	145751962	-	1	0	AGO1-4	0	0	1	0	0	0	0	3
MIMAT0022695	hsa-miR-212-5p	ENSG00000213563	C8orf82	protein_coding	chr8	145751712	145751717	145751712	145751717	-	1	0	AGO1-4	0	0	1	0	0	0	0	4
