# Supplementary material for: Competitive Endogenous RNA Network Involving Immune Subgroups, Infiltration, and lncRNAs in Prostate Cancer
Source: Genes (Basel). 2025 Apr 29;16(5):527. doi: 10.3390/genes16050527 (PMC12111210; doi:10.3390/genes16050527)
Supplement: Supplementary file 1 [file genes-16-00527-s001.zip › miRNA_mRNA/ENCORI_hg19_CLIP-seq_miRNA-target_all_CAPN5.xls]

#please cite:
#Zhou KR, Liu S, Cai L, et al. ENCORI: The Encyclopedia of RNA Interactomes.
#2.Li JH, et al.starBase v2.0: decoding miRNA-ceRNA, miRNA-ncRNA and protein-RNA interaction networks from large-scale CLIP-Seq data , Nucleic Acids Res. 2014 Jan;42:D92-7.
miRNAid	miRNAname	geneID	geneName	geneType	chromosome	narrowStart	narrowEnd	broadStart	broadEnd	strand	clipExpNum	degraExpNum	RBP	PITA	RNA22	miRmap	microT	miRanda	PicTar	TargetScan	pancancerNum
MIMAT0000073	hsa-miR-19a-3p	ENSG00000149260	CAPN5	protein_coding	chr11	76836760	76836765	76836760	76836765	+	1	0	AGO2	1	0	0	0	0	0	0	8
MIMAT0000074	hsa-miR-19b-3p	ENSG00000149260	CAPN5	protein_coding	chr11	76836760	76836765	76836760	76836765	+	1	0	AGO2	1	0	0	0	0	0	0	6
MIMAT0000080	hsa-miR-24-3p	ENSG00000149260	CAPN5	protein_coding	chr11	76836751	76836756	76836751	76836756	+	1	0	AGO2	1	0	0	0	0	0	0	8
MIMAT0000087	hsa-miR-30a-5p	ENSG00000149260	CAPN5	protein_coding	chr11	76835245	76835250	76835223	76835251	+	2	0	AGO1-4	1	0	0	1	1	1	1	7
MIMAT0000089	hsa-miR-31-5p	ENSG00000149260	CAPN5	protein_coding	chr11	76835280	76835286	76835280	76835286	+	1	0	AGO1-4	1	0	0	0	0	0	0	4
MIMAT0000244	hsa-miR-30c-5p	ENSG00000149260	CAPN5	protein_coding	chr11	76835245	76835250	76835223	76835251	+	2	0	AGO1-4	1	0	0	1	1	1	1	9
MIMAT0000245	hsa-miR-30d-5p	ENSG00000149260	CAPN5	protein_coding	chr11	76835245	76835250	76835223	76835251	+	2	0	AGO1-4	1	0	0	1	1	1	1	6
MIMAT0000252	hsa-miR-7-5p	ENSG00000149260	CAPN5	protein_coding	chr11	76835021	76835026	76835021	76835026	+	1	0	AGO1-4	1	0	0	0	0	0	0	7
MIMAT0000255	hsa-miR-34a-5p	ENSG00000149260	CAPN5	protein_coding	chr11	76823768	76823789	76823768	76823789	+	1	0	AGO1-4	0	1	0	0	0	0	0	11
MIMAT0000255	hsa-miR-34a-5p	ENSG00000149260	CAPN5	protein_coding	chr11	76835257	76835262	76835257	76835263	+	2	0	AGO1-4	1	0	0	0	0	0	1	11
MIMAT0000259	hsa-miR-182-5p	ENSG00000149260	CAPN5	protein_coding	chr11	76823816	76823844	76823816	76823844	+	1	0	AGO1-4	0	0	0	1	0	0	0	5
MIMAT0000259	hsa-miR-182-5p	ENSG00000149260	CAPN5	protein_coding	chr11	76825371	76825399	76825371	76825399	+	1	0	AGO1-4	0	0	0	1	0	0	0	5
MIMAT0000265	hsa-miR-204-5p	ENSG00000149260	CAPN5	protein_coding	chr11	76835171	76835176	76835171	76835176	+	2	0	AGO1-4	1	0	0	0	0	0	0	10
MIMAT0000268	hsa-miR-211-5p	ENSG00000149260	CAPN5	protein_coding	chr11	76835171	76835176	76835171	76835176	+	2	0	AGO1-4	1	0	0	0	0	0	0	2
MIMAT0000271	hsa-miR-214-3p	ENSG00000149260	CAPN5	protein_coding	chr11	76835207	76835213	76835186	76835214	+	3	0	AGO1-4	1	0	1	1	1	0	0	7
MIMAT0000273	hsa-miR-216a-5p	ENSG00000149260	CAPN5	protein_coding	chr11	76835127	76835133	76835106	76835134	+	2	0	AGO1-4	1	0	1	1	1	0	1	2
MIMAT0000275	hsa-miR-218-5p	ENSG00000149260	CAPN5	protein_coding	chr11	76835189	76835194	76835189	76835194	+	2	0	AGO1-4	1	0	0	0	0	0	0	5
MIMAT0000280	hsa-miR-223-3p	ENSG00000149260	CAPN5	protein_coding	chr11	76835027	76835032	76835027	76835032	+	1	0	AGO1-4	1	0	0	0	0	0	0	6
MIMAT0000281	hsa-miR-224-5p	ENSG00000149260	CAPN5	protein_coding	chr11	76835029	76835034	76835029	76835034	+	1	0	AGO1-4	1	0	0	0	0	0	0	8
MIMAT0000416	hsa-miR-1-3p	ENSG00000149260	CAPN5	protein_coding	chr11	76835097	76835102	76835075	76835103	+	3	0	AGO1-4,AGO2	1	0	0	1	0	0	0	5
MIMAT0000420	hsa-miR-30b-5p	ENSG00000149260	CAPN5	protein_coding	chr11	76835244	76835250	76835223	76835251	+	2	0	AGO1-4	1	0	0	1	1	0	1	9
MIMAT0000421	hsa-miR-122-5p	ENSG00000149260	CAPN5	protein_coding	chr11	76823773	76823794	76823773	76823794	+	1	0	AGO1-4	0	1	0	0	0	0	0	5
MIMAT0000431	hsa-miR-140-5p	ENSG00000149260	CAPN5	protein_coding	chr11	76835162	76835167	76835162	76835167	+	2	0	AGO1-4	1	0	0	0	0	0	0	5
MIMAT0000440	hsa-miR-191-5p	ENSG00000149260	CAPN5	protein_coding	chr11	76835275	76835280	76835275	76835280	+	2	0	AGO1-4	1	0	0	0	0	0	0	3
MIMAT0000450	hsa-miR-149-5p	ENSG00000149260	CAPN5	protein_coding	chr11	76831873	76831901	76831873	76831901	+	1	0	AGO1-4	0	0	0	1	0	0	0	7
MIMAT0000450	hsa-miR-149-5p	ENSG00000149260	CAPN5	protein_coding	chr11	76833716	76833744	76833716	76833744	+	1	0	AGO1-4	0	0	0	1	0	0	0	7
MIMAT0000450	hsa-miR-149-5p	ENSG00000149260	CAPN5	protein_coding	chr11	76836752	76836758	76836731	76836759	+	1	0	AGO2	1	0	1	1	0	0	0	7
MIMAT0000462	hsa-miR-206	ENSG00000149260	CAPN5	protein_coding	chr11	76835097	76835102	76835097	76835102	+	3	0	AGO1-4,AGO2	1	0	0	0	0	0	0	3
MIMAT0000686	hsa-miR-34c-5p	ENSG00000149260	CAPN5	protein_coding	chr11	76823768	76823789	76823768	76823789	+	1	0	AGO1-4	0	1	0	0	0	0	0	5
MIMAT0000686	hsa-miR-34c-5p	ENSG00000149260	CAPN5	protein_coding	chr11	76835257	76835262	76835257	76835263	+	2	0	AGO1-4	1	0	0	0	0	0	1	5
MIMAT0000687	hsa-miR-299-3p	ENSG00000149260	CAPN5	protein_coding	chr11	76835261	76835266	76835261	76835266	+	2	0	AGO1-4	1	0	0	0	0	0	0	1
MIMAT0000690	hsa-miR-296-5p	ENSG00000149260	CAPN5	protein_coding	chr11	76835086	76835091	76835086	76835091	+	3	0	AGO1-4,AGO2	1	0	1	0	0	0	0	4
MIMAT0000692	hsa-miR-30e-5p	ENSG00000149260	CAPN5	protein_coding	chr11	76835244	76835250	76835223	76835251	+	2	0	AGO1-4	1	0	0	1	1	0	1	4
MIMAT0000730	hsa-miR-377-3p	ENSG00000149260	CAPN5	protein_coding	chr11	76835037	76835043	76835037	76835043	+	1	0	AGO1-4	1	0	0	0	0	0	1	5
MIMAT0000754	hsa-miR-337-3p	ENSG00000149260	CAPN5	protein_coding	chr11	76836779	76836784	76836779	76836784	+	1	0	AGO2	1	0	0	0	0	0	0	3
MIMAT0001075	hsa-miR-384	ENSG00000149260	CAPN5	protein_coding	chr11	76835047	76835052	76835047	76835052	+	1	0	AGO1-4	1	0	0	0	0	0	0	0
MIMAT0001541	hsa-miR-449a	ENSG00000149260	CAPN5	protein_coding	chr11	76823771	76823789	76823771	76823789	+	1	0	AGO1-4	0	1	0	0	0	0	0	5
MIMAT0001541	hsa-miR-449a	ENSG00000149260	CAPN5	protein_coding	chr11	76835257	76835262	76835257	76835263	+	2	0	AGO1-4	1	0	0	0	0	0	1	5
MIMAT0002175	hsa-miR-485-5p	ENSG00000149260	CAPN5	protein_coding	chr11	76835069	76835075	76835048	76835076	+	3	0	AGO1-4,AGO2	1	0	1	1	1	0	0	3
MIMAT0002175	hsa-miR-485-5p	ENSG00000149260	CAPN5	protein_coding	chr11	76835287	76835315	76835287	76835315	+	1	0	AGO1-4	0	0	0	1	0	0	0	3
MIMAT0002805	hsa-miR-489-3p	ENSG00000149260	CAPN5	protein_coding	chr11	76835235	76835241	76835214	76835242	+	2	0	AGO1-4	1	0	0	1	0	0	1	3
MIMAT0002807	hsa-miR-491-5p	ENSG00000149260	CAPN5	protein_coding	chr11	76835145	76835151	76835131	76835152	+	2	0	AGO1-4	1	0	1	0	1	0	0	5
MIMAT0002858	hsa-miR-520g-3p	ENSG00000149260	CAPN5	protein_coding	chr11	76836784	76836789	76836784	76836789	+	1	0	AGO2	1	0	0	0	0	0	0	4
MIMAT0002867	hsa-miR-520h	ENSG00000149260	CAPN5	protein_coding	chr11	76836784	76836789	76836784	76836789	+	1	0	AGO2	1	0	0	0	0	0	0	3
MIMAT0003150	hsa-miR-455-5p	ENSG00000149260	CAPN5	protein_coding	chr11	76835190	76835195	76835175	76835196	+	2	0	AGO1-4	1	0	0	0	1	0	0	8
MIMAT0003165	hsa-miR-545-3p	ENSG00000149260	CAPN5	protein_coding	chr11	76835033	76835038	76835033	76835038	+	1	0	AGO1-4	1	0	0	0	0	0	0	2
MIMAT0003165	hsa-miR-545-3p	ENSG00000149260	CAPN5	protein_coding	chr11	76835123	76835128	76835123	76835128	+	2	0	AGO1-4	1	0	0	0	0	0	0	2
MIMAT0003281	hsa-miR-613	ENSG00000149260	CAPN5	protein_coding	chr11	76835095	76835102	76835095	76835102	+	3	0	AGO1-4,AGO2	1	0	0	0	0	0	0	0
MIMAT0003320	hsa-miR-650	ENSG00000149260	CAPN5	protein_coding	chr11	76835288	76835316	76835288	76835316	+	1	0	AGO1-4	0	0	0	1	0	0	0	1
MIMAT0003321	hsa-miR-651-5p	ENSG00000149260	CAPN5	protein_coding	chr11	76835198	76835203	76835198	76835203	+	2	0	AGO1-4	1	0	0	0	0	0	0	2
MIMAT0003327	hsa-miR-449b-5p	ENSG00000149260	CAPN5	protein_coding	chr11	76823771	76823789	76823771	76823789	+	1	0	AGO1-4	0	1	0	0	0	0	0	3
MIMAT0003327	hsa-miR-449b-5p	ENSG00000149260	CAPN5	protein_coding	chr11	76835257	76835262	76835257	76835263	+	2	0	AGO1-4	1	0	0	0	0	0	1	3
MIMAT0003330	hsa-miR-654-5p	ENSG00000149260	CAPN5	protein_coding	chr11	76835147	76835152	76835125	76835153	+	2	0	AGO1-4	1	0	1	1	0	0	0	4
MIMAT0003389	hsa-miR-542-3p	ENSG00000149260	CAPN5	protein_coding	chr11	76835157	76835163	76835144	76835164	+	2	0	AGO1-4	1	0	1	0	1	0	0	7
MIMAT0003389	hsa-miR-542-3p	ENSG00000149260	CAPN5	protein_coding	chr11	76835237	76835242	76835237	76835242	+	2	0	AGO1-4	1	0	1	0	0	0	0	7
MIMAT0003948	hsa-miR-770-5p	ENSG00000149260	CAPN5	protein_coding	chr11	76835001	76835006	76835001	76835006	+	1	0	AGO1-4	1	0	0	0	0	0	0	2
MIMAT0004748	hsa-miR-423-5p	ENSG00000149260	CAPN5	protein_coding	chr11	76835059	76835065	76835038	76835066	+	1	0	AGO1-4	1	0	1	1	0	0	0	6
MIMAT0004748	hsa-miR-423-5p	ENSG00000149260	CAPN5	protein_coding	chr11	76835284	76835290	76835263	76835291	+	2	0	AGO1-4	1	0	1	1	0	0	0	6
MIMAT0004920	hsa-miR-541-3p	ENSG00000149260	CAPN5	protein_coding	chr11	76835147	76835152	76835125	76835153	+	2	0	AGO1-4	1	0	1	1	0	0	0	3
MIMAT0004959	hsa-miR-216b-5p	ENSG00000149260	CAPN5	protein_coding	chr11	76835128	76835133	76835127	76835133	+	2	0	AGO1-4	1	0	0	0	0	0	1	1
MIMAT0005951	hsa-miR-1307-3p	ENSG00000149260	CAPN5	protein_coding	chr11	76835217	76835222	76835217	76835222	+	2	0	AGO1-4	1	0	0	0	0	0	0	6
MIMAT0005955	hsa-miR-1197	ENSG00000149260	CAPN5	protein_coding	chr11	76835291	76835297	76835291	76835297	+	1	0	AGO1-4	1	0	1	0	0	0	0	2
MIMAT0010364	hsa-miR-761	ENSG00000149260	CAPN5	protein_coding	chr11	76835207	76835213	76835207	76835213	+	2	0	AGO1-4	0	0	1	0	0	0	0	0
MIMAT0011156	hsa-miR-2114-5p	ENSG00000149260	CAPN5	protein_coding	chr11	76835172	76835178	76835151	76835179	+	2	0	AGO1-4	0	0	1	1	0	0	0	3
MIMAT0014992	hsa-miR-3129-5p	ENSG00000149260	CAPN5	protein_coding	chr11	76823769	76823787	76823769	76823787	+	1	0	AGO1-4	0	1	0	0	0	0	0	1
MIMAT0015023	hsa-miR-3150a-3p	ENSG00000149260	CAPN5	protein_coding	chr11	76835144	76835150	76835123	76835151	+	2	0	AGO1-4	0	0	1	1	0	0	0	0
MIMAT0015023	hsa-miR-3150a-3p	ENSG00000149260	CAPN5	protein_coding	chr11	76835266	76835271	76835244	76835272	+	2	0	AGO1-4	0	0	1	1	0	0	0	0
MIMAT0015064	hsa-miR-3184-5p	ENSG00000149260	CAPN5	protein_coding	chr11	76835059	76835065	76835059	76835065	+	1	0	AGO1-4	0	0	1	0	0	0	0	0
MIMAT0015064	hsa-miR-3184-5p	ENSG00000149260	CAPN5	protein_coding	chr11	76835284	76835290	76835284	76835290	+	1	0	AGO1-4	0	0	1	0	0	0	0	0
MIMAT0017989	hsa-miR-3612	ENSG00000149260	CAPN5	protein_coding	chr11	76835288	76835316	76835288	76835316	+	1	0	AGO1-4	0	0	0	1	0	0	0	0
MIMAT0017999	hsa-miR-3619-5p	ENSG00000149260	CAPN5	protein_coding	chr11	76835207	76835213	76835207	76835213	+	2	0	AGO1-4	0	0	1	0	0	0	0	5
MIMAT0018192	hsa-miR-3918	ENSG00000149260	CAPN5	protein_coding	chr11	76835204	76835210	76835183	76835211	+	3	0	AGO1-4	0	0	1	1	0	0	0	0
MIMAT0019953	hsa-miR-2467-3p	ENSG00000149260	CAPN5	protein_coding	chr11	76835055	76835060	76835055	76835060	+	1	0	AGO1-4	0	0	1	0	0	0	0	1
MIMAT0026483	hsa-miR-370-5p	ENSG00000149260	CAPN5	protein_coding	chr11	76835040	76835046	76835040	76835046	+	1	0	AGO1-4	0	0	0	0	0	0	1	2
