# Supplementary material for: Competitive Endogenous RNA Network Involving Immune Subgroups, Infiltration, and lncRNAs in Prostate Cancer
Source: Genes (Basel). 2025 Apr 29;16(5):527. doi: 10.3390/genes16050527 (PMC12111210; doi:10.3390/genes16050527)
Supplement: Supplementary file 1 [file genes-16-00527-s001.zip › miRNA_mRNA/ENCORI_hg19_CLIP-seq_miRNA-target_all_CCDC85B.xls]

#please cite:
#Zhou KR, Liu S, Cai L, et al. ENCORI: The Encyclopedia of RNA Interactomes.
#2.Li JH, et al.starBase v2.0: decoding miRNA-ceRNA, miRNA-ncRNA and protein-RNA interaction networks from large-scale CLIP-Seq data , Nucleic Acids Res. 2014 Jan;42:D92-7.
miRNAid	miRNAname	geneID	geneName	geneType	chromosome	narrowStart	narrowEnd	broadStart	broadEnd	strand	clipExpNum	degraExpNum	RBP	PITA	RNA22	miRmap	microT	miRanda	PicTar	TargetScan	pancancerNum
MIMAT0000266	hsa-miR-205-5p	ENSG00000175602	CCDC85B	protein_coding	chr11	65659041	65659046	65659041	65659046	+	2	0	AGO1-4	1	0	0	0	0	0	0	3
MIMAT0000454	hsa-miR-184	ENSG00000175602	CCDC85B	protein_coding	chr11	65658945	65658950	65658945	65658950	+	2	0	AGO1-4	1	0	0	0	0	0	0	4
MIMAT0000690	hsa-miR-296-5p	ENSG00000175602	CCDC85B	protein_coding	chr11	65659004	65659009	65659004	65659009	+	2	0	AGO1-4	1	0	0	0	0	0	0	2
MIMAT0000722	hsa-miR-370-3p	ENSG00000175602	CCDC85B	protein_coding	chr11	65659029	65659035	65659029	65659035	+	2	3	AGO1-4	1	0	0	0	0	0	0	2
MIMAT0000760	hsa-miR-331-3p	ENSG00000175602	CCDC85B	protein_coding	chr11	65659032	65659037	65659032	65659037	+	2	2	AGO1-4	1	0	0	0	0	0	0	10
MIMAT0000762	hsa-miR-324-3p	ENSG00000175602	CCDC85B	protein_coding	chr11	65659026	65659031	65659026	65659031	+	2	5	AGO1-4	1	0	0	0	0	0	0	10
MIMAT0000763	hsa-miR-338-3p	ENSG00000175602	CCDC85B	protein_coding	chr11	65659018	65659023	65659018	65659023	+	2	0	AGO1-4	1	0	0	0	0	0	0	3
MIMAT0000763	hsa-miR-338-3p	ENSG00000175602	CCDC85B	protein_coding	chr11	65659063	65659068	65659063	65659068	+	2	0	AGO1-4,AGO2	1	0	0	0	0	0	0	3
MIMAT0000765	hsa-miR-335-5p	ENSG00000175602	CCDC85B	protein_coding	chr11	65659013	65659019	65659013	65659019	+	2	4	AGO1-4	1	0	0	0	0	0	0	6
MIMAT0001340	hsa-miR-423-3p	ENSG00000175602	CCDC85B	protein_coding	chr11	65658906	65658911	65658906	65658911	+	4	3	AGO1-4,AGO2	1	0	0	0	0	0	0	5
MIMAT0002890	hsa-miR-299-5p	ENSG00000175602	CCDC85B	protein_coding	chr11	65659087	65659092	65659087	65659092	+	5	0	AGO1-4,AGO2	1	0	0	0	0	0	0	5
MIMAT0003165	hsa-miR-545-3p	ENSG00000175602	CCDC85B	protein_coding	chr11	65659017	65659022	65659017	65659022	+	2	4	AGO1-4	1	0	0	0	0	0	0	1
MIMAT0003165	hsa-miR-545-3p	ENSG00000175602	CCDC85B	protein_coding	chr11	65659062	65659067	65659062	65659067	+	2	0	AGO1-4,AGO2	1	0	0	0	0	0	0	1
MIMAT0003250	hsa-miR-585-3p	ENSG00000175602	CCDC85B	protein_coding	chr11	65658886	65658891	65658886	65658891	+	4	0	AGO1-4,AGO2	1	0	0	0	0	0	0	2
MIMAT0003312	hsa-miR-642a-5p	ENSG00000175602	CCDC85B	protein_coding	chr11	65659055	65659060	65659055	65659060	+	2	3	AGO1-4	1	0	0	0	0	0	0	2
MIMAT0003326	hsa-miR-663a	ENSG00000175602	CCDC85B	protein_coding	chr11	65658889	65658894	65658889	65658894	+	4	0	AGO1-4,AGO2	1	0	0	0	0	0	0	2
MIMAT0004682	hsa-miR-361-3p	ENSG00000175602	CCDC85B	protein_coding	chr11	65659065	65659071	65659065	65659071	+	2	0	AGO1-4,AGO2	1	0	1	0	0	0	0	5
MIMAT0004682	hsa-miR-361-3p	ENSG00000175602	CCDC85B	protein_coding	chr11	65659078	65659083	65659078	65659083	+	4	0	AGO1-4,AGO2	1	0	1	0	0	0	0	5
MIMAT0004748	hsa-miR-423-5p	ENSG00000175602	CCDC85B	protein_coding	chr11	65659006	65659012	65659006	65659012	+	2	0	AGO1-4	1	0	1	0	0	0	0	7
MIMAT0004784	hsa-miR-455-3p	ENSG00000175602	CCDC85B	protein_coding	chr11	65659037	65659042	65659037	65659042	+	2	0	AGO1-4	1	0	0	0	0	0	0	7
MIMAT0004793	hsa-miR-556-3p	ENSG00000175602	CCDC85B	protein_coding	chr11	65659082	65659088	65659082	65659088	+	5	0	AGO1-4,AGO2	1	0	0	0	0	0	0	4
MIMAT0004810	hsa-miR-629-5p	ENSG00000175602	CCDC85B	protein_coding	chr11	65659087	65659093	65659087	65659093	+	5	0	AGO1-4,AGO2	1	0	0	0	0	0	0	4
MIMAT0004911	hsa-miR-874-3p	ENSG00000175602	CCDC85B	protein_coding	chr11	65659024	65659030	65659024	65659030	+	2	5	AGO1-4	1	0	1	0	0	0	0	7
MIMAT0004924	hsa-miR-876-5p	ENSG00000175602	CCDC85B	protein_coding	chr11	65658984	65658991	65658971	65658992	+	2	3	AGO1-4	1	0	0	0	1	0	0	0
MIMAT0004952	hsa-miR-665	ENSG00000175602	CCDC85B	protein_coding	chr11	65658948	65658953	65658948	65658953	+	2	0	AGO1-4	1	0	0	0	0	0	0	4
MIMAT0011156	hsa-miR-2114-5p	ENSG00000175602	CCDC85B	protein_coding	chr11	65659036	65659041	65659036	65659041	+	2	0	AGO1-4	0	0	1	0	0	0	0	6
MIMAT0011156	hsa-miR-2114-5p	ENSG00000175602	CCDC85B	protein_coding	chr11	65659056	65659062	65659056	65659062	+	2	3	AGO1-4	0	0	1	0	0	0	0	6
MIMAT0015064	hsa-miR-3184-5p	ENSG00000175602	CCDC85B	protein_coding	chr11	65659006	65659012	65659006	65659012	+	2	0	AGO1-4	0	0	1	0	0	0	0	1
MIMAT0019700	hsa-miR-4640-3p	ENSG00000175602	CCDC85B	protein_coding	chr11	65659067	65659072	65659067	65659072	+	2	0	AGO1-4,AGO2	0	0	1	0	0	0	0	6
MIMAT0019700	hsa-miR-4640-3p	ENSG00000175602	CCDC85B	protein_coding	chr11	65659079	65659084	65659079	65659084	+	4	0	AGO1-4,AGO2	0	0	1	0	0	0	0	6
