# Supplementary material for: Competitive Endogenous RNA Network Involving Immune Subgroups, Infiltration, and lncRNAs in Prostate Cancer
Source: Genes (Basel). 2025 Apr 29;16(5):527. doi: 10.3390/genes16050527 (PMC12111210; doi:10.3390/genes16050527)
Supplement: Supplementary file 1 [file genes-16-00527-s001.zip › miRNA_mRNA/ENCORI_hg19_CLIP-seq_miRNA-target_all_CFD.xls]

#please cite:
#Zhou KR, Liu S, Cai L, et al. ENCORI: The Encyclopedia of RNA Interactomes.
#2.Li JH, et al.starBase v2.0: decoding miRNA-ceRNA, miRNA-ncRNA and protein-RNA interaction networks from large-scale CLIP-Seq data , Nucleic Acids Res. 2014 Jan;42:D92-7.
miRNAid	miRNAname	geneID	geneName	geneType	chromosome	narrowStart	narrowEnd	broadStart	broadEnd	strand	clipExpNum	degraExpNum	RBP	PITA	RNA22	miRmap	microT	miRanda	PicTar	TargetScan	pancancerNum
MIMAT0000073	hsa-miR-19a-3p	ENSG00000197766	CFD	protein_coding	chr19	863555	863560	863555	863560	+	2	0	AGO2	1	0	0	0	0	0	0	12
MIMAT0000074	hsa-miR-19b-3p	ENSG00000197766	CFD	protein_coding	chr19	863555	863560	863555	863560	+	2	0	AGO2	1	0	0	0	0	0	0	12
MIMAT0000082	hsa-miR-26a-5p	ENSG00000197766	CFD	protein_coding	chr19	863517	863522	863517	863522	+	2	0	AGO2	1	0	0	0	0	0	0	2
MIMAT0000083	hsa-miR-26b-5p	ENSG00000197766	CFD	protein_coding	chr19	863517	863522	863517	863522	+	2	0	AGO2	1	0	0	0	0	0	0	1
MIMAT0000253	hsa-miR-10a-5p	ENSG00000197766	CFD	protein_coding	chr19	863258	863263	863258	863263	+	2	0	AGO2	1	0	0	0	0	0	0	6
MIMAT0000254	hsa-miR-10b-5p	ENSG00000197766	CFD	protein_coding	chr19	863258	863263	863258	863263	+	2	0	AGO2	1	0	0	0	0	0	0	4
MIMAT0000255	hsa-miR-34a-5p	ENSG00000197766	CFD	protein_coding	chr19	863561	863567	863561	863567	+	2	0	AGO2	1	0	1	0	0	0	0	4
MIMAT0000274	hsa-miR-217	ENSG00000197766	CFD	protein_coding	chr19	863540	863545	863540	863545	+	3	0	AGO2	1	0	0	0	0	0	0	4
MIMAT0000281	hsa-miR-224-5p	ENSG00000197766	CFD	protein_coding	chr19	863515	863520	863515	863520	+	2	0	AGO2	1	0	0	0	0	0	0	8
MIMAT0000421	hsa-miR-122-5p	ENSG00000197766	CFD	protein_coding	chr19	863300	863305	863300	863305	+	2	0	AGO2	1	0	0	0	0	0	0	5
MIMAT0000423	hsa-miR-125b-5p	ENSG00000197766	CFD	protein_coding	chr19	863257	863262	863257	863262	+	2	0	AGO2	1	0	0	0	0	0	0	2
MIMAT0000431	hsa-miR-140-5p	ENSG00000197766	CFD	protein_coding	chr19	863559	863564	863559	863564	+	2	0	AGO2	1	0	0	0	0	0	0	4
MIMAT0000433	hsa-miR-142-5p	ENSG00000197766	CFD	protein_coding	chr19	863320	863325	863320	863325	+	2	0	AGO2	1	0	0	0	0	0	0	2
MIMAT0000435	hsa-miR-143-3p	ENSG00000197766	CFD	protein_coding	chr19	863419	863424	863419	863424	+	1	0	AGO2	1	0	0	0	0	0	0	1
MIMAT0000439	hsa-miR-153-3p	ENSG00000197766	CFD	protein_coding	chr19	863339	863344	863339	863344	+	2	0	AGO2	1	0	0	0	0	0	0	3
MIMAT0000443	hsa-miR-125a-5p	ENSG00000197766	CFD	protein_coding	chr19	863257	863262	863257	863262	+	2	0	AGO2	1	0	0	0	0	0	0	10
MIMAT0000451	hsa-miR-150-5p	ENSG00000197766	CFD	protein_coding	chr19	863361	863366	863361	863366	+	2	0	AGO2	1	0	0	0	0	0	0	0
MIMAT0000451	hsa-miR-150-5p	ENSG00000197766	CFD	protein_coding	chr19	863507	863512	863507	863512	+	2	0	AGO2	1	0	0	0	0	0	0	0
MIMAT0000686	hsa-miR-34c-5p	ENSG00000197766	CFD	protein_coding	chr19	863561	863567	863561	863567	+	2	0	AGO2	1	0	1	0	0	0	0	3
MIMAT0000752	hsa-miR-328-3p	ENSG00000197766	CFD	protein_coding	chr19	863400	863405	863400	863405	+	3	0	AGO2	1	0	0	0	0	0	0	9
MIMAT0001340	hsa-miR-423-3p	ENSG00000197766	CFD	protein_coding	chr19	863282	863287	863282	863287	+	2	0	AGO2	1	0	0	0	0	0	0	11
MIMAT0001532	hsa-miR-448	ENSG00000197766	CFD	protein_coding	chr19	863338	863344	863324	863345	+	2	0	AGO2	1	0	0	0	1	0	0	3
MIMAT0001541	hsa-miR-449a	ENSG00000197766	CFD	protein_coding	chr19	863561	863567	863561	863567	+	2	0	AGO2	1	0	1	0	0	0	0	3
MIMAT0002824	hsa-miR-498	ENSG00000197766	CFD	protein_coding	chr19	863518	863523	863518	863523	+	3	0	AGO2	1	0	0	0	0	0	0	5
MIMAT0003327	hsa-miR-449b-5p	ENSG00000197766	CFD	protein_coding	chr19	863561	863567	863561	863567	+	2	0	AGO2	1	0	1	0	0	0	0	2
MIMAT0004770	hsa-miR-516a-5p	ENSG00000197766	CFD	protein_coding	chr19	863387	863392	863387	863392	+	3	0	AGO2	1	0	0	0	0	0	0	5
MIMAT0004780	hsa-miR-532-3p	ENSG00000197766	CFD	protein_coding	chr19	863360	863366	863339	863367	+	2	0	AGO2	1	0	1	1	0	0	0	8
MIMAT0004780	hsa-miR-532-3p	ENSG00000197766	CFD	protein_coding	chr19	863506	863512	863485	863513	+	2	0	AGO2	1	0	1	1	0	0	0	8
MIMAT0004807	hsa-miR-624-3p	ENSG00000197766	CFD	protein_coding	chr19	863592	863598	863592	863598	+	2	0	AGO2	1	0	0	0	0	0	0	2
MIMAT0004809	hsa-miR-628-5p	ENSG00000197766	CFD	protein_coding	chr19	863393	863398	863393	863398	+	3	0	AGO2	1	0	0	0	0	0	0	8
MIMAT0005788	hsa-miR-513b-5p	ENSG00000197766	CFD	protein_coding	chr19	863549	863554	863549	863554	+	3	0	AGO2	1	0	0	0	0	0	0	2
MIMAT0005797	hsa-miR-1301-3p	ENSG00000197766	CFD	protein_coding	chr19	863538	863543	863538	863543	+	3	0	AGO2	1	0	0	0	0	0	0	8
MIMAT0005877	hsa-miR-1286	ENSG00000197766	CFD	protein_coding	chr19	863303	863308	863281	863309	+	2	0	AGO2	1	0	0	1	0	0	0	5
MIMAT0005878	hsa-miR-1287-5p	ENSG00000197766	CFD	protein_coding	chr19	863569	863574	863569	863574	+	2	0	AGO2	1	0	0	0	0	0	0	6
MIMAT0005886	hsa-miR-1297	ENSG00000197766	CFD	protein_coding	chr19	863517	863522	863517	863522	+	2	0	AGO2	1	0	0	0	0	0	0	0
MIMAT0005951	hsa-miR-1307-3p	ENSG00000197766	CFD	protein_coding	chr19	863354	863359	863354	863359	+	2	0	AGO2	1	0	0	0	0	0	0	8
MIMAT0011161	hsa-miR-2116-3p	ENSG00000197766	CFD	protein_coding	chr19	863361	863366	863361	863366	+	2	0	AGO2	0	0	1	0	0	0	0	3
MIMAT0011161	hsa-miR-2116-3p	ENSG00000197766	CFD	protein_coding	chr19	863507	863512	863507	863512	+	2	0	AGO2	0	0	1	0	0	0	0	3
MIMAT0018108	hsa-miR-3681-5p	ENSG00000197766	CFD	protein_coding	chr19	863297	863303	863297	863303	+	2	0	AGO2	0	0	1	0	0	0	0	0
MIMAT0022726	hsa-miR-1306-5p	ENSG00000197766	CFD	protein_coding	chr19	863357	863362	863357	863362	+	2	0	AGO2	0	0	1	0	0	0	0	12
MIMAT0022726	hsa-miR-1306-5p	ENSG00000197766	CFD	protein_coding	chr19	863503	863508	863503	863508	+	2	0	AGO2	0	0	1	0	0	0	0	12
