# Supplementary material for: Competitive Endogenous RNA Network Involving Immune Subgroups, Infiltration, and lncRNAs in Prostate Cancer
Source: Genes (Basel). 2025 Apr 29;16(5):527. doi: 10.3390/genes16050527 (PMC12111210; doi:10.3390/genes16050527)
Supplement: Supplementary file 1 [file genes-16-00527-s001.zip › miRNA_mRNA/ENCORI_hg19_CLIP-seq_miRNA-target_all_CHGA.xls]

#please cite:
#Zhou KR, Liu S, Cai L, et al. ENCORI: The Encyclopedia of RNA Interactomes.
#2.Li JH, et al.starBase v2.0: decoding miRNA-ceRNA, miRNA-ncRNA and protein-RNA interaction networks from large-scale CLIP-Seq data , Nucleic Acids Res. 2014 Jan;42:D92-7.
miRNAid	miRNAname	geneID	geneName	geneType	chromosome	narrowStart	narrowEnd	broadStart	broadEnd	strand	clipExpNum	degraExpNum	RBP	PITA	RNA22	miRmap	microT	miRanda	PicTar	TargetScan	pancancerNum
MIMAT0000081	hsa-miR-25-3p	ENSG00000100604	CHGA	protein_coding	chr14	93401529	93401534	93401513	93401535	+	1	0	AGO2	1	1	0	0	1	0	1	7
MIMAT0000090	hsa-miR-32-5p	ENSG00000100604	CHGA	protein_coding	chr14	93401529	93401534	93401513	93401535	+	1	0	AGO2	1	0	0	0	1	0	1	3
MIMAT0000092	hsa-miR-92a-3p	ENSG00000100604	CHGA	protein_coding	chr14	93401529	93401534	93401507	93401535	+	1	0	AGO2	1	1	0	1	1	0	1	7
MIMAT0000227	hsa-miR-197-3p	ENSG00000100604	CHGA	protein_coding	chr14	93397649	93397671	93397649	93397671	+	1	0	AGO2	0	0	0	0	1	0	0	6
MIMAT0000231	hsa-miR-199a-5p	ENSG00000100604	CHGA	protein_coding	chr14	93401516	93401521	93401516	93401521	+	1	0	AGO2	1	0	0	0	0	0	0	6
MIMAT0000263	hsa-miR-199b-5p	ENSG00000100604	CHGA	protein_coding	chr14	93401516	93401521	93401516	93401521	+	1	0	AGO2	1	0	0	0	0	0	0	4
MIMAT0000429	hsa-miR-137	ENSG00000100604	CHGA	protein_coding	chr14	93401530	93401535	93401530	93401536	+	1	0	AGO2	1	0	0	0	0	0	1	2
MIMAT0000707	hsa-miR-363-3p	ENSG00000100604	CHGA	protein_coding	chr14	93401529	93401534	93401514	93401535	+	1	0	AGO2	1	0	0	0	1	0	1	2
MIMAT0000719	hsa-miR-367-3p	ENSG00000100604	CHGA	protein_coding	chr14	93401529	93401534	93401512	93401535	+	1	0	AGO2	1	0	0	0	1	0	1	1
MIMAT0003218	hsa-miR-92b-3p	ENSG00000100604	CHGA	protein_coding	chr14	93401529	93401534	93401507	93401535	+	1	0	AGO2	1	1	0	1	1	0	1	4
MIMAT0018108	hsa-miR-3681-5p	ENSG00000100604	CHGA	protein_coding	chr14	93401513	93401519	93401513	93401519	+	1	0	AGO2	0	0	1	0	0	0	0	1
MIMAT0022714	hsa-miR-766-5p	ENSG00000100604	CHGA	protein_coding	chr14	93401501	93401507	93401501	93401507	+	1	0	AGO2	0	0	1	0	0	0	0	2
