# Supplementary material for: Competitive Endogenous RNA Network Involving Immune Subgroups, Infiltration, and lncRNAs in Prostate Cancer
Source: Genes (Basel). 2025 Apr 29;16(5):527. doi: 10.3390/genes16050527 (PMC12111210; doi:10.3390/genes16050527)
Supplement: Supplementary file 1 [file genes-16-00527-s001.zip › miRNA_mRNA/ENCORI_hg19_CLIP-seq_miRNA-target_all_DCXR.xls]

#please cite:
#Zhou KR, Liu S, Cai L, et al. ENCORI: The Encyclopedia of RNA Interactomes.
#2.Li JH, et al.starBase v2.0: decoding miRNA-ceRNA, miRNA-ncRNA and protein-RNA interaction networks from large-scale CLIP-Seq data , Nucleic Acids Res. 2014 Jan;42:D92-7.
miRNAid	miRNAname	geneID	geneName	geneType	chromosome	narrowStart	narrowEnd	broadStart	broadEnd	strand	clipExpNum	degraExpNum	RBP	PITA	RNA22	miRmap	microT	miRanda	PicTar	TargetScan	pancancerNum
MIMAT0000101	hsa-miR-103a-3p	ENSG00000169738	DCXR	protein_coding	chr17	79993760	79993765	79993760	79993765	-	5	0	AGO1-4,AGO2	1	0	0	0	0	0	0	6
MIMAT0000104	hsa-miR-107	ENSG00000169738	DCXR	protein_coding	chr17	79993760	79993765	79993760	79993765	-	5	0	AGO1-4,AGO2	1	0	0	0	0	0	0	6
MIMAT0000271	hsa-miR-214-3p	ENSG00000169738	DCXR	protein_coding	chr17	79993761	79993766	79993761	79993766	-	5	0	AGO1-4,AGO2	1	0	0	0	0	0	0	11
MIMAT0002173	hsa-miR-483-3p	ENSG00000169738	DCXR	protein_coding	chr17	79994120	79994148	79994120	79994148	-	11	0	AGO1-4,AGO2	0	0	0	1	0	0	0	7
MIMAT0002881	hsa-miR-509-3p	ENSG00000169738	DCXR	protein_coding	chr17	79993785	79993790	79993785	79993790	-	7	1	AGO1,AGO1-4,AGO2	1	0	0	0	0	0	0	5
MIMAT0002890	hsa-miR-299-5p	ENSG00000169738	DCXR	protein_coding	chr17	79993772	79993777	79993772	79993777	-	5	0	AGO1-4,AGO2	1	0	0	0	0	0	0	11
MIMAT0003220	hsa-miR-556-5p	ENSG00000169738	DCXR	protein_coding	chr17	79993798	79993803	79993798	79993803	-	5	0	AGO1-4,AGO2	1	0	0	0	0	0	0	2
MIMAT0017981	hsa-miR-3605-5p	ENSG00000169738	DCXR	protein_coding	chr17	79993911	79993917	79993910	79993938	-	3	1	AGO1-4	0	0	1	1	0	0	0	5
MIMAT0018005	hsa-miR-3622b-5p	ENSG00000169738	DCXR	protein_coding	chr17	79993806	79993812	79993806	79993812	-	4	4	AGO1-4	0	0	1	0	0	0	0	1
