# Supplementary material for: Competitive Endogenous RNA Network Involving Immune Subgroups, Infiltration, and lncRNAs in Prostate Cancer
Source: Genes (Basel). 2025 Apr 29;16(5):527. doi: 10.3390/genes16050527 (PMC12111210; doi:10.3390/genes16050527)
Supplement: Supplementary file 1 [file genes-16-00527-s001.zip › miRNA_mRNA/ENCORI_hg19_CLIP-seq_miRNA-target_all_EEF1A2.xls]

#please cite:
#Zhou KR, Liu S, Cai L, et al. ENCORI: The Encyclopedia of RNA Interactomes.
#2.Li JH, et al.starBase v2.0: decoding miRNA-ceRNA, miRNA-ncRNA and protein-RNA interaction networks from large-scale CLIP-Seq data , Nucleic Acids Res. 2014 Jan;42:D92-7.
miRNAid	miRNAname	geneID	geneName	geneType	chromosome	narrowStart	narrowEnd	broadStart	broadEnd	strand	clipExpNum	degraExpNum	RBP	PITA	RNA22	miRmap	microT	miRanda	PicTar	TargetScan	pancancerNum
MIMAT0000089	hsa-miR-31-5p	ENSG00000101210	EEF1A2	protein_coding	chr20	62119510	62119515	62119510	62119515	-	9	0	AGO1-4,AGO2	1	0	0	0	0	0	0	7
MIMAT0000437	hsa-miR-145-5p	ENSG00000101210	EEF1A2	protein_coding	chr20	62119486	62119491	62119486	62119491	-	9	0	AGO1-4,AGO2	1	0	0	0	0	0	0	6
MIMAT0000732	hsa-miR-378a-3p	ENSG00000101210	EEF1A2	protein_coding	chr20	62119466	62119473	62119466	62119473	-	9	0	AGO1-4,AGO2	1	0	0	0	0	0	0	8
MIMAT0000756	hsa-miR-326	ENSG00000101210	EEF1A2	protein_coding	chr20	62119506	62119511	62119506	62119511	-	9	0	AGO1-4,AGO2	1	0	0	0	0	0	0	4
MIMAT0000761	hsa-miR-324-5p	ENSG00000101210	EEF1A2	protein_coding	chr20	62119483	62119488	62119483	62119488	-	9	0	AGO1-4,AGO2	1	0	0	0	0	0	0	3
MIMAT0001339	hsa-miR-422a	ENSG00000101210	EEF1A2	protein_coding	chr20	62119466	62119473	62119466	62119473	-	9	0	AGO1-4,AGO2	1	0	0	0	0	0	0	0
MIMAT0002835	hsa-miR-526b-5p	ENSG00000101210	EEF1A2	protein_coding	chr20	62119450	62119457	62119450	62119457	-	6	0	AGO1-4,AGO2	1	0	0	0	0	0	0	3
MIMAT0003322	hsa-miR-652-3p	ENSG00000101210	EEF1A2	protein_coding	chr20	62119476	62119481	62119476	62119481	-	9	0	AGO1-4,AGO2	1	0	0	0	0	0	0	8
MIMAT0003326	hsa-miR-663a	ENSG00000101210	EEF1A2	protein_coding	chr20	62119433	62119439	62119433	62119439	-	6	0	AGO1-4,AGO2	1	0	1	0	0	0	0	0
MIMAT0003326	hsa-miR-663a	ENSG00000101210	EEF1A2	protein_coding	chr20	62119537	62119543	62119537	62119543	-	3	0	AGO1-4,AGO2	1	0	1	0	0	0	0	0
MIMAT0003880	hsa-miR-671-5p	ENSG00000101210	EEF1A2	protein_coding	chr20	62119423	62119429	62119423	62119429	-	6	0	AGO1-4,AGO2	1	0	1	0	0	0	0	2
MIMAT0004693	hsa-miR-330-5p	ENSG00000101210	EEF1A2	protein_coding	chr20	62119506	62119511	62119506	62119511	-	9	0	AGO1-4,AGO2	1	0	0	0	0	0	0	4
MIMAT0004702	hsa-miR-339-3p	ENSG00000101210	EEF1A2	protein_coding	chr20	62119410	62119415	62119410	62119415	-	5	0	AGO1-4	1	0	0	0	0	0	0	2
MIMAT0004945	hsa-miR-744-5p	ENSG00000101210	EEF1A2	protein_coding	chr20	62119434	62119439	62119434	62119439	-	6	0	AGO1-4,AGO2	1	0	1	0	0	0	0	6
MIMAT0004945	hsa-miR-744-5p	ENSG00000101210	EEF1A2	protein_coding	chr20	62119538	62119543	62119538	62119543	-	3	0	AGO1-4,AGO2	1	0	1	0	0	0	0	6
MIMAT0004945	hsa-miR-744-5p	ENSG00000101210	EEF1A2	protein_coding	chr20	62119546	62119552	62119546	62119552	-	3	0	AGO1-4,AGO2	1	0	1	0	0	0	0	6
MIMAT0004945	hsa-miR-744-5p	ENSG00000101210	EEF1A2	protein_coding	chr20	62119566	62119572	62119565	62119586	-	1	0	AGO1-4	1	1	1	0	0	0	0	6
MIMAT0007881	hsa-miR-1908-5p	ENSG00000101210	EEF1A2	protein_coding	chr20	62119433	62119439	62119433	62119439	-	6	0	AGO1-4,AGO2	0	0	1	0	0	0	0	1
MIMAT0007881	hsa-miR-1908-5p	ENSG00000101210	EEF1A2	protein_coding	chr20	62119537	62119543	62119537	62119543	-	3	0	AGO1-4,AGO2	0	0	1	0	0	0	0	1
MIMAT0015058	hsa-miR-3180-3p	ENSG00000101210	EEF1A2	protein_coding	chr20	62119437	62119437	62119431	62119442	-	6	0	AGO1-4,AGO2	0	0	2	0	0	0	0	0
MIMAT0015058	hsa-miR-3180-3p	ENSG00000101210	EEF1A2	protein_coding	chr20	62119548	62119553	62119548	62119553	-	3	0	AGO1-4,AGO2	0	0	1	0	0	0	0	0
MIMAT0015058	hsa-miR-3180-3p	ENSG00000101210	EEF1A2	protein_coding	chr20	62119567	62119590	62119567	62119590	-	1	0	AGO1-4	0	1	0	0	0	0	0	0
MIMAT0015080	hsa-miR-3196	ENSG00000101210	EEF1A2	protein_coding	chr20	62119437	62119437	62119431	62119442	-	6	0	AGO1-4,AGO2	0	0	2	0	0	0	0	1
MIMAT0015080	hsa-miR-3196	ENSG00000101210	EEF1A2	protein_coding	chr20	62119548	62119553	62119548	62119553	-	3	0	AGO1-4,AGO2	0	0	1	0	0	0	0	1
MIMAT0017352	hsa-miR-2277-5p	ENSG00000101210	EEF1A2	protein_coding	chr20	62119563	62119588	62119563	62119588	-	1	0	AGO1-4	0	1	0	0	0	0	0	3
MIMAT0018178	hsa-miR-3180	ENSG00000101210	EEF1A2	protein_coding	chr20	62119437	62119437	62119431	62119442	-	6	0	AGO1-4,AGO2	0	0	2	0	0	0	0	0
MIMAT0018178	hsa-miR-3180	ENSG00000101210	EEF1A2	protein_coding	chr20	62119548	62119553	62119548	62119553	-	3	0	AGO1-4,AGO2	0	0	1	0	0	0	0	0
