# Supplementary material for: Competitive Endogenous RNA Network Involving Immune Subgroups, Infiltration, and lncRNAs in Prostate Cancer
Source: Genes (Basel). 2025 Apr 29;16(5):527. doi: 10.3390/genes16050527 (PMC12111210; doi:10.3390/genes16050527)
Supplement: Supplementary file 1 [file genes-16-00527-s001.zip › miRNA_mRNA/ENCORI_hg19_CLIP-seq_miRNA-target_all_EIF4EBP1.xls]

#please cite:
#Zhou KR, Liu S, Cai L, et al. ENCORI: The Encyclopedia of RNA Interactomes.
#2.Li JH, et al.starBase v2.0: decoding miRNA-ceRNA, miRNA-ncRNA and protein-RNA interaction networks from large-scale CLIP-Seq data , Nucleic Acids Res. 2014 Jan;42:D92-7.
miRNAid	miRNAname	geneID	geneName	geneType	chromosome	narrowStart	narrowEnd	broadStart	broadEnd	strand	clipExpNum	degraExpNum	RBP	PITA	RNA22	miRmap	microT	miRanda	PicTar	TargetScan	pancancerNum
MIMAT0000062	hsa-let-7a-5p	ENSG00000187840	EIF4EBP1	protein_coding	chr8	37917636	37917641	37917636	37917641	+	21	0	AGO1,AGO1-4,AGO2	1	0	0	0	0	0	0	10
MIMAT0000063	hsa-let-7b-5p	ENSG00000187840	EIF4EBP1	protein_coding	chr8	37917636	37917641	37917636	37917641	+	21	0	AGO1,AGO1-4,AGO2	1	0	0	0	0	0	0	8
MIMAT0000064	hsa-let-7c-5p	ENSG00000187840	EIF4EBP1	protein_coding	chr8	37917636	37917641	37917636	37917641	+	21	0	AGO1,AGO1-4,AGO2	1	0	0	0	0	0	0	14
MIMAT0000065	hsa-let-7d-5p	ENSG00000187840	EIF4EBP1	protein_coding	chr8	37917636	37917641	37917636	37917641	+	21	0	AGO1,AGO1-4,AGO2	1	0	0	0	0	0	0	4
MIMAT0000066	hsa-let-7e-5p	ENSG00000187840	EIF4EBP1	protein_coding	chr8	37917636	37917641	37917636	37917641	+	21	0	AGO1,AGO1-4,AGO2	1	0	0	0	0	0	0	11
MIMAT0000067	hsa-let-7f-5p	ENSG00000187840	EIF4EBP1	protein_coding	chr8	37917636	37917641	37917636	37917641	+	21	0	AGO1,AGO1-4,AGO2	1	0	0	0	0	0	0	7
MIMAT0000068	hsa-miR-15a-5p	ENSG00000187840	EIF4EBP1	protein_coding	chr8	37917774	37917779	37917774	37917779	+	5	0	AGO1-4,AGO2	1	0	0	0	0	0	0	1
MIMAT0000069	hsa-miR-16-5p	ENSG00000187840	EIF4EBP1	protein_coding	chr8	37917774	37917779	37917774	37917779	+	5	0	AGO1-4,AGO2	1	0	0	0	0	0	0	1
MIMAT0000072	hsa-miR-18a-5p	ENSG00000187840	EIF4EBP1	protein_coding	chr8	37917862	37917867	37917862	37917867	+	3	0	AGO1-4,AGO2	1	0	0	0	0	0	0	0
MIMAT0000096	hsa-miR-98-5p	ENSG00000187840	EIF4EBP1	protein_coding	chr8	37917636	37917641	37917636	37917641	+	21	0	AGO1,AGO1-4,AGO2	1	0	0	0	0	0	0	4
MIMAT0000271	hsa-miR-214-3p	ENSG00000187840	EIF4EBP1	protein_coding	chr8	37917775	37917780	37917775	37917780	+	5	0	AGO1-4,AGO2	1	0	0	0	0	0	0	3
MIMAT0000275	hsa-miR-218-5p	ENSG00000187840	EIF4EBP1	protein_coding	chr8	37917695	37917700	37917695	37917700	+	7	0	AGO1-4,AGO2	1	0	0	0	0	0	0	10
MIMAT0000414	hsa-let-7g-5p	ENSG00000187840	EIF4EBP1	protein_coding	chr8	37917636	37917641	37917636	37917641	+	21	0	AGO1,AGO1-4,AGO2	1	0	0	0	0	0	0	10
MIMAT0000415	hsa-let-7i-5p	ENSG00000187840	EIF4EBP1	protein_coding	chr8	37917636	37917641	37917636	37917641	+	21	0	AGO1,AGO1-4,AGO2	1	0	0	0	0	0	0	7
MIMAT0000417	hsa-miR-15b-5p	ENSG00000187840	EIF4EBP1	protein_coding	chr8	37917774	37917779	37917774	37917779	+	5	0	AGO1-4,AGO2	1	0	0	0	0	0	0	1
MIMAT0000423	hsa-miR-125b-5p	ENSG00000187840	EIF4EBP1	protein_coding	chr8	37917491	37917497	37917491	37917497	+	4	0	AGO1-4,AGO2	1	0	1	0	0	0	0	13
MIMAT0000423	hsa-miR-125b-5p	ENSG00000187840	EIF4EBP1	protein_coding	chr8	37917595	37917601	37917581	37917602	+	18	1	AGO1,AGO1-4,AGO2	1	0	1	0	1	1	1	13
MIMAT0000430	hsa-miR-138-5p	ENSG00000187840	EIF4EBP1	protein_coding	chr8	37914675	37914703	37914675	37914703	+	15	0	AGO1-4,AGO2	0	0	0	1	0	0	0	5
MIMAT0000430	hsa-miR-138-5p	ENSG00000187840	EIF4EBP1	protein_coding	chr8	37917454	37917463	37917454	37917463	+	5	2	AGO1-4,AGO2	0	0	0	0	1	0	0	5
MIMAT0000430	hsa-miR-138-5p	ENSG00000187840	EIF4EBP1	protein_coding	chr8	37917516	37917522	37917495	37917523	+	6	0	AGO1-4,AGO2	1	0	1	1	1	0	1	5
MIMAT0000430	hsa-miR-138-5p	ENSG00000187840	EIF4EBP1	protein_coding	chr8	37917627	37917632	37917605	37917633	+	20	0	AGO1,AGO1-4,AGO2	1	0	1	1	1	1	1	5
MIMAT0000434	hsa-miR-142-3p	ENSG00000187840	EIF4EBP1	protein_coding	chr8	37917473	37917480	37917473	37917480	+	6	0	AGO1-4,AGO2	1	0	0	0	0	0	0	2
MIMAT0000443	hsa-miR-125a-5p	ENSG00000187840	EIF4EBP1	protein_coding	chr8	37917491	37917497	37917491	37917497	+	4	0	AGO1-4,AGO2	1	0	1	0	0	0	0	19
MIMAT0000443	hsa-miR-125a-5p	ENSG00000187840	EIF4EBP1	protein_coding	chr8	37917595	37917601	37917579	37917602	+	18	1	AGO1,AGO1-4,AGO2	1	0	1	0	1	0	1	19
MIMAT0000450	hsa-miR-149-5p	ENSG00000187840	EIF4EBP1	protein_coding	chr8	37917520	37917525	37917520	37917525	+	5	0	AGO1-4,AGO2	1	0	0	0	0	0	0	3
MIMAT0000451	hsa-miR-150-5p	ENSG00000187840	EIF4EBP1	protein_coding	chr8	37917504	37917509	37917504	37917509	+	5	0	AGO1-4,AGO2	1	0	0	0	0	0	0	10
MIMAT0000461	hsa-miR-195-5p	ENSG00000187840	EIF4EBP1	protein_coding	chr8	37917774	37917779	37917774	37917779	+	5	0	AGO1-4,AGO2	1	0	0	0	0	0	0	11
MIMAT0000690	hsa-miR-296-5p	ENSG00000187840	EIF4EBP1	protein_coding	chr8	37917484	37917490	37917484	37917490	+	6	0	AGO1-4,AGO2	1	0	1	0	0	0	0	2
MIMAT0000752	hsa-miR-328-3p	ENSG00000187840	EIF4EBP1	protein_coding	chr8	37917712	37917718	37917697	37917719	+	7	1	AGO1-4,AGO2	1	0	1	0	1	0	0	8
MIMAT0000752	hsa-miR-328-3p	ENSG00000187840	EIF4EBP1	protein_coding	chr8	37917874	37917880	37917860	37917881	+	3	0	AGO1-4,AGO2	1	0	1	0	1	0	1	8
MIMAT0000762	hsa-miR-324-3p	ENSG00000187840	EIF4EBP1	protein_coding	chr8	37917548	37917553	37917548	37917553	+	10	0	AGO1-4,AGO2	1	0	0	0	0	0	0	4
MIMAT0000763	hsa-miR-338-3p	ENSG00000187840	EIF4EBP1	protein_coding	chr8	37917776	37917781	37917776	37917781	+	6	0	AGO1-4,AGO2	1	0	0	0	0	0	0	6
MIMAT0001341	hsa-miR-424-5p	ENSG00000187840	EIF4EBP1	protein_coding	chr8	37917774	37917779	37917774	37917779	+	5	0	AGO1-4,AGO2	1	0	0	0	0	0	0	1
MIMAT0001412	hsa-miR-18b-5p	ENSG00000187840	EIF4EBP1	protein_coding	chr8	37917862	37917867	37917862	37917867	+	3	0	AGO1-4,AGO2	1	0	0	0	0	0	0	0
MIMAT0002173	hsa-miR-483-3p	ENSG00000187840	EIF4EBP1	protein_coding	chr8	37917678	37917685	37917678	37917685	+	9	0	AGO1-4,AGO2	1	0	0	0	0	0	0	3
MIMAT0002820	hsa-miR-497-5p	ENSG00000187840	EIF4EBP1	protein_coding	chr8	37917774	37917779	37917774	37917779	+	5	0	AGO1-4,AGO2	1	0	0	0	0	0	0	11
MIMAT0002823	hsa-miR-512-3p	ENSG00000187840	EIF4EBP1	protein_coding	chr8	37917473	37917478	37917473	37917478	+	6	0	AGO1-4,AGO2	1	0	0	0	0	0	0	3
MIMAT0002830	hsa-miR-520f-3p	ENSG00000187840	EIF4EBP1	protein_coding	chr8	37917471	37917478	37917471	37917478	+	6	0	AGO1-4,AGO2	1	0	0	0	0	0	0	3
MIMAT0002874	hsa-miR-503-5p	ENSG00000187840	EIF4EBP1	protein_coding	chr8	37917773	37917779	37917773	37917779	+	5	0	AGO1-4,AGO2	1	0	1	0	0	0	0	3
MIMAT0003161	hsa-miR-493-3p	ENSG00000187840	EIF4EBP1	protein_coding	chr8	37917863	37917868	37917863	37917868	+	2	0	AGO1-4,AGO2	1	0	0	0	0	0	0	1
MIMAT0003214	hsa-miR-551a	ENSG00000187840	EIF4EBP1	protein_coding	chr8	37917565	37917570	37917565	37917570	+	10	1	AGO1-4,AGO2	1	0	0	0	0	0	0	2
MIMAT0003233	hsa-miR-551b-3p	ENSG00000187840	EIF4EBP1	protein_coding	chr8	37917565	37917570	37917565	37917570	+	10	1	AGO1-4,AGO2	1	0	0	0	0	0	0	6
MIMAT0003294	hsa-miR-625-5p	ENSG00000187840	EIF4EBP1	protein_coding	chr8	37917829	37917834	37917829	37917834	+	6	0	AGO1-4,AGO2	1	0	0	0	0	0	0	4
MIMAT0003320	hsa-miR-650	ENSG00000187840	EIF4EBP1	protein_coding	chr8	37917646	37917652	37917646	37917652	+	19	0	AGO1,AGO1-4,AGO2	1	0	1	0	0	0	0	1
MIMAT0003330	hsa-miR-654-5p	ENSG00000187840	EIF4EBP1	protein_coding	chr8	37917514	37917519	37917514	37917519	+	6	0	AGO1-4,AGO2	1	0	0	0	0	0	0	6
MIMAT0003881	hsa-miR-668-3p	ENSG00000187840	EIF4EBP1	protein_coding	chr8	37917681	37917687	37917681	37917687	+	9	0	AGO1-4,AGO2	1	0	0	0	0	0	0	4
MIMAT0003948	hsa-miR-770-5p	ENSG00000187840	EIF4EBP1	protein_coding	chr8	37917544	37917549	37917544	37917549	+	10	0	AGO1-4,AGO2	1	0	0	0	0	0	0	3
MIMAT0004679	hsa-miR-296-3p	ENSG00000187840	EIF4EBP1	protein_coding	chr8	37917736	37917741	37917736	37917741	+	6	0	AGO1,AGO1-4,AGO3	1	0	0	0	0	0	0	1
MIMAT0004682	hsa-miR-361-3p	ENSG00000187840	EIF4EBP1	protein_coding	chr8	37917778	37917784	37917778	37917784	+	6	0	AGO1-4,AGO2	1	0	1	0	0	0	0	7
MIMAT0004748	hsa-miR-423-5p	ENSG00000187840	EIF4EBP1	protein_coding	chr8	37917487	37917493	37917487	37917493	+	5	0	AGO1-4,AGO2	1	0	1	0	0	0	0	4
MIMAT0004748	hsa-miR-423-5p	ENSG00000187840	EIF4EBP1	protein_coding	chr8	37917609	37917614	37917609	37917614	+	17	0	AGO1,AGO1-4,AGO2	1	0	1	0	0	0	0	4
MIMAT0004748	hsa-miR-423-5p	ENSG00000187840	EIF4EBP1	protein_coding	chr8	37917767	37917773	37917767	37917773	+	6	0	AGO1-4,AGO2	1	0	1	0	0	0	0	4
MIMAT0004748	hsa-miR-423-5p	ENSG00000187840	EIF4EBP1	protein_coding	chr8	37917831	37917836	37917815	37917837	+	6	0	AGO1-4,AGO2	1	1	1	0	0	0	0	4
MIMAT0004780	hsa-miR-532-3p	ENSG00000187840	EIF4EBP1	protein_coding	chr8	37917504	37917509	37917504	37917509	+	5	0	AGO1-4,AGO2	1	0	0	0	0	0	0	3
MIMAT0004807	hsa-miR-624-3p	ENSG00000187840	EIF4EBP1	protein_coding	chr8	37917641	37917646	37917641	37917646	+	20	0	AGO1,AGO1-4,AGO2	1	0	0	0	0	0	0	0
MIMAT0004809	hsa-miR-628-5p	ENSG00000187840	EIF4EBP1	protein_coding	chr8	37917755	37917760	37917755	37917760	+	9	0	AGO1,AGO1-4,AGO2,AGO3	1	0	0	0	0	0	0	7
MIMAT0004911	hsa-miR-874-3p	ENSG00000187840	EIF4EBP1	protein_coding	chr8	37917597	37917603	37917584	37917604	+	18	1	AGO1,AGO1-4,AGO2	1	0	1	0	1	0	1	11
MIMAT0004920	hsa-miR-541-3p	ENSG00000187840	EIF4EBP1	protein_coding	chr8	37917514	37917519	37917514	37917519	+	6	0	AGO1-4,AGO2	1	0	0	0	0	0	0	5
MIMAT0004952	hsa-miR-665	ENSG00000187840	EIF4EBP1	protein_coding	chr8	37917499	37917506	37917499	37917506	+	5	0	AGO1-4,AGO2	1	0	0	0	0	0	0	2
MIMAT0004953	hsa-miR-873-5p	ENSG00000187840	EIF4EBP1	protein_coding	chr8	37917500	37917505	37917500	37917505	+	5	0	AGO1-4,AGO2	1	0	0	0	0	0	0	5
MIMAT0005794	hsa-miR-1296-5p	ENSG00000187840	EIF4EBP1	protein_coding	chr8	37917869	37917874	37917869	37917874	+	2	0	AGO1-4,AGO2	1	0	0	0	0	0	0	1
MIMAT0005800	hsa-miR-1298-5p	ENSG00000187840	EIF4EBP1	protein_coding	chr8	37917747	37917754	37917747	37917754	+	7	0	AGO1,AGO1-4,AGO2,AGO3	1	0	0	0	0	0	0	5
MIMAT0005878	hsa-miR-1287-5p	ENSG00000187840	EIF4EBP1	protein_coding	chr8	37917763	37917768	37917763	37917768	+	6	0	AGO1-4,AGO2	1	0	0	0	0	0	0	5
MIMAT0005884	hsa-miR-1294	ENSG00000187840	EIF4EBP1	protein_coding	chr8	37917590	37917595	37917590	37917595	+	16	0	AGO1,AGO1-4,AGO2	1	0	0	0	0	0	0	8
MIMAT0005944	hsa-miR-1252-5p	ENSG00000187840	EIF4EBP1	protein_coding	chr8	37917741	37917747	37917741	37917747	+	6	0	AGO1,AGO1-4,AGO3	1	0	0	0	0	0	0	2
MIMAT0005944	hsa-miR-1252-5p	ENSG00000187840	EIF4EBP1	protein_coding	chr8	37917835	37917840	37917835	37917840	+	6	0	AGO1-4,AGO2	1	0	0	0	0	0	0	2
MIMAT0005952	hsa-miR-1321	ENSG00000187840	EIF4EBP1	protein_coding	chr8	37917587	37917592	37917587	37917592	+	16	0	AGO1,AGO1-4,AGO2	1	0	0	0	0	0	0	0
MIMAT0007890	hsa-miR-1914-3p	ENSG00000187840	EIF4EBP1	protein_coding	chr8	37917488	37917493	37917488	37917493	+	5	0	AGO1-4,AGO2	0	0	1	0	0	0	0	1
MIMAT0007890	hsa-miR-1914-3p	ENSG00000187840	EIF4EBP1	protein_coding	chr8	37917609	37917614	37917609	37917614	+	17	0	AGO1,AGO1-4,AGO2	0	0	1	0	0	0	0	1
MIMAT0007890	hsa-miR-1914-3p	ENSG00000187840	EIF4EBP1	protein_coding	chr8	37917768	37917773	37917768	37917773	+	6	0	AGO1-4,AGO2	0	0	1	0	0	0	0	1
MIMAT0007890	hsa-miR-1914-3p	ENSG00000187840	EIF4EBP1	protein_coding	chr8	37917831	37917836	37917831	37917836	+	6	0	AGO1-4,AGO2	0	0	1	0	0	0	0	1
MIMAT0015056	hsa-miR-3179	ENSG00000187840	EIF4EBP1	protein_coding	chr8	37917772	37917800	37917772	37917800	+	6	1	AGO1-4,AGO2	0	0	0	1	0	0	0	0
MIMAT0015064	hsa-miR-3184-5p	ENSG00000187840	EIF4EBP1	protein_coding	chr8	37917487	37917493	37917487	37917493	+	5	0	AGO1-4,AGO2	0	0	1	0	0	0	0	0
MIMAT0015064	hsa-miR-3184-5p	ENSG00000187840	EIF4EBP1	protein_coding	chr8	37917609	37917614	37917609	37917614	+	17	0	AGO1,AGO1-4,AGO2	0	0	1	0	0	0	0	0
MIMAT0015064	hsa-miR-3184-5p	ENSG00000187840	EIF4EBP1	protein_coding	chr8	37917767	37917773	37917767	37917773	+	6	0	AGO1-4,AGO2	0	0	1	0	0	0	0	0
MIMAT0015064	hsa-miR-3184-5p	ENSG00000187840	EIF4EBP1	protein_coding	chr8	37917831	37917836	37917831	37917836	+	6	0	AGO1-4,AGO2	0	0	1	0	0	0	0	0
MIMAT0016870	hsa-miR-4319	ENSG00000187840	EIF4EBP1	protein_coding	chr8	37917491	37917497	37917491	37917497	+	4	0	AGO1-4,AGO2	0	0	1	0	0	0	0	0
MIMAT0016870	hsa-miR-4319	ENSG00000187840	EIF4EBP1	protein_coding	chr8	37917595	37917601	37917595	37917601	+	18	0	AGO1,AGO1-4,AGO2	0	0	1	0	0	1	1	0
MIMAT0017989	hsa-miR-3612	ENSG00000187840	EIF4EBP1	protein_coding	chr8	37917646	37917652	37917646	37917652	+	19	0	AGO1,AGO1-4,AGO2	0	0	1	0	0	0	0	0
MIMAT0019064	hsa-miR-4525	ENSG00000187840	EIF4EBP1	protein_coding	chr8	37917818	37917835	37917818	37917835	+	6	0	AGO1-4,AGO2	0	1	0	0	0	0	0	0
MIMAT0019864	hsa-miR-3064-5p	ENSG00000187840	EIF4EBP1	protein_coding	chr8	37917519	37917525	37917519	37917525	+	6	0	AGO1-4,AGO2	0	0	0	0	0	0	1	2
MIMAT0021043	hsa-miR-5010-5p	ENSG00000187840	EIF4EBP1	protein_coding	chr8	37917817	37917835	37917817	37917835	+	6	0	AGO1-4,AGO2	0	1	0	0	0	0	0	4
MIMAT0021125	hsa-miR-5194	ENSG00000187840	EIF4EBP1	protein_coding	chr8	37917488	37917493	37917488	37917493	+	5	0	AGO1-4,AGO2	0	0	1	0	0	0	0	1
MIMAT0021125	hsa-miR-5194	ENSG00000187840	EIF4EBP1	protein_coding	chr8	37917609	37917614	37917609	37917614	+	17	0	AGO1,AGO1-4,AGO2	0	0	1	0	0	0	0	1
MIMAT0021125	hsa-miR-5194	ENSG00000187840	EIF4EBP1	protein_coding	chr8	37917768	37917773	37917768	37917773	+	6	0	AGO1-4,AGO2	0	0	1	0	0	0	0	1
MIMAT0021125	hsa-miR-5194	ENSG00000187840	EIF4EBP1	protein_coding	chr8	37917831	37917836	37917831	37917836	+	6	0	AGO1-4,AGO2	0	0	1	0	0	0	0	1
MIMAT0025464	hsa-miR-6504-5p	ENSG00000187840	EIF4EBP1	protein_coding	chr8	37917519	37917525	37917519	37917525	+	6	0	AGO1-4,AGO2	0	0	0	0	0	0	1	2
MIMAT0026640	hsa-miR-670-3p	ENSG00000187840	EIF4EBP1	protein_coding	chr8	37917848	37917854	37917848	37917854	+	4	0	AGO1-4,AGO2	0	0	0	0	0	0	1	5
