# Supplementary material for: Competitive Endogenous RNA Network Involving Immune Subgroups, Infiltration, and lncRNAs in Prostate Cancer
Source: Genes (Basel). 2025 Apr 29;16(5):527. doi: 10.3390/genes16050527 (PMC12111210; doi:10.3390/genes16050527)
Supplement: Supplementary file 1 [file genes-16-00527-s001.zip › miRNA_mRNA/ENCORI_hg19_CLIP-seq_miRNA-target_all_FABP3.xls]

#please cite:
#Zhou KR, Liu S, Cai L, et al. ENCORI: The Encyclopedia of RNA Interactomes.
#2.Li JH, et al.starBase v2.0: decoding miRNA-ceRNA, miRNA-ncRNA and protein-RNA interaction networks from large-scale CLIP-Seq data , Nucleic Acids Res. 2014 Jan;42:D92-7.
miRNAid	miRNAname	geneID	geneName	geneType	chromosome	narrowStart	narrowEnd	broadStart	broadEnd	strand	clipExpNum	degraExpNum	RBP	PITA	RNA22	miRmap	microT	miRanda	PicTar	TargetScan	pancancerNum
MIMAT0000243	hsa-miR-148a-3p	ENSG00000121769	FABP3	protein_coding	chr1	31838719	31838732	31838719	31838732	-	1	0	AGO1-4	0	0	0	0	1	0	0	10
MIMAT0000438	hsa-miR-152-3p	ENSG00000121769	FABP3	protein_coding	chr1	31838719	31838732	31838719	31838732	-	1	0	AGO1-4	0	0	0	0	1	0	0	4
MIMAT0000759	hsa-miR-148b-3p	ENSG00000121769	FABP3	protein_coding	chr1	31838719	31838732	31838719	31838732	-	1	0	AGO1-4	0	0	0	0	1	0	0	11
MIMAT0019953	hsa-miR-2467-3p	ENSG00000121769	FABP3	protein_coding	chr1	31838700	31838728	31838700	31838728	-	1	0	AGO1-4	0	0	0	1	0	0	0	0
