# Supplementary material for: Competitive Endogenous RNA Network Involving Immune Subgroups, Infiltration, and lncRNAs in Prostate Cancer
Source: Genes (Basel). 2025 Apr 29;16(5):527. doi: 10.3390/genes16050527 (PMC12111210; doi:10.3390/genes16050527)
Supplement: Supplementary file 1 [file genes-16-00527-s001.zip › miRNA_mRNA/ENCORI_hg19_CLIP-seq_miRNA-target_all_FAT1.xls]

#please cite:
#Zhou KR, Liu S, Cai L, et al. ENCORI: The Encyclopedia of RNA Interactomes.
#2.Li JH, et al.starBase v2.0: decoding miRNA-ceRNA, miRNA-ncRNA and protein-RNA interaction networks from large-scale CLIP-Seq data , Nucleic Acids Res. 2014 Jan;42:D92-7.
miRNAid	miRNAname	geneID	geneName	geneType	chromosome	narrowStart	narrowEnd	broadStart	broadEnd	strand	clipExpNum	degraExpNum	RBP	PITA	RNA22	miRmap	microT	miRanda	PicTar	TargetScan	pancancerNum
MIMAT0000078	hsa-miR-23a-3p	ENSG00000083857	FAT1	protein_coding	chr4	187509694	187509699	187509694	187509699	-	4	0	AGO1-4	1	0	0	0	0	0	0	3
MIMAT0000080	hsa-miR-24-3p	ENSG00000083857	FAT1	protein_coding	chr4	187509642	187509647	187509642	187509647	-	6	0	AGO1-4,AGO2	1	0	0	0	0	0	0	1
MIMAT0000081	hsa-miR-25-3p	ENSG00000083857	FAT1	protein_coding	chr4	187509022	187509027	187509021	187509042	-	4	0	AGO1-4,AGO2	1	0	0	0	1	0	0	13
MIMAT0000082	hsa-miR-26a-5p	ENSG00000083857	FAT1	protein_coding	chr4	187508943	187508949	187508942	187508970	-	9	0	AGO1,AGO1-4,AGO2	1	0	1	1	1	0	0	10
MIMAT0000082	hsa-miR-26a-5p	ENSG00000083857	FAT1	protein_coding	chr4	187510053	187510081	187510053	187510081	-	3	0	AGO1-4,AGO2	0	0	0	1	0	0	0	10
MIMAT0000082	hsa-miR-26a-5p	ENSG00000083857	FAT1	protein_coding	chr4	187629294	187629322	187629294	187629322	-	19	0	AGO1,AGO1-4,AGO2,AGO3	0	0	0	1	0	0	0	10
MIMAT0000082	hsa-miR-26a-5p	ENSG00000083857	FAT1	protein_coding	chr4	187629671	187629699	187629671	187629699	-	1	0	AGO1-4	0	0	0	1	0	0	0	10
MIMAT0000082	hsa-miR-26a-5p	ENSG00000083857	FAT1	protein_coding	chr4	187630610	187630638	187630610	187630638	-	2	0	AGO1-4,AGO2	0	0	0	1	0	0	0	10
MIMAT0000082	hsa-miR-26a-5p	ENSG00000083857	FAT1	protein_coding	chr4	187630898	187630926	187630898	187630926	-	10	0	AGO1-4,AGO2	0	0	0	1	0	0	0	10
MIMAT0000083	hsa-miR-26b-5p	ENSG00000083857	FAT1	protein_coding	chr4	187508943	187508949	187508942	187508970	-	9	0	AGO1,AGO1-4,AGO2	1	0	1	1	1	0	0	13
MIMAT0000083	hsa-miR-26b-5p	ENSG00000083857	FAT1	protein_coding	chr4	187510053	187510081	187510053	187510081	-	3	0	AGO1-4,AGO2	0	0	0	1	0	0	0	13
MIMAT0000083	hsa-miR-26b-5p	ENSG00000083857	FAT1	protein_coding	chr4	187629294	187629322	187629294	187629322	-	19	0	AGO1,AGO1-4,AGO2,AGO3	0	0	0	1	0	0	0	13
MIMAT0000083	hsa-miR-26b-5p	ENSG00000083857	FAT1	protein_coding	chr4	187629671	187629699	187629671	187629699	-	1	0	AGO1-4	0	0	0	1	0	0	0	13
MIMAT0000083	hsa-miR-26b-5p	ENSG00000083857	FAT1	protein_coding	chr4	187630610	187630638	187630610	187630638	-	2	0	AGO1-4,AGO2	0	0	0	1	0	0	0	13
MIMAT0000083	hsa-miR-26b-5p	ENSG00000083857	FAT1	protein_coding	chr4	187630898	187630926	187630898	187630926	-	10	0	AGO1-4,AGO2	0	0	0	1	0	0	0	13
MIMAT0000085	hsa-miR-28-5p	ENSG00000083857	FAT1	protein_coding	chr4	187516869	187516890	187516869	187516890	-	1	1	AGO2	0	1	0	0	0	0	0	6
MIMAT0000090	hsa-miR-32-5p	ENSG00000083857	FAT1	protein_coding	chr4	187509022	187509027	187509021	187509042	-	4	0	AGO1-4,AGO2	1	0	0	0	1	0	0	14
MIMAT0000091	hsa-miR-33a-5p	ENSG00000083857	FAT1	protein_coding	chr4	187584624	187584644	187584624	187584644	-	1	0	AGO1-4	0	1	0	0	0	0	0	12
MIMAT0000092	hsa-miR-92a-3p	ENSG00000083857	FAT1	protein_coding	chr4	187509022	187509027	187509021	187509042	-	4	0	AGO1-4,AGO2	1	0	0	0	1	0	0	6
MIMAT0000099	hsa-miR-101-3p	ENSG00000083857	FAT1	protein_coding	chr4	187509572	187509577	187509572	187509577	-	5	0	AGO1-4,AGO2	1	0	0	0	0	0	0	15
MIMAT0000102	hsa-miR-105-5p	ENSG00000083857	FAT1	protein_coding	chr4	187509344	187509350	187509343	187509371	-	4	0	AGO1-4,AGO2	1	0	0	1	0	0	0	6
MIMAT0000102	hsa-miR-105-5p	ENSG00000083857	FAT1	protein_coding	chr4	187557286	187557314	187557286	187557314	-	1	0	AGO1-4	0	0	0	1	0	0	0	6
MIMAT0000102	hsa-miR-105-5p	ENSG00000083857	FAT1	protein_coding	chr4	187629787	187629815	187629787	187629815	-	4	0	AGO1-4,AGO2	0	0	0	1	0	0	0	6
MIMAT0000227	hsa-miR-197-3p	ENSG00000083857	FAT1	protein_coding	chr4	187509645	187509650	187509645	187509650	-	6	0	AGO1-4,AGO2	1	0	0	0	0	0	0	7
MIMAT0000232	hsa-miR-199a-3p	ENSG00000083857	FAT1	protein_coding	chr4	187509573	187509579	187509573	187509579	-	5	0	AGO1-4,AGO2	1	0	1	0	0	0	0	3
MIMAT0000241	hsa-miR-208a-3p	ENSG00000083857	FAT1	protein_coding	chr4	187509155	187509160	187509155	187509160	-	3	0	AGO2	1	0	0	0	0	0	0	1
MIMAT0000253	hsa-miR-10a-5p	ENSG00000083857	FAT1	protein_coding	chr4	187509270	187509275	187509270	187509275	-	5	0	AGO1,AGO1-4,AGO2	1	0	0	0	0	0	0	3
MIMAT0000254	hsa-miR-10b-5p	ENSG00000083857	FAT1	protein_coding	chr4	187509270	187509275	187509270	187509275	-	5	0	AGO1,AGO1-4,AGO2	1	0	0	0	0	0	0	5
MIMAT0000261	hsa-miR-183-5p	ENSG00000083857	FAT1	protein_coding	chr4	187509312	187509318	187509311	187509339	-	2	0	AGO1-4	1	0	1	1	1	0	0	7
MIMAT0000261	hsa-miR-183-5p	ENSG00000083857	FAT1	protein_coding	chr4	187509543	187509549	187509542	187509570	-	6	0	AGO1-4,AGO2	1	0	1	1	1	0	1	7
MIMAT0000266	hsa-miR-205-5p	ENSG00000083857	FAT1	protein_coding	chr4	187509182	187509188	187509181	187509202	-	3	0	AGO2	1	0	0	0	1	0	0	2
MIMAT0000280	hsa-miR-223-3p	ENSG00000083857	FAT1	protein_coding	chr4	187508968	187508973	187508967	187508995	-	10	0	AGO1,AGO1-4,AGO2	1	0	0	1	1	0	1	5
MIMAT0000280	hsa-miR-223-3p	ENSG00000083857	FAT1	protein_coding	chr4	187522437	187522465	187522437	187522465	-	1	1	AGO1-4	0	0	0	1	0	0	0	5
MIMAT0000280	hsa-miR-223-3p	ENSG00000083857	FAT1	protein_coding	chr4	187522495	187522523	187522495	187522523	-	3	0	AGO1-4	0	0	0	1	0	0	0	5
MIMAT0000280	hsa-miR-223-3p	ENSG00000083857	FAT1	protein_coding	chr4	187524516	187524544	187524516	187524544	-	5	0	AGO1-4,AGO2,AGO3	0	0	0	1	0	0	0	5
MIMAT0000280	hsa-miR-223-3p	ENSG00000083857	FAT1	protein_coding	chr4	187540965	187540993	187540965	187540993	-	3	0	AGO1-4,AGO2	0	0	0	1	0	0	0	5
MIMAT0000281	hsa-miR-224-5p	ENSG00000083857	FAT1	protein_coding	chr4	187509717	187509722	187509716	187509736	-	5	0	AGO1-4,AGO2	1	0	0	0	1	0	0	4
MIMAT0000418	hsa-miR-23b-3p	ENSG00000083857	FAT1	protein_coding	chr4	187509694	187509699	187509694	187509699	-	4	0	AGO1-4	1	0	0	0	0	0	0	4
MIMAT0000428	hsa-miR-135a-5p	ENSG00000083857	FAT1	protein_coding	chr4	187509593	187509598	187509593	187509598	-	4	0	AGO1-4	1	0	0	0	0	0	0	8
MIMAT0000436	hsa-miR-144-3p	ENSG00000083857	FAT1	protein_coding	chr4	187509572	187509577	187509572	187509577	-	5	0	AGO1-4,AGO2	1	0	0	0	0	0	0	6
MIMAT0000442	hsa-miR-9-3p	ENSG00000083857	FAT1	protein_coding	chr4	187508937	187508943	187508937	187508943	-	2	0	AGO1-4	0	0	0	0	0	1	0	7
MIMAT0000450	hsa-miR-149-5p	ENSG00000083857	FAT1	protein_coding	chr4	187508982	187508987	187508981	187509006	-	10	0	AGO1,AGO1-4,AGO2	1	0	0	0	1	0	0	4
MIMAT0000456	hsa-miR-186-5p	ENSG00000083857	FAT1	protein_coding	chr4	187509675	187509680	187509675	187509680	-	5	0	AGO1-4	1	0	0	0	0	0	0	10
MIMAT0000459	hsa-miR-193a-3p	ENSG00000083857	FAT1	protein_coding	chr4	187508981	187508986	187508980	187509001	-	10	0	AGO1,AGO1-4,AGO2	1	0	0	0	1	0	0	8
MIMAT0000510	hsa-miR-320a	ENSG00000083857	FAT1	protein_coding	chr4	187508938	187508943	187508937	187508965	-	5	0	AGO1-4,AGO2	0	0	0	1	1	1	0	7
MIMAT0000510	hsa-miR-320a	ENSG00000083857	FAT1	protein_coding	chr4	187509654	187509659	187509653	187509681	-	7	0	AGO1-4,AGO2	1	0	0	1	0	0	0	7
MIMAT0000707	hsa-miR-363-3p	ENSG00000083857	FAT1	protein_coding	chr4	187509022	187509027	187509021	187509042	-	4	0	AGO1-4,AGO2	1	0	0	0	1	0	0	9
MIMAT0000719	hsa-miR-367-3p	ENSG00000083857	FAT1	protein_coding	chr4	187509022	187509027	187509021	187509042	-	4	0	AGO1-4,AGO2	1	0	0	0	1	0	0	1
MIMAT0000727	hsa-miR-374a-5p	ENSG00000083857	FAT1	protein_coding	chr4	187509129	187509134	187509128	187509149	-	7	0	AGO1,AGO1-4,AGO2	1	0	0	0	1	0	0	9
MIMAT0000730	hsa-miR-377-3p	ENSG00000083857	FAT1	protein_coding	chr4	187509240	187509245	187509240	187509245	-	3	0	AGO1-4,AGO2	1	0	0	0	0	0	0	3
MIMAT0000735	hsa-miR-380-3p	ENSG00000083857	FAT1	protein_coding	chr4	187509152	187509157	187509152	187509157	-	3	0	AGO2	1	0	0	0	0	0	0	2
MIMAT0000735	hsa-miR-380-3p	ENSG00000083857	FAT1	protein_coding	chr4	187509517	187509522	187509517	187509522	-	3	0	AGO1-4	1	0	0	0	0	0	0	2
MIMAT0000737	hsa-miR-382-5p	ENSG00000083857	FAT1	protein_coding	chr4	187524546	187524567	187524546	187524567	-	5	0	AGO1-4,AGO2,AGO3	0	1	0	0	0	0	0	2
MIMAT0000753	hsa-miR-342-3p	ENSG00000083857	FAT1	protein_coding	chr4	187509693	187509698	187509693	187509698	-	4	0	AGO1-4	1	0	0	0	0	0	0	17
MIMAT0000754	hsa-miR-337-3p	ENSG00000083857	FAT1	protein_coding	chr4	187509188	187509193	187509188	187509193	-	3	0	AGO2	1	0	0	0	0	0	0	1
MIMAT0000758	hsa-miR-135b-5p	ENSG00000083857	FAT1	protein_coding	chr4	187509593	187509598	187509593	187509598	-	4	0	AGO1-4	1	0	0	0	0	0	0	4
MIMAT0001639	hsa-miR-409-3p	ENSG00000083857	FAT1	protein_coding	chr4	187509123	187509128	187509123	187509128	-	5	0	AGO1,AGO1-4,AGO2	1	0	0	0	0	0	0	1
MIMAT0002171	hsa-miR-410-3p	ENSG00000083857	FAT1	protein_coding	chr4	187509449	187509454	187509448	187509468	-	5	0	AGO1,AGO1-4,AGO2	1	0	0	0	1	1	0	2
MIMAT0002813	hsa-miR-493-5p	ENSG00000083857	FAT1	protein_coding	chr4	187509193	187509198	187509192	187509220	-	1	0	AGO2	0	0	1	1	0	1	0	2
MIMAT0002813	hsa-miR-493-5p	ENSG00000083857	FAT1	protein_coding	chr4	187509396	187509402	187509395	187509423	-	3	0	AGO1-4,AGO2	0	0	1	1	0	1	0	2
MIMAT0002814	hsa-miR-432-5p	ENSG00000083857	FAT1	protein_coding	chr4	187509360	187509365	187509359	187509387	-	4	0	AGO1-4,AGO2	1	0	1	1	0	0	0	2
MIMAT0002814	hsa-miR-432-5p	ENSG00000083857	FAT1	protein_coding	chr4	187509658	187509663	187509657	187509685	-	7	0	AGO1-4,AGO2	1	0	1	1	0	0	0	2
MIMAT0002814	hsa-miR-432-5p	ENSG00000083857	FAT1	protein_coding	chr4	187519205	187519233	187519205	187519233	-	2	0	AGO1-4,AGO2	0	0	0	1	0	0	0	2
MIMAT0002814	hsa-miR-432-5p	ENSG00000083857	FAT1	protein_coding	chr4	187557774	187557802	187557774	187557802	-	2	0	AGO1-4,AGO2	0	0	0	1	0	0	0	2
MIMAT0002816	hsa-miR-494-3p	ENSG00000083857	FAT1	protein_coding	chr4	187509340	187509345	187509339	187509362	-	4	0	AGO1-4,AGO2	1	0	0	0	1	0	0	1
MIMAT0002817	hsa-miR-495-3p	ENSG00000083857	FAT1	protein_coding	chr4	187509231	187509236	187509231	187509236	-	2	0	AGO1-4,AGO2	1	0	0	0	0	0	0	2
MIMAT0002817	hsa-miR-495-3p	ENSG00000083857	FAT1	protein_coding	chr4	187509342	187509347	187509342	187509347	-	3	0	AGO1-4,AGO2	1	0	0	0	0	0	0	2
MIMAT0002819	hsa-miR-193b-3p	ENSG00000083857	FAT1	protein_coding	chr4	187508981	187508986	187508980	187509001	-	10	0	AGO1,AGO1-4,AGO2	1	0	0	0	1	0	0	9
MIMAT0002828	hsa-miR-519e-5p	ENSG00000083857	FAT1	protein_coding	chr4	187539449	187539477	187539449	187539477	-	1	0	AGO2	0	0	0	1	0	0	0	3
MIMAT0002828	hsa-miR-519e-5p	ENSG00000083857	FAT1	protein_coding	chr4	187557754	187557782	187557754	187557782	-	2	0	AGO1-4,AGO2	0	0	0	1	0	0	0	3
MIMAT0002828	hsa-miR-519e-5p	ENSG00000083857	FAT1	protein_coding	chr4	187629029	187629057	187629029	187629057	-	1	0	AGO2	0	0	0	1	0	0	0	3
MIMAT0002828	hsa-miR-519e-5p	ENSG00000083857	FAT1	protein_coding	chr4	187630922	187630950	187630922	187630950	-	8	1	AGO1,AGO1-4,AGO2	0	0	0	1	0	0	0	3
MIMAT0002833	hsa-miR-520a-5p	ENSG00000083857	FAT1	protein_coding	chr4	187509605	187509612	187509605	187509612	-	6	0	AGO1-4	1	0	0	0	0	0	0	3
MIMAT0002838	hsa-miR-525-5p	ENSG00000083857	FAT1	protein_coding	chr4	187509605	187509612	187509605	187509612	-	6	0	AGO1-4	1	0	0	0	0	0	0	3
MIMAT0002849	hsa-miR-524-5p	ENSG00000083857	FAT1	protein_coding	chr4	187509409	187509414	187509409	187509414	-	2	0	AGO1-4,AGO2	1	0	0	0	0	0	0	2
MIMAT0002855	hsa-miR-520d-5p	ENSG00000083857	FAT1	protein_coding	chr4	187509409	187509414	187509409	187509414	-	2	0	AGO1-4,AGO2	1	0	0	0	0	0	0	5
MIMAT0002868	hsa-miR-522-3p	ENSG00000083857	FAT1	protein_coding	chr4	187509541	187509546	187509541	187509546	-	6	0	AGO1-4,AGO2	1	0	0	0	0	0	0	5
MIMAT0002868	hsa-miR-522-3p	ENSG00000083857	FAT1	protein_coding	chr4	187509591	187509598	187509591	187509598	-	4	0	AGO1-4	1	0	0	0	0	0	0	5
MIMAT0002870	hsa-miR-499a-5p	ENSG00000083857	FAT1	protein_coding	chr4	187509155	187509160	187509155	187509160	-	3	0	AGO2	1	0	0	0	0	0	0	2
MIMAT0002871	hsa-miR-500a-3p	ENSG00000083857	FAT1	protein_coding	chr4	187535372	187535400	187535372	187535400	-	1	0	AGO1-4	0	0	0	1	0	0	0	11
MIMAT0002871	hsa-miR-500a-3p	ENSG00000083857	FAT1	protein_coding	chr4	187539392	187539420	187539392	187539420	-	1	0	AGO1-4	0	0	0	1	0	0	0	11
MIMAT0002871	hsa-miR-500a-3p	ENSG00000083857	FAT1	protein_coding	chr4	187629073	187629101	187629073	187629101	-	4	0	AGO1-4,AGO2	0	0	0	1	0	0	0	11
MIMAT0003161	hsa-miR-493-3p	ENSG00000083857	FAT1	protein_coding	chr4	187509091	187509097	187509091	187509097	-	2	0	AGO1-4,AGO2	1	0	0	0	0	1	0	0
MIMAT0003165	hsa-miR-545-3p	ENSG00000083857	FAT1	protein_coding	chr4	187509143	187509148	187509143	187509148	-	3	0	AGO2	1	0	0	0	0	0	0	2
MIMAT0003215	hsa-miR-552-3p	ENSG00000083857	FAT1	protein_coding	chr4	187509080	187509085	187509080	187509085	-	2	0	AGO1-4,AGO2	1	0	0	0	0	0	0	1
MIMAT0003218	hsa-miR-92b-3p	ENSG00000083857	FAT1	protein_coding	chr4	187509022	187509027	187509021	187509042	-	4	0	AGO1-4,AGO2	1	0	0	0	1	0	0	1
MIMAT0003241	hsa-miR-576-5p	ENSG00000083857	FAT1	protein_coding	chr4	187509074	187509079	187509073	187509101	-	2	0	AGO1-4,AGO2	1	0	0	1	0	0	0	7
MIMAT0003241	hsa-miR-576-5p	ENSG00000083857	FAT1	protein_coding	chr4	187509134	187509139	187509133	187509161	-	6	0	AGO1,AGO2	1	0	0	1	0	0	0	7
MIMAT0003242	hsa-miR-577	ENSG00000083857	FAT1	protein_coding	chr4	187509307	187509312	187509307	187509312	-	2	0	AGO1-4	1	0	0	0	0	0	0	1
MIMAT0003244	hsa-miR-579-3p	ENSG00000083857	FAT1	protein_coding	chr4	187522519	187522547	187522519	187522547	-	3	0	AGO1-4	0	0	0	1	0	0	0	5
MIMAT0003244	hsa-miR-579-3p	ENSG00000083857	FAT1	protein_coding	chr4	187532571	187532599	187532571	187532599	-	3	0	AGO1-4,AGO2	0	0	0	1	0	0	0	5
MIMAT0003244	hsa-miR-579-3p	ENSG00000083857	FAT1	protein_coding	chr4	187538180	187538208	187538180	187538208	-	2	0	AGO1-4	0	0	0	1	0	0	0	5
MIMAT0003244	hsa-miR-579-3p	ENSG00000083857	FAT1	protein_coding	chr4	187539328	187539356	187539328	187539356	-	1	0	AGO2	0	0	0	1	0	0	0	5
MIMAT0003244	hsa-miR-579-3p	ENSG00000083857	FAT1	protein_coding	chr4	187539739	187539767	187539739	187539767	-	4	0	AGO1-4,AGO2	0	0	0	1	0	0	0	5
MIMAT0003244	hsa-miR-579-3p	ENSG00000083857	FAT1	protein_coding	chr4	187629149	187629177	187629149	187629177	-	3	0	AGO1-4,AGO2	0	0	0	1	0	0	0	5
MIMAT0003244	hsa-miR-579-3p	ENSG00000083857	FAT1	protein_coding	chr4	187630550	187630578	187630550	187630578	-	1	0	AGO1-4	0	0	0	1	0	0	0	5
MIMAT0003301	hsa-miR-33b-5p	ENSG00000083857	FAT1	protein_coding	chr4	187584624	187584643	187584624	187584643	-	1	0	AGO1-4	0	1	0	0	0	0	0	7
MIMAT0003311	hsa-miR-641	ENSG00000083857	FAT1	protein_coding	chr4	187509156	187509162	187509155	187509183	-	5	0	AGO2	1	0	0	1	0	0	0	3
MIMAT0003311	hsa-miR-641	ENSG00000083857	FAT1	protein_coding	chr4	187509257	187509262	187509256	187509284	-	6	0	AGO1,AGO1-4,AGO2	1	0	0	1	0	0	0	3
MIMAT0003338	hsa-miR-660-5p	ENSG00000083857	FAT1	protein_coding	chr4	187509148	187509153	187509148	187509153	-	3	0	AGO2	1	0	0	0	0	0	0	11
MIMAT0003393	hsa-miR-425-5p	ENSG00000083857	FAT1	protein_coding	chr4	187509569	187509574	187509569	187509574	-	5	0	AGO1-4,AGO2	1	0	0	0	0	0	0	11
MIMAT0003880	hsa-miR-671-5p	ENSG00000083857	FAT1	protein_coding	chr4	187509661	187509666	187509661	187509666	-	7	0	AGO1-4,AGO2	1	0	0	0	0	0	0	9
MIMAT0004563	hsa-miR-199b-3p	ENSG00000083857	FAT1	protein_coding	chr4	187509573	187509579	187509573	187509579	-	5	0	AGO1-4,AGO2	1	0	1	0	0	0	0	3
MIMAT0004692	hsa-miR-340-5p	ENSG00000083857	FAT1	protein_coding	chr4	187509046	187509051	187509045	187509073	-	4	0	AGO1-4,AGO2	1	0	0	1	1	0	0	10
MIMAT0004692	hsa-miR-340-5p	ENSG00000083857	FAT1	protein_coding	chr4	187509450	187509455	187509449	187509477	-	5	0	AGO1,AGO1-4,AGO2	1	0	0	1	0	0	0	10
MIMAT0004774	hsa-miR-501-3p	ENSG00000083857	FAT1	protein_coding	chr4	187509347	187509352	187509347	187509352	-	3	0	AGO1-4,AGO2	1	0	0	0	0	0	0	11
MIMAT0004775	hsa-miR-502-3p	ENSG00000083857	FAT1	protein_coding	chr4	187509347	187509352	187509347	187509352	-	3	0	AGO1-4,AGO2	1	0	0	0	0	0	0	14
MIMAT0004785	hsa-miR-545-5p	ENSG00000083857	FAT1	protein_coding	chr4	187508969	187508975	187508969	187508997	-	10	0	AGO1,AGO1-4,AGO2	0	0	0	1	0	1	0	6
MIMAT0004785	hsa-miR-545-5p	ENSG00000083857	FAT1	protein_coding	chr4	187518108	187518136	187518108	187518136	-	1	0	AGO1-4	0	0	0	1	0	0	0	6
MIMAT0004785	hsa-miR-545-5p	ENSG00000083857	FAT1	protein_coding	chr4	187557262	187557290	187557262	187557290	-	1	0	AGO1-4	0	0	0	1	0	0	0	6
MIMAT0004809	hsa-miR-628-5p	ENSG00000083857	FAT1	protein_coding	chr4	187509467	187509473	187509467	187509474	-	5	0	AGO1,AGO1-4,AGO2	1	0	1	0	0	0	0	8
MIMAT0004926	hsa-miR-708-5p	ENSG00000083857	FAT1	protein_coding	chr4	187516869	187516893	187516869	187516893	-	1	1	AGO2	0	1	0	0	0	0	0	8
MIMAT0004953	hsa-miR-873-5p	ENSG00000083857	FAT1	protein_coding	chr4	187509424	187509429	187509423	187509443	-	5	0	AGO1-4,AGO2	1	0	0	0	1	0	0	1
MIMAT0004955	hsa-miR-374b-5p	ENSG00000083857	FAT1	protein_coding	chr4	187509129	187509134	187509128	187509149	-	7	0	AGO1,AGO1-4,AGO2	1	0	0	0	1	1	0	10
MIMAT0004957	hsa-miR-760	ENSG00000083857	FAT1	protein_coding	chr4	187584607	187584627	187584607	187584627	-	1	0	AGO1-4	0	1	0	0	0	0	0	5
MIMAT0004960	hsa-miR-208b-3p	ENSG00000083857	FAT1	protein_coding	chr4	187509155	187509160	187509155	187509160	-	3	0	AGO2	1	0	0	0	0	0	0	4
MIMAT0005788	hsa-miR-513b-5p	ENSG00000083857	FAT1	protein_coding	chr4	187509028	187509033	187509028	187509033	-	4	0	AGO1-4,AGO2	1	0	0	0	0	0	0	3
MIMAT0005792	hsa-miR-320b	ENSG00000083857	FAT1	protein_coding	chr4	187508938	187508943	187508937	187508965	-	5	0	AGO1-4,AGO2	0	0	0	1	1	1	0	3
MIMAT0005792	hsa-miR-320b	ENSG00000083857	FAT1	protein_coding	chr4	187509654	187509659	187509653	187509681	-	7	0	AGO1-4,AGO2	1	0	0	1	0	0	0	3
MIMAT0005793	hsa-miR-320c	ENSG00000083857	FAT1	protein_coding	chr4	187508938	187508943	187508937	187508965	-	5	0	AGO1-4,AGO2	0	0	0	1	1	1	0	3
MIMAT0005793	hsa-miR-320c	ENSG00000083857	FAT1	protein_coding	chr4	187509654	187509659	187509653	187509681	-	7	0	AGO1-4,AGO2	1	0	0	1	0	0	0	3
MIMAT0005795	hsa-miR-1323	ENSG00000083857	FAT1	protein_coding	chr4	187524371	187524394	187524371	187524394	-	1	0	AGO1-4	0	1	0	0	0	0	0	3
MIMAT0005877	hsa-miR-1286	ENSG00000083857	FAT1	protein_coding	chr4	187509614	187509619	187509614	187509619	-	7	0	AGO1-4	1	0	0	0	0	0	0	2
MIMAT0005884	hsa-miR-1294	ENSG00000083857	FAT1	protein_coding	chr4	187554877	187554899	187554877	187554899	-	2	0	AGO2	0	1	0	0	0	0	0	0
MIMAT0005886	hsa-miR-1297	ENSG00000083857	FAT1	protein_coding	chr4	187508943	187508949	187508942	187508970	-	9	0	AGO1,AGO1-4,AGO2	1	0	1	1	1	0	0	0
MIMAT0005886	hsa-miR-1297	ENSG00000083857	FAT1	protein_coding	chr4	187510053	187510081	187510053	187510081	-	3	0	AGO1-4,AGO2	0	0	0	1	0	0	0	0
MIMAT0005886	hsa-miR-1297	ENSG00000083857	FAT1	protein_coding	chr4	187629294	187629322	187629294	187629322	-	19	0	AGO1,AGO1-4,AGO2,AGO3	0	0	0	1	0	0	0	0
MIMAT0005886	hsa-miR-1297	ENSG00000083857	FAT1	protein_coding	chr4	187629671	187629699	187629671	187629699	-	1	0	AGO1-4	0	0	0	1	0	0	0	0
MIMAT0005886	hsa-miR-1297	ENSG00000083857	FAT1	protein_coding	chr4	187630610	187630638	187630610	187630638	-	2	0	AGO1-4,AGO2	0	0	0	1	0	0	0	0
MIMAT0005886	hsa-miR-1297	ENSG00000083857	FAT1	protein_coding	chr4	187630898	187630926	187630898	187630926	-	10	0	AGO1-4,AGO2	0	0	0	1	0	0	0	0
MIMAT0005903	hsa-miR-1251-5p	ENSG00000083857	FAT1	protein_coding	chr4	187509703	187509708	187509703	187509708	-	5	0	AGO1-4,AGO2	1	0	0	0	0	0	0	5
MIMAT0005919	hsa-miR-548o-3p	ENSG00000083857	FAT1	protein_coding	chr4	187524371	187524392	187524371	187524392	-	1	0	AGO1-4	0	1	0	0	0	0	0	5
MIMAT0005930	hsa-miR-1276	ENSG00000083857	FAT1	protein_coding	chr4	187509417	187509422	187509417	187509422	-	2	0	AGO1-4,AGO2	1	0	0	0	0	0	0	2
MIMAT0006764	hsa-miR-320d	ENSG00000083857	FAT1	protein_coding	chr4	187508938	187508943	187508937	187508965	-	5	0	AGO1-4,AGO2	0	0	0	1	1	1	0	3
MIMAT0006764	hsa-miR-320d	ENSG00000083857	FAT1	protein_coding	chr4	187509654	187509659	187509653	187509681	-	7	0	AGO1-4,AGO2	1	0	0	1	0	0	0	3
MIMAT0007885	hsa-miR-1911-5p	ENSG00000083857	FAT1	protein_coding	chr4	187628402	187628425	187628402	187628425	-	2	0	AGO1-4,AGO2	0	1	0	0	0	0	0	3
MIMAT0014992	hsa-miR-3129-5p	ENSG00000083857	FAT1	protein_coding	chr4	187509573	187509579	187509573	187509579	-	5	0	AGO1-4,AGO2	0	0	1	0	0	0	0	0
MIMAT0015007	hsa-miR-3139	ENSG00000083857	FAT1	protein_coding	chr4	187516869	187516892	187516869	187516892	-	1	1	AGO2	0	1	0	0	0	0	0	0
MIMAT0015037	hsa-miR-3163	ENSG00000083857	FAT1	protein_coding	chr4	187509046	187509074	187509046	187509074	-	4	0	AGO1-4,AGO2	0	0	0	1	0	0	0	1
MIMAT0015037	hsa-miR-3163	ENSG00000083857	FAT1	protein_coding	chr4	187509400	187509428	187509400	187509428	-	4	0	AGO1-4,AGO2	0	0	0	1	0	0	0	1
MIMAT0015037	hsa-miR-3163	ENSG00000083857	FAT1	protein_coding	chr4	187628649	187628677	187628649	187628677	-	3	0	AGO2	0	0	0	1	0	0	0	1
MIMAT0017352	hsa-miR-2277-5p	ENSG00000083857	FAT1	protein_coding	chr4	187509683	187509688	187509683	187509688	-	4	0	AGO1-4	0	0	1	0	0	0	0	2
MIMAT0017990	hsa-miR-3613-5p	ENSG00000083857	FAT1	protein_coding	chr4	187554882	187554903	187554882	187554903	-	1	0	AGO2	0	1	0	0	0	0	0	13
MIMAT0017997	hsa-miR-3617-5p	ENSG00000083857	FAT1	protein_coding	chr4	187509155	187509183	187509155	187509183	-	5	0	AGO2	0	0	0	1	0	0	0	2
MIMAT0017997	hsa-miR-3617-5p	ENSG00000083857	FAT1	protein_coding	chr4	187509256	187509284	187509256	187509284	-	6	0	AGO1,AGO1-4,AGO2	0	0	0	1	0	0	0	2
MIMAT0018192	hsa-miR-3918	ENSG00000083857	FAT1	protein_coding	chr4	187542564	187542586	187542564	187542586	-	2	2	AGO1-4,AGO2	0	1	0	0	0	0	0	1
MIMAT0018944	hsa-miR-4429	ENSG00000083857	FAT1	protein_coding	chr4	187508937	187508943	187508937	187508965	-	5	0	AGO1-4,AGO2	0	0	0	1	0	1	0	0
MIMAT0018944	hsa-miR-4429	ENSG00000083857	FAT1	protein_coding	chr4	187509653	187509681	187509653	187509681	-	7	0	AGO1-4,AGO2	0	0	0	1	0	0	0	0
MIMAT0018992	hsa-miR-4465	ENSG00000083857	FAT1	protein_coding	chr4	187508943	187508949	187508942	187508970	-	9	0	AGO1,AGO1-4,AGO2	0	0	1	1	0	0	0	2
MIMAT0019218	hsa-miR-3194-3p	ENSG00000083857	FAT1	protein_coding	chr4	187584608	187584630	187584608	187584630	-	1	0	AGO1-4	0	1	0	0	0	0	0	1
MIMAT0019864	hsa-miR-3064-5p	ENSG00000083857	FAT1	protein_coding	chr4	187524382	187524401	187524382	187524401	-	1	0	AGO1-4	0	1	0	0	0	0	0	2
MIMAT0019897	hsa-miR-499b-5p	ENSG00000083857	FAT1	protein_coding	chr4	187509746	187509774	187509746	187509774	-	3	0	AGO1-4	0	0	0	1	0	0	0	2
MIMAT0019897	hsa-miR-499b-5p	ENSG00000083857	FAT1	protein_coding	chr4	187542234	187542262	187542234	187542262	-	2	0	AGO1-4,AGO2	0	0	0	1	0	0	0	2
MIMAT0022272	hsa-miR-664b-3p	ENSG00000083857	FAT1	protein_coding	chr4	187522519	187522547	187522519	187522547	-	3	0	AGO1-4	0	0	0	1	0	0	0	13
MIMAT0022272	hsa-miR-664b-3p	ENSG00000083857	FAT1	protein_coding	chr4	187532571	187532599	187532571	187532599	-	3	0	AGO1-4,AGO2	0	0	0	1	0	0	0	13
MIMAT0022272	hsa-miR-664b-3p	ENSG00000083857	FAT1	protein_coding	chr4	187538180	187538208	187538180	187538208	-	2	0	AGO1-4	0	0	0	1	0	0	0	13
MIMAT0022272	hsa-miR-664b-3p	ENSG00000083857	FAT1	protein_coding	chr4	187539328	187539356	187539328	187539356	-	1	0	AGO2	0	0	0	1	0	0	0	13
MIMAT0022272	hsa-miR-664b-3p	ENSG00000083857	FAT1	protein_coding	chr4	187539739	187539767	187539739	187539767	-	4	0	AGO1-4,AGO2	0	0	0	1	0	0	0	13
MIMAT0022272	hsa-miR-664b-3p	ENSG00000083857	FAT1	protein_coding	chr4	187629149	187629177	187629149	187629177	-	3	0	AGO1-4,AGO2	0	0	0	1	0	0	0	13
MIMAT0022272	hsa-miR-664b-3p	ENSG00000083857	FAT1	protein_coding	chr4	187630550	187630578	187630550	187630578	-	1	0	AGO1-4	0	0	0	1	0	0	0	13
MIMAT0022479	hsa-miR-5688	ENSG00000083857	FAT1	protein_coding	chr4	187509230	187509258	187509230	187509258	-	3	0	AGO1-4,AGO2	0	0	0	1	0	0	0	0
MIMAT0022479	hsa-miR-5688	ENSG00000083857	FAT1	protein_coding	chr4	187509341	187509369	187509341	187509369	-	4	0	AGO1-4,AGO2	0	0	0	1	0	0	0	0
MIMAT0022479	hsa-miR-5688	ENSG00000083857	FAT1	protein_coding	chr4	187518093	187518121	187518093	187518121	-	1	0	AGO1-4	0	0	0	1	0	0	0	0
MIMAT0022479	hsa-miR-5688	ENSG00000083857	FAT1	protein_coding	chr4	187518126	187518154	187518126	187518154	-	1	0	AGO1-4	0	0	0	1	0	0	0	0
MIMAT0022479	hsa-miR-5688	ENSG00000083857	FAT1	protein_coding	chr4	187539720	187539748	187539720	187539748	-	3	0	AGO1-4,AGO2	0	0	0	1	0	0	0	0
MIMAT0022479	hsa-miR-5688	ENSG00000083857	FAT1	protein_coding	chr4	187542070	187542098	187542070	187542098	-	1	0	AGO1-4	0	0	0	1	0	0	0	0
MIMAT0022724	hsa-miR-1277-5p	ENSG00000083857	FAT1	protein_coding	chr4	187509032	187509060	187509032	187509060	-	5	0	AGO1-4,AGO2	0	0	0	1	0	0	0	1
