# Supplementary material for: Competitive Endogenous RNA Network Involving Immune Subgroups, Infiltration, and lncRNAs in Prostate Cancer
Source: Genes (Basel). 2025 Apr 29;16(5):527. doi: 10.3390/genes16050527 (PMC12111210; doi:10.3390/genes16050527)
Supplement: Supplementary file 1 [file genes-16-00527-s001.zip › miRNA_mRNA/ENCORI_hg19_CLIP-seq_miRNA-target_all_GAMT.xls]

#please cite:
#Zhou KR, Liu S, Cai L, et al. ENCORI: The Encyclopedia of RNA Interactomes.
#2.Li JH, et al.starBase v2.0: decoding miRNA-ceRNA, miRNA-ncRNA and protein-RNA interaction networks from large-scale CLIP-Seq data , Nucleic Acids Res. 2014 Jan;42:D92-7.
miRNAid	miRNAname	geneID	geneName	geneType	chromosome	narrowStart	narrowEnd	broadStart	broadEnd	strand	clipExpNum	degraExpNum	RBP	PITA	RNA22	miRmap	microT	miRanda	PicTar	TargetScan	pancancerNum
MIMAT0000084	hsa-miR-27a-3p	ENSG00000130005	GAMT	protein_coding	chr19	1397162	1397167	1397162	1397167	-	1	0	AGO2	1	0	0	0	0	0	0	14
MIMAT0000101	hsa-miR-103a-3p	ENSG00000130005	GAMT	protein_coding	chr19	1397149	1397154	1397149	1397154	-	1	0	AGO2	1	0	0	0	0	0	0	6
MIMAT0000104	hsa-miR-107	ENSG00000130005	GAMT	protein_coding	chr19	1397149	1397154	1397149	1397154	-	1	0	AGO2	1	0	0	0	0	0	0	8
MIMAT0000253	hsa-miR-10a-5p	ENSG00000130005	GAMT	protein_coding	chr19	1397137	1397144	1397137	1397144	-	1	1	AGO2	1	0	0	0	0	0	0	11
MIMAT0000253	hsa-miR-10a-5p	ENSG00000130005	GAMT	protein_coding	chr19	1397293	1397298	1397293	1397298	-	1	0	AGO2	1	0	0	0	0	0	0	11
MIMAT0000254	hsa-miR-10b-5p	ENSG00000130005	GAMT	protein_coding	chr19	1397137	1397144	1397137	1397144	-	1	1	AGO2	1	0	0	0	0	0	0	4
MIMAT0000254	hsa-miR-10b-5p	ENSG00000130005	GAMT	protein_coding	chr19	1397293	1397298	1397293	1397298	-	1	0	AGO2	1	0	0	0	0	0	0	4
MIMAT0000271	hsa-miR-214-3p	ENSG00000130005	GAMT	protein_coding	chr19	1397150	1397155	1397150	1397155	-	1	0	AGO2	1	0	0	0	0	0	0	1
MIMAT0000419	hsa-miR-27b-3p	ENSG00000130005	GAMT	protein_coding	chr19	1397162	1397167	1397162	1397167	-	1	0	AGO2	1	0	0	0	0	0	0	3
MIMAT0000430	hsa-miR-138-5p	ENSG00000130005	GAMT	protein_coding	chr19	1397282	1397288	1397282	1397288	-	1	0	AGO2	1	0	1	0	0	0	0	4
MIMAT0000459	hsa-miR-193a-3p	ENSG00000130005	GAMT	protein_coding	chr19	1397097	1397103	1397097	1397103	-	1	0	AGO2	1	0	1	0	0	0	0	4
MIMAT0000732	hsa-miR-378a-3p	ENSG00000130005	GAMT	protein_coding	chr19	1397296	1397302	1397296	1397302	-	1	0	AGO2	1	0	0	0	0	0	0	8
MIMAT0000738	hsa-miR-383-5p	ENSG00000130005	GAMT	protein_coding	chr19	1397270	1397275	1397270	1397275	-	1	0	AGO2	1	0	0	0	0	0	0	2
MIMAT0000753	hsa-miR-342-3p	ENSG00000130005	GAMT	protein_coding	chr19	1397161	1397166	1397161	1397166	-	1	0	AGO2	1	0	0	0	0	0	0	4
MIMAT0001339	hsa-miR-422a	ENSG00000130005	GAMT	protein_coding	chr19	1397296	1397302	1397296	1397302	-	1	0	AGO2	1	0	0	0	0	0	0	0
MIMAT0002819	hsa-miR-193b-3p	ENSG00000130005	GAMT	protein_coding	chr19	1397097	1397103	1397097	1397103	-	1	0	AGO2	1	0	1	0	0	0	0	8
MIMAT0002877	hsa-miR-513a-5p	ENSG00000130005	GAMT	protein_coding	chr19	1397162	1397169	1397162	1397169	-	1	0	AGO2	1	0	0	0	0	0	0	3
MIMAT0003255	hsa-miR-588	ENSG00000130005	GAMT	protein_coding	chr19	1397099	1397104	1397099	1397104	-	1	0	AGO2	1	0	0	0	0	0	0	2
MIMAT0004683	hsa-miR-362-3p	ENSG00000130005	GAMT	protein_coding	chr19	1397258	1397263	1397258	1397263	-	1	0	AGO2	1	0	0	0	0	0	0	4
MIMAT0004687	hsa-miR-371a-5p	ENSG00000130005	GAMT	protein_coding	chr19	1398914	1398942	1398914	1398942	-	1	0	AGO1-4	0	0	0	1	0	0	0	3
MIMAT0004952	hsa-miR-665	ENSG00000130005	GAMT	protein_coding	chr19	1397308	1397315	1397308	1397315	-	1	0	AGO2	1	0	0	0	0	0	0	4
MIMAT0004953	hsa-miR-873-5p	ENSG00000130005	GAMT	protein_coding	chr19	1397309	1397314	1397309	1397314	-	1	0	AGO2	1	0	0	0	0	0	0	7
MIMAT0005923	hsa-miR-1269a	ENSG00000130005	GAMT	protein_coding	chr19	1397297	1397302	1397297	1397302	-	1	0	AGO2	1	0	0	0	0	0	0	7
MIMAT0015069	hsa-miR-3187-3p	ENSG00000130005	GAMT	protein_coding	chr19	1399901	1399929	1399901	1399929	-	1	0	AGO1-4	0	0	0	1	0	0	0	2
MIMAT0019853	hsa-miR-4731-5p	ENSG00000130005	GAMT	protein_coding	chr19	1397172	1397177	1397172	1397177	-	1	0	AGO2	0	0	1	0	0	0	0	1
MIMAT0019853	hsa-miR-4731-5p	ENSG00000130005	GAMT	protein_coding	chr19	1397265	1397270	1397265	1397270	-	1	0	AGO2	0	0	1	0	0	0	0	1
