# Supplementary material for: Competitive Endogenous RNA Network Involving Immune Subgroups, Infiltration, and lncRNAs in Prostate Cancer
Source: Genes (Basel). 2025 Apr 29;16(5):527. doi: 10.3390/genes16050527 (PMC12111210; doi:10.3390/genes16050527)
Supplement: Supplementary file 1 [file genes-16-00527-s001.zip › miRNA_mRNA/ENCORI_hg19_CLIP-seq_miRNA-target_all_GNMT.xls]

#please cite:
#Zhou KR, Liu S, Cai L, et al. ENCORI: The Encyclopedia of RNA Interactomes.
#2.Li JH, et al.starBase v2.0: decoding miRNA-ceRNA, miRNA-ncRNA and protein-RNA interaction networks from large-scale CLIP-Seq data , Nucleic Acids Res. 2014 Jan;42:D92-7.
miRNAid	miRNAname	geneID	geneName	geneType	chromosome	narrowStart	narrowEnd	broadStart	broadEnd	strand	clipExpNum	degraExpNum	RBP	PITA	RNA22	miRmap	microT	miRanda	PicTar	TargetScan	pancancerNum
MIMAT0000462	hsa-miR-206	ENSG00000124713	GNMT	protein_coding	chr6	42931388	42931408	42931388	42931408	+	1	0	AGO1-4	0	1	0	0	0	0	0	5
MIMAT0004952	hsa-miR-665	ENSG00000124713	GNMT	protein_coding	chr6	42931350	42931368	42931350	42931368	+	1	0	AGO1-4	0	1	0	0	0	0	0	2
MIMAT0018183	hsa-miR-3909	ENSG00000124713	GNMT	protein_coding	chr6	42931417	42931438	42931417	42931438	+	1	0	AGO1-4	0	1	0	0	0	0	0	3
MIMAT0019864	hsa-miR-3064-5p	ENSG00000124713	GNMT	protein_coding	chr6	42931372	42931392	42931372	42931392	+	1	0	AGO1-4	0	1	0	0	0	0	0	3
MIMAT0021020	hsa-miR-5000-3p	ENSG00000124713	GNMT	protein_coding	chr6	42931343	42931367	42931343	42931367	+	1	0	AGO1-4	0	1	0	0	0	0	0	1
