# Supplementary material for: Competitive Endogenous RNA Network Involving Immune Subgroups, Infiltration, and lncRNAs in Prostate Cancer
Source: Genes (Basel). 2025 Apr 29;16(5):527. doi: 10.3390/genes16050527 (PMC12111210; doi:10.3390/genes16050527)
Supplement: Supplementary file 1 [file genes-16-00527-s001.zip › miRNA_mRNA/ENCORI_hg19_CLIP-seq_miRNA-target_all_H2AFJ.xls]

#please cite:
#Zhou KR, Liu S, Cai L, et al. ENCORI: The Encyclopedia of RNA Interactomes.
#2.Li JH, et al.starBase v2.0: decoding miRNA-ceRNA, miRNA-ncRNA and protein-RNA interaction networks from large-scale CLIP-Seq data , Nucleic Acids Res. 2014 Jan;42:D92-7.
miRNAid	miRNAname	geneID	geneName	geneType	chromosome	narrowStart	narrowEnd	broadStart	broadEnd	strand	clipExpNum	degraExpNum	RBP	PITA	RNA22	miRmap	microT	miRanda	PicTar	TargetScan	pancancerNum
MIMAT0000062	hsa-let-7a-5p	ENSG00000246705	H2AFJ	protein_coding	chr12	14929334	14929339	14929334	14929339	+	2	0	AGO1-4	1	0	1	0	0	0	0	9
MIMAT0000063	hsa-let-7b-5p	ENSG00000246705	H2AFJ	protein_coding	chr12	14929334	14929339	14929312	14929340	+	2	0	AGO1-4	1	0	1	1	0	0	0	8
MIMAT0000064	hsa-let-7c-5p	ENSG00000246705	H2AFJ	protein_coding	chr12	14929334	14929339	14929334	14929339	+	2	0	AGO1-4	1	0	1	0	0	0	0	7
MIMAT0000065	hsa-let-7d-5p	ENSG00000246705	H2AFJ	protein_coding	chr12	14929334	14929339	14929334	14929339	+	2	0	AGO1-4	1	0	1	0	0	0	0	3
MIMAT0000066	hsa-let-7e-5p	ENSG00000246705	H2AFJ	protein_coding	chr12	14929334	14929339	14929334	14929339	+	2	0	AGO1-4	1	0	1	0	0	0	0	10
MIMAT0000067	hsa-let-7f-5p	ENSG00000246705	H2AFJ	protein_coding	chr12	14929334	14929339	14929334	14929339	+	2	0	AGO1-4	1	0	1	0	0	0	0	7
MIMAT0000068	hsa-miR-15a-5p	ENSG00000246705	H2AFJ	protein_coding	chr12	14928411	14928416	14928411	14928416	+	1	0	AGO1-4	1	0	0	0	0	0	0	2
MIMAT0000069	hsa-miR-16-5p	ENSG00000246705	H2AFJ	protein_coding	chr12	14928411	14928416	14928411	14928416	+	1	0	AGO1-4	1	0	0	0	0	0	0	5
MIMAT0000070	hsa-miR-17-5p	ENSG00000246705	H2AFJ	protein_coding	chr12	14928454	14928460	14928441	14928461	+	4	0	AGO1-4,AGO2	1	0	1	0	1	0	0	9
MIMAT0000070	hsa-miR-17-5p	ENSG00000246705	H2AFJ	protein_coding	chr12	14928653	14928658	14928653	14928658	+	1	0	AGO1-4	1	0	1	0	0	0	0	9
MIMAT0000070	hsa-miR-17-5p	ENSG00000246705	H2AFJ	protein_coding	chr12	14929250	14929255	14929250	14929255	+	1	0	AGO1-4	1	0	1	0	0	0	0	9
MIMAT0000075	hsa-miR-20a-5p	ENSG00000246705	H2AFJ	protein_coding	chr12	14928454	14928460	14928433	14928461	+	4	0	AGO1-4,AGO2	1	0	1	1	1	0	0	10
MIMAT0000075	hsa-miR-20a-5p	ENSG00000246705	H2AFJ	protein_coding	chr12	14928653	14928658	14928631	14928659	+	1	0	AGO1-4	1	0	1	1	0	0	0	10
MIMAT0000075	hsa-miR-20a-5p	ENSG00000246705	H2AFJ	protein_coding	chr12	14929250	14929255	14929228	14929256	+	1	0	AGO1-4	1	0	1	1	0	0	0	10
MIMAT0000084	hsa-miR-27a-3p	ENSG00000246705	H2AFJ	protein_coding	chr12	14929047	14929052	14929047	14929052	+	2	0	AGO1-4,AGO2	1	0	0	0	0	0	0	3
MIMAT0000087	hsa-miR-30a-5p	ENSG00000246705	H2AFJ	protein_coding	chr12	14930049	14930054	14930049	14930054	+	2	0	AGO1-4	1	0	0	0	0	0	0	1
MIMAT0000091	hsa-miR-33a-5p	ENSG00000246705	H2AFJ	protein_coding	chr12	14930066	14930071	14930066	14930071	+	1	0	AGO1-4	1	0	0	0	0	0	0	4
MIMAT0000093	hsa-miR-93-5p	ENSG00000246705	H2AFJ	protein_coding	chr12	14928454	14928460	14928441	14928461	+	4	0	AGO1-4,AGO2	1	0	1	0	1	0	0	5
MIMAT0000093	hsa-miR-93-5p	ENSG00000246705	H2AFJ	protein_coding	chr12	14928653	14928658	14928653	14928658	+	1	0	AGO1-4	1	0	1	0	0	0	0	5
MIMAT0000093	hsa-miR-93-5p	ENSG00000246705	H2AFJ	protein_coding	chr12	14929250	14929255	14929250	14929255	+	1	0	AGO1-4	1	0	1	0	0	0	0	5
MIMAT0000096	hsa-miR-98-5p	ENSG00000246705	H2AFJ	protein_coding	chr12	14929334	14929339	14929312	14929340	+	2	0	AGO1-4	1	0	1	1	0	0	0	4
MIMAT0000099	hsa-miR-101-3p	ENSG00000246705	H2AFJ	protein_coding	chr12	14929533	14929538	14929533	14929538	+	1	0	AGO1-4	1	0	0	0	0	0	0	6
MIMAT0000103	hsa-miR-106a-5p	ENSG00000246705	H2AFJ	protein_coding	chr12	14928454	14928460	14928433	14928461	+	4	0	AGO1-4,AGO2	1	0	1	1	1	0	0	7
MIMAT0000103	hsa-miR-106a-5p	ENSG00000246705	H2AFJ	protein_coding	chr12	14928653	14928658	14928631	14928659	+	1	0	AGO1-4	1	0	1	1	0	0	0	7
MIMAT0000103	hsa-miR-106a-5p	ENSG00000246705	H2AFJ	protein_coding	chr12	14929250	14929255	14929228	14929256	+	1	0	AGO1-4	1	0	1	1	0	0	0	7
MIMAT0000222	hsa-miR-192-5p	ENSG00000246705	H2AFJ	protein_coding	chr12	14929403	14929408	14929403	14929408	+	2	0	AGO1-4	1	0	0	0	0	0	0	2
MIMAT0000227	hsa-miR-197-3p	ENSG00000246705	H2AFJ	protein_coding	chr12	14927947	14927952	14927947	14927952	+	1	0	AGO1-4	1	0	0	0	0	0	0	5
MIMAT0000242	hsa-miR-129-5p	ENSG00000246705	H2AFJ	protein_coding	chr12	14928691	14928696	14928669	14928697	+	1	0	AGO1-4	1	0	1	1	0	0	0	6
MIMAT0000242	hsa-miR-129-5p	ENSG00000246705	H2AFJ	protein_coding	chr12	14929001	14929006	14928979	14929007	+	1	0	AGO1-4	1	0	1	1	0	0	0	6
MIMAT0000242	hsa-miR-129-5p	ENSG00000246705	H2AFJ	protein_coding	chr12	14929051	14929079	14929051	14929079	+	1	0	AGO1-4	0	0	0	1	0	0	0	6
MIMAT0000244	hsa-miR-30c-5p	ENSG00000246705	H2AFJ	protein_coding	chr12	14930049	14930054	14930049	14930054	+	2	0	AGO1-4	1	0	0	0	0	0	0	1
MIMAT0000245	hsa-miR-30d-5p	ENSG00000246705	H2AFJ	protein_coding	chr12	14930049	14930054	14930049	14930054	+	2	0	AGO1-4	1	0	0	0	0	0	0	4
MIMAT0000251	hsa-miR-147a	ENSG00000246705	H2AFJ	protein_coding	chr12	14930261	14930266	14930239	14930283	+	1	0	AGO1-4	1	0	1	7	0	0	0	1
MIMAT0000251	hsa-miR-147a	ENSG00000246705	H2AFJ	protein_coding	chr12	14930273	14930274	14930269	14930278	+	1	0	AGO1-4	3	0	3	0	0	0	0	1
MIMAT0000251	hsa-miR-147a	ENSG00000246705	H2AFJ	protein_coding	chr12	14930277	14930280	14930275	14930282	+	1	0	AGO1-4	2	0	2	0	0	0	0	1
MIMAT0000252	hsa-miR-7-5p	ENSG00000246705	H2AFJ	protein_coding	chr12	14929051	14929072	14929051	14929072	+	1	0	AGO1-4	0	0	0	0	1	0	0	1
MIMAT0000255	hsa-miR-34a-5p	ENSG00000246705	H2AFJ	protein_coding	chr12	14929913	14929918	14929913	14929918	+	2	0	AGO1-4	1	0	0	0	0	0	0	0
MIMAT0000256	hsa-miR-181a-5p	ENSG00000246705	H2AFJ	protein_coding	chr12	14927864	14927871	14927864	14927871	+	3	0	AGO1-4,AGO2	1	0	0	0	0	0	0	4
MIMAT0000257	hsa-miR-181b-5p	ENSG00000246705	H2AFJ	protein_coding	chr12	14927865	14927871	14927865	14927871	+	3	0	AGO1-4,AGO2	1	0	0	0	0	0	0	3
MIMAT0000258	hsa-miR-181c-5p	ENSG00000246705	H2AFJ	protein_coding	chr12	14927864	14927871	14927864	14927871	+	3	0	AGO1-4,AGO2	1	0	0	0	0	0	0	8
MIMAT0000261	hsa-miR-183-5p	ENSG00000246705	H2AFJ	protein_coding	chr12	14929382	14929387	14929382	14929387	+	2	0	AGO1-4	1	0	0	0	0	0	0	5
MIMAT0000266	hsa-miR-205-5p	ENSG00000246705	H2AFJ	protein_coding	chr12	14928482	14928488	14928461	14928489	+	4	0	AGO1-4,AGO2	1	0	0	1	1	0	1	1
MIMAT0000271	hsa-miR-214-3p	ENSG00000246705	H2AFJ	protein_coding	chr12	14928412	14928417	14928412	14928417	+	1	0	AGO1-4	1	0	1	0	0	0	0	2
MIMAT0000271	hsa-miR-214-3p	ENSG00000246705	H2AFJ	protein_coding	chr12	14929341	14929346	14929341	14929346	+	2	0	AGO1-4	1	0	1	0	0	0	0	2
MIMAT0000272	hsa-miR-215-5p	ENSG00000246705	H2AFJ	protein_coding	chr12	14929403	14929408	14929403	14929408	+	2	0	AGO1-4	1	0	0	0	0	0	0	4
MIMAT0000273	hsa-miR-216a-5p	ENSG00000246705	H2AFJ	protein_coding	chr12	14929519	14929525	14929503	14929526	+	1	0	AGO1-4	1	0	1	0	1	0	0	6
MIMAT0000281	hsa-miR-224-5p	ENSG00000246705	H2AFJ	protein_coding	chr12	14928670	14928675	14928670	14928675	+	1	0	AGO1-4	1	0	0	0	0	0	0	5
MIMAT0000318	hsa-miR-200b-3p	ENSG00000246705	H2AFJ	protein_coding	chr12	14930156	14930162	14930141	14930163	+	1	0	AGO1-4	1	0	0	0	1	0	0	2
MIMAT0000414	hsa-let-7g-5p	ENSG00000246705	H2AFJ	protein_coding	chr12	14929334	14929339	14929334	14929339	+	2	0	AGO1-4	1	0	1	0	0	0	0	6
MIMAT0000415	hsa-let-7i-5p	ENSG00000246705	H2AFJ	protein_coding	chr12	14929334	14929339	14929312	14929340	+	2	0	AGO1-4	1	0	1	1	0	0	0	7
MIMAT0000416	hsa-miR-1-3p	ENSG00000246705	H2AFJ	protein_coding	chr12	14928780	14928785	14928780	14928785	+	1	0	AGO1-4	1	0	0	0	0	0	0	5
MIMAT0000417	hsa-miR-15b-5p	ENSG00000246705	H2AFJ	protein_coding	chr12	14928411	14928416	14928411	14928416	+	1	0	AGO1-4	1	0	0	0	0	0	0	5
MIMAT0000419	hsa-miR-27b-3p	ENSG00000246705	H2AFJ	protein_coding	chr12	14929047	14929052	14929047	14929052	+	2	0	AGO1-4,AGO2	1	0	0	0	0	0	0	5
MIMAT0000420	hsa-miR-30b-5p	ENSG00000246705	H2AFJ	protein_coding	chr12	14930049	14930054	14930049	14930054	+	2	0	AGO1-4	1	0	0	0	0	0	0	1
MIMAT0000421	hsa-miR-122-5p	ENSG00000246705	H2AFJ	protein_coding	chr12	14928948	14928954	14928936	14928955	+	1	0	AGO1-4	1	0	1	0	1	0	0	3
MIMAT0000423	hsa-miR-125b-5p	ENSG00000246705	H2AFJ	protein_coding	chr12	14927795	14927815	14927795	14927815	+	3	0	AGO1-4	0	0	0	0	1	0	0	7
MIMAT0000424	hsa-miR-128-3p	ENSG00000246705	H2AFJ	protein_coding	chr12	14929532	14929539	14929532	14929539	+	1	0	AGO1-4	1	0	0	0	0	0	0	8
MIMAT0000427	hsa-miR-133a-3p	ENSG00000246705	H2AFJ	protein_coding	chr12	14928259	14928265	14928238	14928266	+	2	0	AGO1-4,AGO2	1	0	1	1	0	0	0	5
MIMAT0000427	hsa-miR-133a-3p	ENSG00000246705	H2AFJ	protein_coding	chr12	14928855	14928861	14928834	14928862	+	2	0	AGO1-4	1	0	1	1	1	0	0	5
MIMAT0000431	hsa-miR-140-5p	ENSG00000246705	H2AFJ	protein_coding	chr12	14929940	14929945	14929940	14929945	+	2	0	AGO1-4	1	0	0	0	0	0	0	4
MIMAT0000433	hsa-miR-142-5p	ENSG00000246705	H2AFJ	protein_coding	chr12	14928445	14928450	14928445	14928450	+	4	0	AGO1-4,AGO2	1	0	0	0	0	0	0	5
MIMAT0000433	hsa-miR-142-5p	ENSG00000246705	H2AFJ	protein_coding	chr12	14929251	14929257	14929251	14929257	+	1	0	AGO1-4	1	0	0	0	0	0	0	5
MIMAT0000434	hsa-miR-142-3p	ENSG00000246705	H2AFJ	protein_coding	chr12	14929942	14929947	14929942	14929947	+	2	0	AGO1-4	1	0	0	0	0	0	0	5
MIMAT0000436	hsa-miR-144-3p	ENSG00000246705	H2AFJ	protein_coding	chr12	14929533	14929538	14929533	14929538	+	1	0	AGO1-4	1	0	0	0	0	0	0	2
MIMAT0000441	hsa-miR-9-5p	ENSG00000246705	H2AFJ	protein_coding	chr12	14929948	14929953	14929948	14929953	+	2	0	AGO1-4	1	0	0	0	0	0	0	5
MIMAT0000443	hsa-miR-125a-5p	ENSG00000246705	H2AFJ	protein_coding	chr12	14927795	14927815	14927795	14927815	+	3	0	AGO1-4	0	0	0	0	1	0	0	5
MIMAT0000448	hsa-miR-136-5p	ENSG00000246705	H2AFJ	protein_coding	chr12	14927882	14927887	14927882	14927887	+	3	0	AGO1-4,AGO2	1	0	0	0	0	0	0	3
MIMAT0000451	hsa-miR-150-5p	ENSG00000246705	H2AFJ	protein_coding	chr12	14928796	14928802	14928782	14928803	+	1	0	AGO1-4	1	0	0	0	1	0	0	6
MIMAT0000452	hsa-miR-154-5p	ENSG00000246705	H2AFJ	protein_coding	chr12	14928728	14928734	14928716	14928735	+	1	0	AGO1-4	1	0	0	0	1	0	0	1
MIMAT0000455	hsa-miR-185-5p	ENSG00000246705	H2AFJ	protein_coding	chr12	14928233	14928238	14928233	14928238	+	2	0	AGO1-4,AGO2	1	0	0	0	0	0	0	3
MIMAT0000455	hsa-miR-185-5p	ENSG00000246705	H2AFJ	protein_coding	chr12	14929933	14929938	14929933	14929938	+	2	0	AGO1-4	1	0	0	0	0	0	0	3
MIMAT0000456	hsa-miR-186-5p	ENSG00000246705	H2AFJ	protein_coding	chr12	14930162	14930167	14930162	14930167	+	1	0	AGO1-4	1	0	0	0	0	0	0	3
MIMAT0000458	hsa-miR-190a-5p	ENSG00000246705	H2AFJ	protein_coding	chr12	14928642	14928647	14928642	14928647	+	1	0	AGO1-4	1	0	0	0	0	0	0	5
MIMAT0000459	hsa-miR-193a-3p	ENSG00000246705	H2AFJ	protein_coding	chr12	14928240	14928245	14928218	14928246	+	2	0	AGO1-4,AGO2	1	0	1	1	0	0	0	1
MIMAT0000459	hsa-miR-193a-3p	ENSG00000246705	H2AFJ	protein_coding	chr12	14930153	14930159	14930132	14930160	+	1	0	AGO1-4	1	0	1	1	1	0	0	1
MIMAT0000461	hsa-miR-195-5p	ENSG00000246705	H2AFJ	protein_coding	chr12	14928411	14928416	14928411	14928416	+	1	0	AGO1-4	1	0	0	0	0	0	0	6
MIMAT0000462	hsa-miR-206	ENSG00000246705	H2AFJ	protein_coding	chr12	14928780	14928785	14928780	14928785	+	1	0	AGO1-4	1	0	0	0	0	0	0	5
MIMAT0000510	hsa-miR-320a	ENSG00000246705	H2AFJ	protein_coding	chr12	14928588	14928593	14928588	14928593	+	1	0	AGO1-4	1	0	0	0	0	0	0	1
MIMAT0000617	hsa-miR-200c-3p	ENSG00000246705	H2AFJ	protein_coding	chr12	14930156	14930162	14930140	14930163	+	1	0	AGO1-4	1	0	1	0	1	0	0	2
MIMAT0000680	hsa-miR-106b-5p	ENSG00000246705	H2AFJ	protein_coding	chr12	14928454	14928460	14928433	14928461	+	4	0	AGO1-4,AGO2	1	0	1	1	1	0	0	5
MIMAT0000680	hsa-miR-106b-5p	ENSG00000246705	H2AFJ	protein_coding	chr12	14928653	14928658	14928631	14928659	+	1	0	AGO1-4	1	0	1	1	0	0	0	5
MIMAT0000680	hsa-miR-106b-5p	ENSG00000246705	H2AFJ	protein_coding	chr12	14929250	14929255	14929228	14929256	+	1	0	AGO1-4	1	0	1	1	0	0	0	5
MIMAT0000684	hsa-miR-302a-3p	ENSG00000246705	H2AFJ	protein_coding	chr12	14928453	14928459	14928434	14928460	+	4	0	AGO1-4,AGO2	1	0	1	0	1	0	0	0
MIMAT0000686	hsa-miR-34c-5p	ENSG00000246705	H2AFJ	protein_coding	chr12	14929913	14929918	14929913	14929918	+	2	0	AGO1-4	1	0	0	0	0	0	0	1
MIMAT0000687	hsa-miR-299-3p	ENSG00000246705	H2AFJ	protein_coding	chr12	14928902	14928907	14928902	14928907	+	1	0	AGO1-4	1	0	1	0	0	0	0	3
MIMAT0000687	hsa-miR-299-3p	ENSG00000246705	H2AFJ	protein_coding	chr12	14929542	14929547	14929542	14929547	+	1	0	AGO1-4	1	0	1	0	0	0	0	3
MIMAT0000692	hsa-miR-30e-5p	ENSG00000246705	H2AFJ	protein_coding	chr12	14930049	14930054	14930049	14930054	+	2	0	AGO1-4	1	0	0	0	0	0	0	6
MIMAT0000705	hsa-miR-362-5p	ENSG00000246705	H2AFJ	protein_coding	chr12	14929513	14929518	14929513	14929518	+	1	0	AGO1-4	1	0	0	0	0	0	0	0
MIMAT0000705	hsa-miR-362-5p	ENSG00000246705	H2AFJ	protein_coding	chr12	14929951	14929956	14929951	14929956	+	2	0	AGO1-4	1	0	0	0	0	0	0	0
MIMAT0000710	hsa-miR-365a-3p	ENSG00000246705	H2AFJ	protein_coding	chr12	14929904	14929909	14929904	14929909	+	2	0	AGO1-4	1	0	0	0	0	0	0	1
MIMAT0000715	hsa-miR-302b-3p	ENSG00000246705	H2AFJ	protein_coding	chr12	14928453	14928459	14928438	14928460	+	4	0	AGO1-4,AGO2	1	0	1	0	1	0	0	0
MIMAT0000717	hsa-miR-302c-3p	ENSG00000246705	H2AFJ	protein_coding	chr12	14928453	14928459	14928438	14928460	+	4	0	AGO1-4,AGO2	1	0	1	0	1	0	0	1
MIMAT0000718	hsa-miR-302d-3p	ENSG00000246705	H2AFJ	protein_coding	chr12	14928453	14928459	14928433	14928460	+	4	0	AGO1-4,AGO2	1	0	1	0	1	0	0	2
MIMAT0000724	hsa-miR-372-3p	ENSG00000246705	H2AFJ	protein_coding	chr12	14928453	14928459	14928432	14928460	+	4	0	AGO1-4,AGO2	1	0	1	1	1	0	0	5
MIMAT0000726	hsa-miR-373-3p	ENSG00000246705	H2AFJ	protein_coding	chr12	14928453	14928459	14928441	14928460	+	4	0	AGO1-4,AGO2	1	0	1	0	1	0	0	2
MIMAT0000727	hsa-miR-374a-5p	ENSG00000246705	H2AFJ	protein_coding	chr12	14929613	14929618	14929613	14929618	+	1	0	AGO1-4	1	0	0	0	0	0	0	3
MIMAT0000728	hsa-miR-375	ENSG00000246705	H2AFJ	protein_coding	chr12	14929286	14929291	14929264	14929292	+	2	0	AGO1-4	1	0	1	1	0	0	0	3
MIMAT0000730	hsa-miR-377-3p	ENSG00000246705	H2AFJ	protein_coding	chr12	14930132	14930138	14930111	14930139	+	1	0	AGO1-4	1	0	1	1	1	0	0	3
MIMAT0000732	hsa-miR-378a-3p	ENSG00000246705	H2AFJ	protein_coding	chr12	14929861	14929866	14929861	14929866	+	1	0	AGO1-4	1	0	0	0	0	0	0	7
MIMAT0000735	hsa-miR-380-3p	ENSG00000246705	H2AFJ	protein_coding	chr12	14928575	14928580	14928575	14928580	+	2	0	AGO1-4,AGO2	1	0	0	0	0	0	0	4
MIMAT0000735	hsa-miR-380-3p	ENSG00000246705	H2AFJ	protein_coding	chr12	14929871	14929878	14929871	14929878	+	1	0	AGO1-4	1	0	0	0	0	0	0	4
MIMAT0000751	hsa-miR-330-3p	ENSG00000246705	H2AFJ	protein_coding	chr12	14928426	14928432	14928426	14928432	+	2	0	AGO1-4,AGO2	1	0	0	0	0	0	0	5
MIMAT0000753	hsa-miR-342-3p	ENSG00000246705	H2AFJ	protein_coding	chr12	14928247	14928252	14928225	14928253	+	2	0	AGO1-4,AGO2	1	0	1	1	0	0	0	5
MIMAT0000753	hsa-miR-342-3p	ENSG00000246705	H2AFJ	protein_coding	chr12	14929048	14929053	14929026	14929054	+	2	0	AGO1-4,AGO2	1	0	1	1	0	0	0	5
MIMAT0000754	hsa-miR-337-3p	ENSG00000246705	H2AFJ	protein_coding	chr12	14928852	14928857	14928852	14928857	+	1	0	AGO1-4	1	0	1	0	0	0	0	3
MIMAT0000754	hsa-miR-337-3p	ENSG00000246705	H2AFJ	protein_coding	chr12	14929630	14929635	14929630	14929635	+	1	0	AGO1-4	1	0	1	0	0	0	0	3
MIMAT0000755	hsa-miR-323a-3p	ENSG00000246705	H2AFJ	protein_coding	chr12	14928787	14928793	14928787	14928793	+	1	0	AGO1-4	1	0	0	0	0	0	0	5
MIMAT0000760	hsa-miR-331-3p	ENSG00000246705	H2AFJ	protein_coding	chr12	14928873	14928878	14928873	14928878	+	1	0	AGO1-4	1	0	1	0	0	0	0	6
MIMAT0000762	hsa-miR-324-3p	ENSG00000246705	H2AFJ	protein_coding	chr12	14929443	14929448	14929443	14929448	+	1	0	AGO1-4	1	0	1	0	0	0	0	9
MIMAT0000763	hsa-miR-338-3p	ENSG00000246705	H2AFJ	protein_coding	chr12	14927871	14927876	14927871	14927876	+	3	0	AGO1-4,AGO2	1	0	0	0	0	0	0	4
MIMAT0000765	hsa-miR-335-5p	ENSG00000246705	H2AFJ	protein_coding	chr12	14928698	14928703	14928698	14928703	+	1	0	AGO1-4	1	0	0	0	0	0	0	6
MIMAT0000770	hsa-miR-133b	ENSG00000246705	H2AFJ	protein_coding	chr12	14928259	14928265	14928238	14928266	+	2	0	AGO1-4,AGO2	1	0	1	1	0	0	0	4
MIMAT0000770	hsa-miR-133b	ENSG00000246705	H2AFJ	protein_coding	chr12	14928855	14928861	14928834	14928862	+	2	0	AGO1-4	1	0	1	1	1	0	0	4
MIMAT0000772	hsa-miR-345-5p	ENSG00000246705	H2AFJ	protein_coding	chr12	14929997	14930002	14929997	14930002	+	2	0	AGO1-4	1	0	0	0	0	0	0	3
MIMAT0001339	hsa-miR-422a	ENSG00000246705	H2AFJ	protein_coding	chr12	14929861	14929866	14929861	14929866	+	1	0	AGO1-4	1	0	0	0	0	0	0	1
MIMAT0001341	hsa-miR-424-5p	ENSG00000246705	H2AFJ	protein_coding	chr12	14928411	14928416	14928411	14928416	+	1	0	AGO1-4	1	0	0	0	0	0	0	5
MIMAT0001413	hsa-miR-20b-5p	ENSG00000246705	H2AFJ	protein_coding	chr12	14928454	14928460	14928441	14928461	+	4	0	AGO1-4,AGO2	1	0	1	0	1	0	0	4
MIMAT0001413	hsa-miR-20b-5p	ENSG00000246705	H2AFJ	protein_coding	chr12	14928653	14928658	14928653	14928658	+	1	0	AGO1-4	1	0	1	0	0	0	0	4
MIMAT0001413	hsa-miR-20b-5p	ENSG00000246705	H2AFJ	protein_coding	chr12	14929250	14929255	14929250	14929255	+	1	0	AGO1-4	1	0	1	0	0	0	0	4
MIMAT0001536	hsa-miR-429	ENSG00000246705	H2AFJ	protein_coding	chr12	14930156	14930162	14930141	14930163	+	1	0	AGO1-4	1	0	1	0	1	0	0	1
MIMAT0001541	hsa-miR-449a	ENSG00000246705	H2AFJ	protein_coding	chr12	14929913	14929918	14929913	14929918	+	2	0	AGO1-4	1	0	0	0	0	0	0	0
MIMAT0001627	hsa-miR-433-3p	ENSG00000246705	H2AFJ	protein_coding	chr12	14928507	14928512	14928507	14928512	+	1	0	AGO1-4	1	0	0	0	0	0	0	2
MIMAT0001629	hsa-miR-329-3p	ENSG00000246705	H2AFJ	protein_coding	chr12	14929346	14929351	14929346	14929351	+	2	0	AGO1-4	1	0	0	0	0	0	0	2
MIMAT0001639	hsa-miR-409-3p	ENSG00000246705	H2AFJ	protein_coding	chr12	14928549	14928554	14928549	14928554	+	2	0	AGO1-4,AGO2	1	0	0	0	0	0	0	7
MIMAT0001639	hsa-miR-409-3p	ENSG00000246705	H2AFJ	protein_coding	chr12	14929623	14929628	14929623	14929628	+	1	0	AGO1-4	1	0	0	0	0	0	0	7
MIMAT0002171	hsa-miR-410-3p	ENSG00000246705	H2AFJ	protein_coding	chr12	14928447	14928452	14928447	14928452	+	4	0	AGO1-4,AGO2	1	0	0	0	0	0	0	6
MIMAT0002171	hsa-miR-410-3p	ENSG00000246705	H2AFJ	protein_coding	chr12	14928747	14928752	14928747	14928752	+	1	0	AGO1-4	1	0	0	0	0	0	0	6
MIMAT0002805	hsa-miR-489-3p	ENSG00000246705	H2AFJ	protein_coding	chr12	14927876	14927882	14927876	14927882	+	3	0	AGO1-4,AGO2	1	0	0	0	0	0	0	1
MIMAT0002806	hsa-miR-490-3p	ENSG00000246705	H2AFJ	protein_coding	chr12	14929446	14929451	14929446	14929451	+	1	0	AGO1-4	1	0	0	0	0	0	0	1
MIMAT0002807	hsa-miR-491-5p	ENSG00000246705	H2AFJ	protein_coding	chr12	14928996	14929001	14928996	14929001	+	1	0	AGO1-4	1	0	0	0	0	0	0	2
MIMAT0002810	hsa-miR-202-5p	ENSG00000246705	H2AFJ	protein_coding	chr12	14928852	14928857	14928852	14928857	+	1	0	AGO1-4	0	0	1	0	0	0	0	1
MIMAT0002810	hsa-miR-202-5p	ENSG00000246705	H2AFJ	protein_coding	chr12	14929630	14929635	14929630	14929635	+	1	0	AGO1-4	0	0	1	0	0	0	0	1
MIMAT0002817	hsa-miR-495-3p	ENSG00000246705	H2AFJ	protein_coding	chr12	14930015	14930020	14930015	14930020	+	2	0	AGO1-4	1	0	0	0	0	0	0	3
MIMAT0002818	hsa-miR-496	ENSG00000246705	H2AFJ	protein_coding	chr12	14929974	14929979	14929974	14929979	+	2	0	AGO1-4	1	0	0	0	0	0	0	5
MIMAT0002818	hsa-miR-496	ENSG00000246705	H2AFJ	protein_coding	chr12	14930071	14930076	14930071	14930076	+	1	0	AGO1-4	1	0	0	0	0	0	0	5
MIMAT0002819	hsa-miR-193b-3p	ENSG00000246705	H2AFJ	protein_coding	chr12	14928240	14928245	14928218	14928246	+	2	0	AGO1-4,AGO2	1	0	1	1	0	0	0	1
MIMAT0002819	hsa-miR-193b-3p	ENSG00000246705	H2AFJ	protein_coding	chr12	14930153	14930159	14930132	14930160	+	1	0	AGO1-4	1	0	1	1	1	0	0	1
MIMAT0002820	hsa-miR-497-5p	ENSG00000246705	H2AFJ	protein_coding	chr12	14928411	14928416	14928411	14928416	+	1	0	AGO1-4	1	0	0	0	0	0	0	6
MIMAT0002821	hsa-miR-181d-5p	ENSG00000246705	H2AFJ	protein_coding	chr12	14927865	14927871	14927865	14927871	+	3	0	AGO1-4,AGO2	1	0	0	0	0	0	0	7
MIMAT0002823	hsa-miR-512-3p	ENSG00000246705	H2AFJ	protein_coding	chr12	14928251	14928256	14928251	14928256	+	1	0	AGO1-4	1	0	1	0	0	0	0	3
MIMAT0002823	hsa-miR-512-3p	ENSG00000246705	H2AFJ	protein_coding	chr12	14928453	14928458	14928451	14928458	+	4	0	AGO1-4,AGO2	1	0	1	0	0	0	0	3
MIMAT0002825	hsa-miR-520e	ENSG00000246705	H2AFJ	protein_coding	chr12	14928453	14928459	14928432	14928460	+	4	0	AGO1-4,AGO2	1	0	1	1	1	0	0	5
MIMAT0002830	hsa-miR-520f-3p	ENSG00000246705	H2AFJ	protein_coding	chr12	14928251	14928256	14928251	14928256	+	1	0	AGO1-4	1	0	0	0	0	0	0	5
MIMAT0002830	hsa-miR-520f-3p	ENSG00000246705	H2AFJ	protein_coding	chr12	14928453	14928458	14928453	14928458	+	4	0	AGO1-4,AGO2	1	0	0	0	0	0	0	5
MIMAT0002832	hsa-miR-519c-3p	ENSG00000246705	H2AFJ	protein_coding	chr12	14928454	14928459	14928454	14928459	+	4	0	AGO1-4,AGO2	1	0	0	0	0	0	0	2
MIMAT0002834	hsa-miR-520a-3p	ENSG00000246705	H2AFJ	protein_coding	chr12	14928453	14928459	14928432	14928460	+	4	0	AGO1-4,AGO2	1	0	1	1	1	0	0	3
MIMAT0002836	hsa-miR-526b-3p	ENSG00000246705	H2AFJ	protein_coding	chr12	14928454	14928460	14928433	14928461	+	4	0	AGO1-4,AGO2	0	0	1	1	0	0	0	2
MIMAT0002836	hsa-miR-526b-3p	ENSG00000246705	H2AFJ	protein_coding	chr12	14928653	14928658	14928631	14928659	+	1	0	AGO1-4	0	0	1	1	0	0	0	2
MIMAT0002836	hsa-miR-526b-3p	ENSG00000246705	H2AFJ	protein_coding	chr12	14929250	14929255	14929228	14929256	+	1	0	AGO1-4	0	0	1	1	0	0	0	2
MIMAT0002837	hsa-miR-519b-3p	ENSG00000246705	H2AFJ	protein_coding	chr12	14928454	14928459	14928454	14928459	+	4	0	AGO1-4,AGO2	1	0	0	0	0	0	0	5
MIMAT0002839	hsa-miR-525-3p	ENSG00000246705	H2AFJ	protein_coding	chr12	14928558	14928564	14928557	14928564	+	2	0	AGO1-4,AGO2	1	0	1	0	0	0	0	5
MIMAT0002843	hsa-miR-520b	ENSG00000246705	H2AFJ	protein_coding	chr12	14928453	14928459	14928432	14928460	+	4	0	AGO1-4,AGO2	1	0	1	1	1	0	0	1
MIMAT0002846	hsa-miR-520c-3p	ENSG00000246705	H2AFJ	protein_coding	chr12	14928453	14928459	14928432	14928460	+	4	0	AGO1-4,AGO2	1	0	1	1	1	0	0	1
MIMAT0002850	hsa-miR-524-3p	ENSG00000246705	H2AFJ	protein_coding	chr12	14928558	14928564	14928557	14928564	+	2	0	AGO1-4,AGO2	1	0	1	0	0	0	0	4
MIMAT0002853	hsa-miR-519d-3p	ENSG00000246705	H2AFJ	protein_coding	chr12	14928454	14928460	14928443	14928461	+	4	0	AGO1-4,AGO2	1	0	1	0	1	0	0	3
MIMAT0002853	hsa-miR-519d-3p	ENSG00000246705	H2AFJ	protein_coding	chr12	14928653	14928658	14928653	14928658	+	1	0	AGO1-4	1	0	1	0	0	0	0	3
MIMAT0002853	hsa-miR-519d-3p	ENSG00000246705	H2AFJ	protein_coding	chr12	14929250	14929255	14929250	14929255	+	1	0	AGO1-4	1	0	1	0	0	0	0	3
MIMAT0002856	hsa-miR-520d-3p	ENSG00000246705	H2AFJ	protein_coding	chr12	14928453	14928459	14928432	14928460	+	4	0	AGO1-4,AGO2	1	0	1	1	1	0	0	4
MIMAT0002858	hsa-miR-520g-3p	ENSG00000246705	H2AFJ	protein_coding	chr12	14928653	14928659	14928653	14928659	+	1	0	AGO1-4	1	0	0	0	0	0	0	2
MIMAT0002858	hsa-miR-520g-3p	ENSG00000246705	H2AFJ	protein_coding	chr12	14928672	14928677	14928672	14928677	+	1	0	AGO1-4	1	0	0	0	0	0	0	2
MIMAT0002867	hsa-miR-520h	ENSG00000246705	H2AFJ	protein_coding	chr12	14928653	14928659	14928653	14928659	+	1	0	AGO1-4	1	0	0	0	0	0	0	1
MIMAT0002867	hsa-miR-520h	ENSG00000246705	H2AFJ	protein_coding	chr12	14928672	14928677	14928672	14928677	+	1	0	AGO1-4	1	0	0	0	0	0	0	1
MIMAT0002868	hsa-miR-522-3p	ENSG00000246705	H2AFJ	protein_coding	chr12	14929384	14929389	14929384	14929389	+	2	0	AGO1-4	1	0	0	0	0	0	0	3
MIMAT0002868	hsa-miR-522-3p	ENSG00000246705	H2AFJ	protein_coding	chr12	14930009	14930015	14930009	14930015	+	2	0	AGO1-4	1	0	0	0	0	0	0	3
MIMAT0002869	hsa-miR-519a-3p	ENSG00000246705	H2AFJ	protein_coding	chr12	14928454	14928459	14928454	14928459	+	4	0	AGO1-4,AGO2	1	0	0	0	0	0	0	5
MIMAT0002874	hsa-miR-503-5p	ENSG00000246705	H2AFJ	protein_coding	chr12	14928411	14928416	14928411	14928416	+	1	0	AGO1-4	1	0	0	0	0	0	0	4
MIMAT0002877	hsa-miR-513a-5p	ENSG00000246705	H2AFJ	protein_coding	chr12	14929046	14929052	14929046	14929052	+	2	0	AGO1-4,AGO2	1	0	0	0	0	0	0	2
MIMAT0002883	hsa-miR-514a-3p	ENSG00000246705	H2AFJ	protein_coding	chr12	14928605	14928610	14928605	14928610	+	1	0	AGO1-4	1	0	0	0	0	0	0	4
MIMAT0002888	hsa-miR-532-5p	ENSG00000246705	H2AFJ	protein_coding	chr12	14929901	14929908	14929901	14929908	+	2	0	AGO1-4	1	0	0	0	0	0	0	2
MIMAT0003165	hsa-miR-545-3p	ENSG00000246705	H2AFJ	protein_coding	chr12	14930125	14930130	14930125	14930130	+	1	0	AGO1-4	1	0	0	0	0	0	0	0
MIMAT0003215	hsa-miR-552-3p	ENSG00000246705	H2AFJ	protein_coding	chr12	14928731	14928736	14928731	14928736	+	1	0	AGO1-4	1	0	1	0	0	0	0	4
MIMAT0003215	hsa-miR-552-3p	ENSG00000246705	H2AFJ	protein_coding	chr12	14929503	14929509	14929503	14929509	+	1	0	AGO1-4	1	0	1	0	0	0	0	4
MIMAT0003249	hsa-miR-584-5p	ENSG00000246705	H2AFJ	protein_coding	chr12	14930177	14930182	14930175	14930182	+	1	0	AGO1-4	1	0	1	0	0	0	0	6
MIMAT0003267	hsa-miR-599	ENSG00000246705	H2AFJ	protein_coding	chr12	14930262	14930267	14930262	14930267	+	1	0	AGO1-4	1	0	0	0	0	0	0	1
MIMAT0003281	hsa-miR-613	ENSG00000246705	H2AFJ	protein_coding	chr12	14928780	14928785	14928780	14928785	+	1	0	AGO1-4	1	0	0	0	0	0	0	0
MIMAT0003294	hsa-miR-625-5p	ENSG00000246705	H2AFJ	protein_coding	chr12	14927822	14927827	14927822	14927827	+	4	0	AGO1-4	1	0	0	0	0	0	0	4
MIMAT0003301	hsa-miR-33b-5p	ENSG00000246705	H2AFJ	protein_coding	chr12	14930066	14930071	14930066	14930071	+	1	0	AGO1-4	1	0	0	0	0	0	0	1
MIMAT0003311	hsa-miR-641	ENSG00000246705	H2AFJ	protein_coding	chr12	14928633	14928638	14928633	14928638	+	1	0	AGO1-4	1	0	1	0	0	0	0	0
MIMAT0003311	hsa-miR-641	ENSG00000246705	H2AFJ	protein_coding	chr12	14928790	14928796	14928790	14928796	+	1	0	AGO1-4	1	0	1	0	0	0	0	0
MIMAT0003326	hsa-miR-663a	ENSG00000246705	H2AFJ	protein_coding	chr12	14929928	14929933	14929928	14929933	+	2	0	AGO1-4	1	0	0	0	0	0	0	1
MIMAT0003327	hsa-miR-449b-5p	ENSG00000246705	H2AFJ	protein_coding	chr12	14929913	14929918	14929913	14929918	+	2	0	AGO1-4	1	0	0	0	0	0	0	1
MIMAT0003330	hsa-miR-654-5p	ENSG00000246705	H2AFJ	protein_coding	chr12	14929937	14929942	14929937	14929942	+	2	0	AGO1-4	1	0	0	0	0	0	0	5
MIMAT0003332	hsa-miR-656-3p	ENSG00000246705	H2AFJ	protein_coding	chr12	14929302	14929307	14929302	14929307	+	2	0	AGO1-4	1	0	0	0	0	0	0	2
MIMAT0003393	hsa-miR-425-5p	ENSG00000246705	H2AFJ	protein_coding	chr12	14927878	14927883	14927878	14927883	+	3	0	AGO1-4,AGO2	1	0	0	0	0	0	0	1
MIMAT0003393	hsa-miR-425-5p	ENSG00000246705	H2AFJ	protein_coding	chr12	14929482	14929487	14929482	14929487	+	1	0	AGO1-4	1	0	0	0	0	0	0	1
MIMAT0004597	hsa-miR-140-3p	ENSG00000246705	H2AFJ	protein_coding	chr12	14929473	14929479	14929473	14929479	+	1	0	AGO1-4	1	0	1	0	0	0	0	9
MIMAT0004600	hsa-miR-144-5p	ENSG00000246705	H2AFJ	protein_coding	chr12	14928433	14928438	14928433	14928438	+	2	0	AGO1-4,AGO2	0	0	1	0	0	0	0	3
MIMAT0004600	hsa-miR-144-5p	ENSG00000246705	H2AFJ	protein_coding	chr12	14928440	14928445	14928440	14928445	+	4	0	AGO1-4,AGO2	0	0	1	0	0	0	0	3
MIMAT0004614	hsa-miR-193a-5p	ENSG00000246705	H2AFJ	protein_coding	chr12	14928993	14928998	14928993	14928998	+	1	0	AGO1-4	1	0	0	0	0	0	0	7
MIMAT0004682	hsa-miR-361-3p	ENSG00000246705	H2AFJ	protein_coding	chr12	14929583	14929588	14929583	14929588	+	1	0	AGO1-4	1	0	0	0	0	0	0	2
MIMAT0004683	hsa-miR-362-3p	ENSG00000246705	H2AFJ	protein_coding	chr12	14929346	14929351	14929346	14929351	+	2	0	AGO1-4	1	0	0	0	0	0	0	0
MIMAT0004687	hsa-miR-371a-5p	ENSG00000246705	H2AFJ	protein_coding	chr12	14928656	14928661	14928656	14928661	+	1	0	AGO1-4	1	0	1	0	0	0	0	2
MIMAT0004687	hsa-miR-371a-5p	ENSG00000246705	H2AFJ	protein_coding	chr12	14929389	14929394	14929389	14929394	+	2	0	AGO1-4	1	0	1	0	0	0	0	2
MIMAT0004687	hsa-miR-371a-5p	ENSG00000246705	H2AFJ	protein_coding	chr12	14930021	14930026	14930021	14930026	+	2	0	AGO1-4	1	0	1	0	0	0	0	2
MIMAT0004692	hsa-miR-340-5p	ENSG00000246705	H2AFJ	protein_coding	chr12	14928445	14928451	14928431	14928452	+	4	0	AGO1-4,AGO2	1	0	0	0	1	0	0	5
MIMAT0004748	hsa-miR-423-5p	ENSG00000246705	H2AFJ	protein_coding	chr12	14929966	14929971	14929966	14929971	+	2	0	AGO1-4	1	0	1	0	0	0	0	4
MIMAT0004748	hsa-miR-423-5p	ENSG00000246705	H2AFJ	protein_coding	chr12	14930002	14930008	14930002	14930008	+	2	0	AGO1-4	1	0	1	0	0	0	0	4
MIMAT0004763	hsa-miR-488-3p	ENSG00000246705	H2AFJ	protein_coding	chr12	14928420	14928425	14928420	14928425	+	2	0	AGO1-4,AGO2	1	0	0	0	0	0	0	6
MIMAT0004763	hsa-miR-488-3p	ENSG00000246705	H2AFJ	protein_coding	chr12	14928678	14928683	14928678	14928683	+	1	0	AGO1-4	1	0	0	0	0	0	0	6
MIMAT0004770	hsa-miR-516a-5p	ENSG00000246705	H2AFJ	protein_coding	chr12	14929451	14929456	14929451	14929456	+	1	0	AGO1-4	1	0	0	0	0	0	0	4
MIMAT0004780	hsa-miR-532-3p	ENSG00000246705	H2AFJ	protein_coding	chr12	14928797	14928802	14928797	14928802	+	1	0	AGO1-4	1	0	0	0	0	0	0	4
MIMAT0004795	hsa-miR-574-5p	ENSG00000246705	H2AFJ	protein_coding	chr12	14928948	14928953	14928926	14928954	+	1	0	AGO1-4	1	0	1	1	0	0	0	0
MIMAT0004795	hsa-miR-574-5p	ENSG00000246705	H2AFJ	protein_coding	chr12	14930279	14930285	14930258	14930286	+	1	0	AGO1-4	1	0	1	1	0	0	0	0
MIMAT0004797	hsa-miR-582-3p	ENSG00000246705	H2AFJ	protein_coding	chr12	14928241	14928246	14928241	14928246	+	1	0	AGO1-4	1	0	0	0	0	0	0	5
MIMAT0004797	hsa-miR-582-3p	ENSG00000246705	H2AFJ	protein_coding	chr12	14930223	14930228	14930223	14930228	+	1	0	AGO1-4	1	0	0	0	0	0	0	5
MIMAT0004805	hsa-miR-616-3p	ENSG00000246705	H2AFJ	protein_coding	chr12	14928771	14928777	14928771	14928777	+	1	0	AGO1-4	1	0	0	0	0	0	0	3
MIMAT0004809	hsa-miR-628-5p	ENSG00000246705	H2AFJ	protein_coding	chr12	14928969	14928974	14928969	14928974	+	1	0	AGO1-4	1	0	0	0	0	0	0	10
MIMAT0004920	hsa-miR-541-3p	ENSG00000246705	H2AFJ	protein_coding	chr12	14929937	14929942	14929937	14929942	+	2	0	AGO1-4	1	0	0	0	0	0	0	4
MIMAT0004921	hsa-miR-889-3p	ENSG00000246705	H2AFJ	protein_coding	chr12	14929546	14929551	14929546	14929551	+	1	0	AGO1-4	1	0	0	0	0	0	0	2
MIMAT0004929	hsa-miR-190b	ENSG00000246705	H2AFJ	protein_coding	chr12	14928642	14928647	14928642	14928647	+	1	0	AGO1-4	1	0	0	0	0	0	0	2
MIMAT0004947	hsa-miR-885-5p	ENSG00000246705	H2AFJ	protein_coding	chr12	14928813	14928818	14928813	14928818	+	1	0	AGO1-4	1	0	0	0	0	0	0	7
MIMAT0004951	hsa-miR-887-3p	ENSG00000246705	H2AFJ	protein_coding	chr12	14928492	14928497	14928492	14928497	+	1	0	AGO1-4	1	0	1	0	0	0	0	2
MIMAT0004951	hsa-miR-887-3p	ENSG00000246705	H2AFJ	protein_coding	chr12	14929992	14929997	14929992	14929997	+	2	0	AGO1-4	1	0	1	0	0	0	0	2
MIMAT0004951	hsa-miR-887-3p	ENSG00000246705	H2AFJ	protein_coding	chr12	14930307	14930313	14930307	14930313	+	1	0	AGO1-4	1	0	1	0	0	0	0	2
MIMAT0004952	hsa-miR-665	ENSG00000246705	H2AFJ	protein_coding	chr12	14928982	14928987	14928982	14928987	+	1	0	AGO1-4	1	0	0	0	0	0	0	2
MIMAT0004953	hsa-miR-873-5p	ENSG00000246705	H2AFJ	protein_coding	chr12	14929044	14929049	14929044	14929049	+	2	0	AGO1-4,AGO2	1	0	0	0	0	0	0	6
MIMAT0004953	hsa-miR-873-5p	ENSG00000246705	H2AFJ	protein_coding	chr12	14929266	14929272	14929253	14929273	+	1	0	AGO1-4	1	0	0	0	1	0	0	6
MIMAT0004953	hsa-miR-873-5p	ENSG00000246705	H2AFJ	protein_coding	chr12	14930287	14930292	14930287	14930292	+	1	0	AGO1-4	1	0	0	0	0	0	0	6
MIMAT0004955	hsa-miR-374b-5p	ENSG00000246705	H2AFJ	protein_coding	chr12	14929613	14929618	14929613	14929618	+	1	0	AGO1-4	1	0	0	0	0	0	0	3
MIMAT0004957	hsa-miR-760	ENSG00000246705	H2AFJ	protein_coding	chr12	14928222	14928228	14928222	14928228	+	2	0	AGO1-4,AGO2	1	0	1	0	0	0	0	5
MIMAT0004959	hsa-miR-216b-5p	ENSG00000246705	H2AFJ	protein_coding	chr12	14929520	14929525	14929520	14929525	+	1	0	AGO1-4	1	0	0	0	0	0	0	5
MIMAT0005458	hsa-miR-1224-5p	ENSG00000246705	H2AFJ	protein_coding	chr12	14928966	14928971	14928966	14928971	+	1	0	AGO1-4	1	0	0	0	0	0	0	3
MIMAT0005788	hsa-miR-513b-5p	ENSG00000246705	H2AFJ	protein_coding	chr12	14928246	14928251	14928224	14928252	+	2	0	AGO1-4,AGO2	1	0	1	1	0	0	0	4
MIMAT0005789	hsa-miR-513c-5p	ENSG00000246705	H2AFJ	protein_coding	chr12	14928657	14928662	14928655	14928662	+	1	0	AGO1-4	1	0	1	0	0	0	0	0
MIMAT0005789	hsa-miR-513c-5p	ENSG00000246705	H2AFJ	protein_coding	chr12	14929518	14929523	14929518	14929523	+	1	0	AGO1-4	1	0	1	0	0	0	0	0
MIMAT0005789	hsa-miR-513c-5p	ENSG00000246705	H2AFJ	protein_coding	chr12	14930022	14930027	14930022	14930027	+	2	0	AGO1-4	1	0	1	0	0	0	0	0
MIMAT0005792	hsa-miR-320b	ENSG00000246705	H2AFJ	protein_coding	chr12	14928588	14928593	14928588	14928593	+	1	0	AGO1-4	1	0	0	0	0	0	0	8
MIMAT0005793	hsa-miR-320c	ENSG00000246705	H2AFJ	protein_coding	chr12	14928588	14928593	14928588	14928593	+	1	0	AGO1-4	1	0	0	0	0	0	0	7
MIMAT0005795	hsa-miR-1323	ENSG00000246705	H2AFJ	protein_coding	chr12	14929478	14929483	14929478	14929483	+	1	0	AGO1-4	1	0	0	0	0	0	0	6
MIMAT0005798	hsa-miR-1185-5p	ENSG00000246705	H2AFJ	protein_coding	chr12	14928965	14928970	14928965	14928970	+	1	0	AGO1-4	1	0	0	0	0	0	0	1
MIMAT0005800	hsa-miR-1298-5p	ENSG00000246705	H2AFJ	protein_coding	chr12	14929356	14929361	14929356	14929361	+	2	0	AGO1-4	1	0	0	0	0	0	0	5
MIMAT0005824	hsa-miR-1179	ENSG00000246705	H2AFJ	protein_coding	chr12	14927857	14927862	14927857	14927862	+	3	0	AGO1-4,AGO2	1	0	0	0	0	0	0	3
MIMAT0005877	hsa-miR-1286	ENSG00000246705	H2AFJ	protein_coding	chr12	14928236	14928241	14928236	14928241	+	2	0	AGO1-4,AGO2	1	0	1	0	0	0	0	2
MIMAT0005877	hsa-miR-1286	ENSG00000246705	H2AFJ	protein_coding	chr12	14930288	14930293	14930288	14930293	+	1	0	AGO1-4	1	0	1	0	0	0	0	2
MIMAT0005878	hsa-miR-1287-5p	ENSG00000246705	H2AFJ	protein_coding	chr12	14929862	14929867	14929862	14929867	+	1	0	AGO1-4	1	0	0	0	0	0	0	3
MIMAT0005884	hsa-miR-1294	ENSG00000246705	H2AFJ	protein_coding	chr12	14929968	14929973	14929968	14929973	+	2	0	AGO1-4	1	0	1	0	0	0	0	2
MIMAT0005884	hsa-miR-1294	ENSG00000246705	H2AFJ	protein_coding	chr12	14930005	14930010	14930005	14930010	+	2	0	AGO1-4	1	0	1	0	0	0	0	2
MIMAT0005885	hsa-miR-1295a	ENSG00000246705	H2AFJ	protein_coding	chr12	14930191	14930196	14930191	14930196	+	1	0	AGO1-4	1	0	0	0	0	0	0	5
MIMAT0005899	hsa-miR-1247-5p	ENSG00000246705	H2AFJ	protein_coding	chr12	14929275	14929280	14929275	14929280	+	1	0	AGO1-4	1	0	0	0	0	0	0	6
MIMAT0005919	hsa-miR-548o-3p	ENSG00000246705	H2AFJ	protein_coding	chr12	14929478	14929483	14929478	14929483	+	1	0	AGO1-4	1	0	0	0	0	0	0	2
MIMAT0005930	hsa-miR-1276	ENSG00000246705	H2AFJ	protein_coding	chr12	14930283	14930288	14930283	14930288	+	1	0	AGO1-4	1	0	0	0	0	0	0	1
MIMAT0005931	hsa-miR-302e	ENSG00000246705	H2AFJ	protein_coding	chr12	14928453	14928459	14928444	14928460	+	4	0	AGO1-4,AGO2	1	0	1	0	1	0	0	0
MIMAT0005936	hsa-miR-1278	ENSG00000246705	H2AFJ	protein_coding	chr12	14929326	14929331	14929326	14929331	+	2	0	AGO1-4	1	0	0	0	0	0	0	1
MIMAT0006764	hsa-miR-320d	ENSG00000246705	H2AFJ	protein_coding	chr12	14928588	14928593	14928588	14928593	+	1	0	AGO1-4	1	0	0	0	0	0	0	7
MIMAT0007888	hsa-miR-1913	ENSG00000246705	H2AFJ	protein_coding	chr12	14929443	14929448	14929443	14929448	+	1	0	AGO1-4	0	0	1	0	0	0	0	1
MIMAT0007890	hsa-miR-1914-3p	ENSG00000246705	H2AFJ	protein_coding	chr12	14929966	14929971	14929966	14929971	+	2	0	AGO1-4	0	0	1	0	0	0	0	3
MIMAT0007890	hsa-miR-1914-3p	ENSG00000246705	H2AFJ	protein_coding	chr12	14930003	14930008	14930003	14930008	+	2	0	AGO1-4	0	0	1	0	0	0	0	3
MIMAT0010251	hsa-miR-449c-5p	ENSG00000246705	H2AFJ	protein_coding	chr12	14929983	14929984	14929979	14929988	+	2	0	AGO1-4	0	0	2	0	0	0	0	0
MIMAT0010364	hsa-miR-761	ENSG00000246705	H2AFJ	protein_coding	chr12	14928412	14928417	14928412	14928417	+	1	0	AGO1-4	0	0	1	0	0	0	0	0
MIMAT0010364	hsa-miR-761	ENSG00000246705	H2AFJ	protein_coding	chr12	14929341	14929346	14929341	14929346	+	2	0	AGO1-4	0	0	1	0	0	0	0	0
MIMAT0011159	hsa-miR-2115-3p	ENSG00000246705	H2AFJ	protein_coding	chr12	14930205	14930210	14930205	14930210	+	1	0	AGO1-4	0	0	1	0	0	0	0	5
MIMAT0011161	hsa-miR-2116-3p	ENSG00000246705	H2AFJ	protein_coding	chr12	14928797	14928802	14928797	14928802	+	1	0	AGO1-4	0	0	1	0	0	0	0	4
MIMAT0013516	hsa-miR-2681-3p	ENSG00000246705	H2AFJ	protein_coding	chr12	14929876	14929881	14929876	14929881	+	2	0	AGO1-4	0	0	1	0	0	0	0	4
MIMAT0015011	hsa-miR-3142	ENSG00000246705	H2AFJ	protein_coding	chr12	14930189	14930195	14930189	14930195	+	1	0	AGO1-4	0	0	1	0	0	0	0	0
MIMAT0015064	hsa-miR-3184-5p	ENSG00000246705	H2AFJ	protein_coding	chr12	14929966	14929971	14929966	14929971	+	2	0	AGO1-4	0	0	1	0	0	0	0	1
MIMAT0015064	hsa-miR-3184-5p	ENSG00000246705	H2AFJ	protein_coding	chr12	14930002	14930008	14930002	14930008	+	2	0	AGO1-4	0	0	1	0	0	0	0	1
MIMAT0015078	hsa-miR-3194-5p	ENSG00000246705	H2AFJ	protein_coding	chr12	14927816	14927821	14927816	14927821	+	3	0	AGO1-4	0	0	1	0	0	0	0	1
MIMAT0015087	hsa-miR-514b-5p	ENSG00000246705	H2AFJ	protein_coding	chr12	14928657	14928662	14928657	14928662	+	1	0	AGO1-4	0	0	1	0	0	0	0	2
MIMAT0015087	hsa-miR-514b-5p	ENSG00000246705	H2AFJ	protein_coding	chr12	14929518	14929523	14929518	14929523	+	1	0	AGO1-4	0	0	1	0	0	0	0	2
MIMAT0015087	hsa-miR-514b-5p	ENSG00000246705	H2AFJ	protein_coding	chr12	14930022	14930027	14930022	14930027	+	2	0	AGO1-4	0	0	1	0	0	0	0	2
MIMAT0017950	hsa-miR-2355-3p	ENSG00000246705	H2AFJ	protein_coding	chr12	14929279	14929284	14929279	14929284	+	1	0	AGO1-4	0	0	1	0	0	0	0	3
MIMAT0017997	hsa-miR-3617-5p	ENSG00000246705	H2AFJ	protein_coding	chr12	14928633	14928638	14928633	14928638	+	1	0	AGO1-4	0	0	1	0	0	0	0	1
MIMAT0017997	hsa-miR-3617-5p	ENSG00000246705	H2AFJ	protein_coding	chr12	14928790	14928796	14928790	14928796	+	1	0	AGO1-4	0	0	1	0	0	0	0	1
MIMAT0017999	hsa-miR-3619-5p	ENSG00000246705	H2AFJ	protein_coding	chr12	14928412	14928417	14928412	14928417	+	1	0	AGO1-4	0	0	1	0	0	0	0	2
MIMAT0017999	hsa-miR-3619-5p	ENSG00000246705	H2AFJ	protein_coding	chr12	14929341	14929346	14929341	14929346	+	2	0	AGO1-4	0	0	1	0	0	0	0	2
MIMAT0018980	hsa-miR-4458	ENSG00000246705	H2AFJ	protein_coding	chr12	14929334	14929339	14929334	14929339	+	2	0	AGO1-4	0	0	1	0	0	0	0	2
MIMAT0019036	hsa-miR-4500	ENSG00000246705	H2AFJ	protein_coding	chr12	14929334	14929339	14929334	14929339	+	2	0	AGO1-4	0	0	1	0	0	0	0	0
MIMAT0019761	hsa-miR-4677-3p	ENSG00000246705	H2AFJ	protein_coding	chr12	14928988	14928994	14928988	14928994	+	1	0	AGO1-4	0	0	1	0	0	0	0	7
MIMAT0019776	hsa-miR-1343-3p	ENSG00000246705	H2AFJ	protein_coding	chr12	14928894	14928899	14928894	14928899	+	1	0	AGO1-4	0	0	1	0	0	0	0	6
MIMAT0019853	hsa-miR-4731-5p	ENSG00000246705	H2AFJ	protein_coding	chr12	14927824	14927830	14927824	14927830	+	4	0	AGO1-4	0	0	1	0	0	0	0	1
MIMAT0019950	hsa-miR-1245b-5p	ENSG00000246705	H2AFJ	protein_coding	chr12	14930189	14930195	14930168	14930196	+	1	0	AGO1-4	0	0	1	1	0	0	0	1
MIMAT0019953	hsa-miR-2467-3p	ENSG00000246705	H2AFJ	protein_coding	chr12	14929339	14929344	14929339	14929344	+	2	0	AGO1-4	0	0	1	0	0	0	0	2
MIMAT0019953	hsa-miR-2467-3p	ENSG00000246705	H2AFJ	protein_coding	chr12	14929977	14929982	14929977	14929982	+	2	0	AGO1-4	0	0	1	0	0	0	0	2
MIMAT0021125	hsa-miR-5194	ENSG00000246705	H2AFJ	protein_coding	chr12	14929966	14929971	14929966	14929971	+	2	0	AGO1-4	0	0	1	0	0	0	0	1
MIMAT0021125	hsa-miR-5194	ENSG00000246705	H2AFJ	protein_coding	chr12	14930003	14930008	14930003	14930008	+	2	0	AGO1-4	0	0	1	0	0	0	0	1
MIMAT0022300	hsa-miR-5590-3p	ENSG00000246705	H2AFJ	protein_coding	chr12	14928423	14928451	14928423	14928451	+	4	0	AGO1-4,AGO2	0	0	0	1	0	0	0	1
MIMAT0022300	hsa-miR-5590-3p	ENSG00000246705	H2AFJ	protein_coding	chr12	14929236	14929258	14929230	14929264	+	1	0	AGO1-4	0	0	0	2	0	0	0	1
MIMAT0022697	hsa-miR-382-3p	ENSG00000246705	H2AFJ	protein_coding	chr12	14928603	14928631	14928603	14928631	+	1	0	AGO1-4	0	0	0	1	0	0	0	1
MIMAT0022697	hsa-miR-382-3p	ENSG00000246705	H2AFJ	protein_coding	chr12	14929335	14929363	14929335	14929363	+	2	0	AGO1-4	0	0	0	1	0	0	0	1
MIMAT0022726	hsa-miR-1306-5p	ENSG00000246705	H2AFJ	protein_coding	chr12	14927907	14927913	14927907	14927913	+	3	0	AGO1-4,AGO2	0	0	1	0	0	0	0	7
MIMAT0022726	hsa-miR-1306-5p	ENSG00000246705	H2AFJ	protein_coding	chr12	14929392	14929397	14929392	14929397	+	2	0	AGO1-4	0	0	1	0	0	0	0	7
