# Supplementary material for: Competitive Endogenous RNA Network Involving Immune Subgroups, Infiltration, and lncRNAs in Prostate Cancer
Source: Genes (Basel). 2025 Apr 29;16(5):527. doi: 10.3390/genes16050527 (PMC12111210; doi:10.3390/genes16050527)
Supplement: Supplementary file 1 [file genes-16-00527-s001.zip › miRNA_mRNA/ENCORI_hg19_CLIP-seq_miRNA-target_all_HIST1H2AE.xls]

#please cite:
#Zhou KR, Liu S, Cai L, et al. ENCORI: The Encyclopedia of RNA Interactomes.
#2.Li JH, et al.starBase v2.0: decoding miRNA-ceRNA, miRNA-ncRNA and protein-RNA interaction networks from large-scale CLIP-Seq data , Nucleic Acids Res. 2014 Jan;42:D92-7.
miRNAid	miRNAname	geneID	geneName	geneType	chromosome	narrowStart	narrowEnd	broadStart	broadEnd	strand	clipExpNum	degraExpNum	RBP	PITA	RNA22	miRmap	microT	miRanda	PicTar	TargetScan	pancancerNum
MIMAT0000072	hsa-miR-18a-5p	ENSG00000277075	HIST1H2AE	protein_coding	chr6	26217664	26217669	26217664	26217669	+	8	0	AGO1,AGO1-4	1	0	0	0	0	0	0	2
MIMAT0000441	hsa-miR-9-5p	ENSG00000277075	HIST1H2AE	protein_coding	chr6	26217639	26217645	26217625	26217646	+	20	1	AGO1,AGO1-4,AGO2	1	0	0	0	1	0	1	4
MIMAT0000763	hsa-miR-338-3p	ENSG00000277075	HIST1H2AE	protein_coding	chr6	26217344	26217372	26217344	26217372	+	20	0	AGO1,AGO1-4,AGO2	0	0	0	1	0	0	0	5
MIMAT0000763	hsa-miR-338-3p	ENSG00000277075	HIST1H2AE	protein_coding	chr6	26217680	26217685	26217658	26217686	+	9	0	AGO1,AGO1-4,AGO2	1	0	0	1	0	0	0	5
MIMAT0001412	hsa-miR-18b-5p	ENSG00000277075	HIST1H2AE	protein_coding	chr6	26217664	26217669	26217664	26217669	+	8	0	AGO1,AGO1-4	1	0	0	0	0	0	0	2
MIMAT0003180	hsa-miR-487b-3p	ENSG00000277075	HIST1H2AE	protein_coding	chr6	26217694	26217699	26217694	26217699	+	5	0	AGO1-4	1	0	0	0	0	0	0	2
MIMAT0003330	hsa-miR-654-5p	ENSG00000277075	HIST1H2AE	protein_coding	chr6	26217662	26217667	26217662	26217667	+	9	0	AGO1,AGO1-4,AGO2	1	0	0	0	0	0	0	3
MIMAT0004920	hsa-miR-541-3p	ENSG00000277075	HIST1H2AE	protein_coding	chr6	26217662	26217667	26217662	26217667	+	9	0	AGO1,AGO1-4,AGO2	1	0	0	0	0	0	0	4
MIMAT0004957	hsa-miR-760	ENSG00000277075	HIST1H2AE	protein_coding	chr6	26217655	26217660	26217633	26217661	+	20	0	AGO1,AGO1-4,AGO2	1	0	1	1	0	1	1	2
MIMAT0005930	hsa-miR-1276	ENSG00000277075	HIST1H2AE	protein_coding	chr6	26217646	26217652	26217625	26217653	+	20	1	AGO1,AGO1-4,AGO2	1	0	1	1	0	1	0	1
