# Supplementary material for: Competitive Endogenous RNA Network Involving Immune Subgroups, Infiltration, and lncRNAs in Prostate Cancer
Source: Genes (Basel). 2025 Apr 29;16(5):527. doi: 10.3390/genes16050527 (PMC12111210; doi:10.3390/genes16050527)
Supplement: Supplementary file 1 [file genes-16-00527-s001.zip › miRNA_mRNA/ENCORI_hg19_CLIP-seq_miRNA-target_all_HIST3H2A.xls]

#please cite:
#Zhou KR, Liu S, Cai L, et al. ENCORI: The Encyclopedia of RNA Interactomes.
#2.Li JH, et al.starBase v2.0: decoding miRNA-ceRNA, miRNA-ncRNA and protein-RNA interaction networks from large-scale CLIP-Seq data , Nucleic Acids Res. 2014 Jan;42:D92-7.
miRNAid	miRNAname	geneID	geneName	geneType	chromosome	narrowStart	narrowEnd	broadStart	broadEnd	strand	clipExpNum	degraExpNum	RBP	PITA	RNA22	miRmap	microT	miRanda	PicTar	TargetScan	pancancerNum
MIMAT0000690	hsa-miR-296-5p	ENSG00000181218	HIST3H2A	protein_coding	chr1	228645102	228645108	228645102	228645108	-	11	0	AGO1,AGO1-4,AGO2	1	0	1	0	0	0	0	2
MIMAT0004957	hsa-miR-760	ENSG00000181218	HIST3H2A	protein_coding	chr1	228645070	228645075	228645069	228645097	-	12	0	AGO1,AGO1-4,AGO2	1	0	1	1	0	1	1	3
MIMAT0005930	hsa-miR-1276	ENSG00000181218	HIST3H2A	protein_coding	chr1	228645078	228645084	228645077	228645105	-	13	0	AGO1,AGO1-4,AGO2	1	0	1	1	0	1	0	2
