# Supplementary material for: Competitive Endogenous RNA Network Involving Immune Subgroups, Infiltration, and lncRNAs in Prostate Cancer
Source: Genes (Basel). 2025 Apr 29;16(5):527. doi: 10.3390/genes16050527 (PMC12111210; doi:10.3390/genes16050527)
Supplement: Supplementary file 1 [file genes-16-00527-s001.zip › miRNA_mRNA/ENCORI_hg19_CLIP-seq_miRNA-target_all_HMGCS2.xls]

#please cite:
#Zhou KR, Liu S, Cai L, et al. ENCORI: The Encyclopedia of RNA Interactomes.
#2.Li JH, et al.starBase v2.0: decoding miRNA-ceRNA, miRNA-ncRNA and protein-RNA interaction networks from large-scale CLIP-Seq data , Nucleic Acids Res. 2014 Jan;42:D92-7.
miRNAid	miRNAname	geneID	geneName	geneType	chromosome	narrowStart	narrowEnd	broadStart	broadEnd	strand	clipExpNum	degraExpNum	RBP	PITA	RNA22	miRmap	microT	miRanda	PicTar	TargetScan	pancancerNum
MIMAT0000076	hsa-miR-21-5p	ENSG00000134240	HMGCS2	protein_coding	chr1	120291036	120291041	120291035	120291056	-	1	0	AGO1-4	1	0	0	0	1	0	0	19
MIMAT0000081	hsa-miR-25-3p	ENSG00000134240	HMGCS2	protein_coding	chr1	120291276	120291281	120291276	120291281	-	1	0	AGO1-4	1	0	0	0	0	0	0	8
MIMAT0000084	hsa-miR-27a-3p	ENSG00000134240	HMGCS2	protein_coding	chr1	120291066	120291071	120291066	120291071	-	1	0	AGO1-4	1	0	0	0	0	0	0	14
MIMAT0000086	hsa-miR-29a-3p	ENSG00000134240	HMGCS2	protein_coding	chr1	120291253	120291259	120291252	120291280	-	1	0	AGO1-4	1	0	1	1	1	0	0	7
MIMAT0000090	hsa-miR-32-5p	ENSG00000134240	HMGCS2	protein_coding	chr1	120291276	120291281	120291276	120291281	-	1	0	AGO1-4	1	0	0	0	0	0	0	3
MIMAT0000092	hsa-miR-92a-3p	ENSG00000134240	HMGCS2	protein_coding	chr1	120291276	120291281	120291276	120291281	-	1	0	AGO1-4	1	0	0	0	0	0	0	6
MIMAT0000100	hsa-miR-29b-3p	ENSG00000134240	HMGCS2	protein_coding	chr1	120291253	120291259	120291252	120291280	-	1	0	AGO1-4	1	0	1	1	1	0	0	6
MIMAT0000101	hsa-miR-103a-3p	ENSG00000134240	HMGCS2	protein_coding	chr1	120291279	120291285	120291278	120291299	-	1	0	AGO1-4	1	0	0	0	1	0	0	5
MIMAT0000104	hsa-miR-107	ENSG00000134240	HMGCS2	protein_coding	chr1	120291279	120291285	120291278	120291299	-	1	0	AGO1-4	1	0	0	0	1	0	0	6
MIMAT0000250	hsa-miR-139-5p	ENSG00000134240	HMGCS2	protein_coding	chr1	120291325	120291330	120291325	120291330	-	1	0	AGO1-4	1	0	0	0	0	0	0	3
MIMAT0000416	hsa-miR-1-3p	ENSG00000134240	HMGCS2	protein_coding	chr1	120291291	120291296	120291291	120291296	-	1	0	AGO1-4	1	0	0	0	0	0	0	1
MIMAT0000419	hsa-miR-27b-3p	ENSG00000134240	HMGCS2	protein_coding	chr1	120291066	120291071	120291066	120291071	-	1	0	AGO1-4	1	0	0	0	0	0	0	6
MIMAT0000428	hsa-miR-135a-5p	ENSG00000134240	HMGCS2	protein_coding	chr1	120291312	120291317	120291312	120291317	-	1	0	AGO1-4	1	0	0	0	0	0	0	1
MIMAT0000433	hsa-miR-142-5p	ENSG00000134240	HMGCS2	protein_coding	chr1	120291105	120291111	120291105	120291111	-	1	0	AGO1-4	1	0	1	0	0	0	0	9
MIMAT0000435	hsa-miR-143-3p	ENSG00000134240	HMGCS2	protein_coding	chr1	120291309	120291314	120291309	120291314	-	1	0	AGO1-4	1	0	0	0	0	0	0	1
MIMAT0000441	hsa-miR-9-5p	ENSG00000134240	HMGCS2	protein_coding	chr1	120295191	120295215	120295191	120295215	-	2	0	AGO1-4	0	1	0	0	0	0	0	7
MIMAT0000448	hsa-miR-136-5p	ENSG00000134240	HMGCS2	protein_coding	chr1	120291207	120291227	120291207	120291227	-	1	0	AGO1-4	0	0	0	0	1	0	0	5
MIMAT0000455	hsa-miR-185-5p	ENSG00000134240	HMGCS2	protein_coding	chr1	120291286	120291291	120291286	120291291	-	1	0	AGO1-4	1	0	0	0	0	0	0	4
MIMAT0000462	hsa-miR-206	ENSG00000134240	HMGCS2	protein_coding	chr1	120291291	120291296	120291291	120291296	-	1	0	AGO1-4	1	0	0	0	0	0	0	1
MIMAT0000681	hsa-miR-29c-3p	ENSG00000134240	HMGCS2	protein_coding	chr1	120291253	120291259	120291252	120291280	-	1	0	AGO1-4	1	0	1	1	1	0	0	2
MIMAT0000707	hsa-miR-363-3p	ENSG00000134240	HMGCS2	protein_coding	chr1	120291276	120291281	120291276	120291281	-	1	0	AGO1-4	1	0	0	0	0	0	0	1
MIMAT0000719	hsa-miR-367-3p	ENSG00000134240	HMGCS2	protein_coding	chr1	120291276	120291281	120291276	120291281	-	1	0	AGO1-4	1	0	0	0	0	0	0	0
MIMAT0000758	hsa-miR-135b-5p	ENSG00000134240	HMGCS2	protein_coding	chr1	120291312	120291317	120291312	120291317	-	1	0	AGO1-4	1	0	0	0	0	0	0	11
MIMAT0002849	hsa-miR-524-5p	ENSG00000134240	HMGCS2	protein_coding	chr1	120291050	120291055	120291050	120291055	-	1	0	AGO1-4	1	0	0	0	0	0	0	4
MIMAT0002855	hsa-miR-520d-5p	ENSG00000134240	HMGCS2	protein_coding	chr1	120291050	120291055	120291050	120291055	-	1	0	AGO1-4	1	0	0	0	0	0	0	3
MIMAT0002877	hsa-miR-513a-5p	ENSG00000134240	HMGCS2	protein_coding	chr1	120291066	120291072	120291065	120291093	-	1	0	AGO1-4	1	0	1	1	0	0	0	2
MIMAT0003218	hsa-miR-92b-3p	ENSG00000134240	HMGCS2	protein_coding	chr1	120291276	120291281	120291276	120291281	-	1	0	AGO1-4	1	0	0	0	0	0	0	12
MIMAT0003258	hsa-miR-590-5p	ENSG00000134240	HMGCS2	protein_coding	chr1	120291036	120291041	120291035	120291056	-	1	0	AGO1-4	1	0	0	0	1	0	0	4
MIMAT0003281	hsa-miR-613	ENSG00000134240	HMGCS2	protein_coding	chr1	120291291	120291296	120291291	120291296	-	1	0	AGO1-4	1	0	0	0	0	0	0	0
MIMAT0003289	hsa-miR-620	ENSG00000134240	HMGCS2	protein_coding	chr1	120291059	120291065	120291059	120291065	-	1	0	AGO1-4	1	0	1	0	0	0	0	0
MIMAT0003289	hsa-miR-620	ENSG00000134240	HMGCS2	protein_coding	chr1	120291285	120291290	120291285	120291290	-	1	0	AGO1-4	1	0	0	0	0	0	0	0
MIMAT0003332	hsa-miR-656-3p	ENSG00000134240	HMGCS2	protein_coding	chr1	120291093	120291098	120291093	120291098	-	1	0	AGO1-4	1	0	0	0	0	0	0	8
MIMAT0004807	hsa-miR-624-3p	ENSG00000134240	HMGCS2	protein_coding	chr1	120291044	120291050	120291044	120291051	-	1	0	AGO1-4	1	0	1	0	0	0	0	3
MIMAT0004952	hsa-miR-665	ENSG00000134240	HMGCS2	protein_coding	chr1	120291265	120291270	120291265	120291270	-	1	0	AGO1-4	1	0	1	0	0	0	0	5
MIMAT0004953	hsa-miR-873-5p	ENSG00000134240	HMGCS2	protein_coding	chr1	120291069	120291075	120291068	120291096	-	1	0	AGO1-4	1	0	1	1	1	0	0	7
MIMAT0004953	hsa-miR-873-5p	ENSG00000134240	HMGCS2	protein_coding	chr1	120306799	120306827	120306799	120306827	-	1	0	AGO1-4	0	0	0	1	0	0	0	7
MIMAT0005788	hsa-miR-513b-5p	ENSG00000134240	HMGCS2	protein_coding	chr1	120291231	120291238	120291231	120291238	-	1	0	AGO1-4	1	0	0	0	0	0	0	5
MIMAT0005797	hsa-miR-1301-3p	ENSG00000134240	HMGCS2	protein_coding	chr1	120291278	120291283	120291278	120291283	-	1	0	AGO1-4	1	0	0	0	0	0	0	8
MIMAT0005924	hsa-miR-1270	ENSG00000134240	HMGCS2	protein_coding	chr1	120291059	120291065	120291058	120291086	-	1	0	AGO1-4	1	0	1	1	0	0	0	1
MIMAT0005924	hsa-miR-1270	ENSG00000134240	HMGCS2	protein_coding	chr1	120291285	120291290	120291284	120291312	-	2	0	AGO1-4	1	0	1	1	0	0	0	1
MIMAT0005955	hsa-miR-1197	ENSG00000134240	HMGCS2	protein_coding	chr1	120291267	120291272	120291267	120291272	-	1	0	AGO1-4	1	0	0	0	0	0	0	2
MIMAT0022270	hsa-miR-5579-3p	ENSG00000134240	HMGCS2	protein_coding	chr1	120291035	120291041	120291034	120291062	-	1	0	AGO1-4	0	0	1	1	0	0	0	4
MIMAT0022300	hsa-miR-5590-3p	ENSG00000134240	HMGCS2	protein_coding	chr1	120291105	120291111	120291104	120291132	-	1	0	AGO1-4	0	0	1	1	0	0	0	0
