# Supplementary material for: Competitive Endogenous RNA Network Involving Immune Subgroups, Infiltration, and lncRNAs in Prostate Cancer
Source: Genes (Basel). 2025 Apr 29;16(5):527. doi: 10.3390/genes16050527 (PMC12111210; doi:10.3390/genes16050527)
Supplement: Supplementary file 1 [file genes-16-00527-s001.zip › miRNA_mRNA/ENCORI_hg19_CLIP-seq_miRNA-target_all_HPGD.xls]

#please cite:
#Zhou KR, Liu S, Cai L, et al. ENCORI: The Encyclopedia of RNA Interactomes.
#2.Li JH, et al.starBase v2.0: decoding miRNA-ceRNA, miRNA-ncRNA and protein-RNA interaction networks from large-scale CLIP-Seq data , Nucleic Acids Res. 2014 Jan;42:D92-7.
miRNAid	miRNAname	geneID	geneName	geneType	chromosome	narrowStart	narrowEnd	broadStart	broadEnd	strand	clipExpNum	degraExpNum	RBP	PITA	RNA22	miRmap	microT	miRanda	PicTar	TargetScan	pancancerNum
MIMAT0000070	hsa-miR-17-5p	ENSG00000164120	HPGD	protein_coding	chr4	175412436	175412441	175412436	175412441	-	1	0	AGO2	1	0	0	0	0	0	0	8
MIMAT0000075	hsa-miR-20a-5p	ENSG00000164120	HPGD	protein_coding	chr4	175412436	175412441	175412436	175412441	-	1	0	AGO2	1	0	0	0	0	0	0	8
MIMAT0000078	hsa-miR-23a-3p	ENSG00000164120	HPGD	protein_coding	chr4	175411890	175411895	175411890	175411895	-	1	0	AGO1-4	1	0	1	0	0	0	0	6
MIMAT0000084	hsa-miR-27a-3p	ENSG00000164120	HPGD	protein_coding	chr4	175428638	175428643	175428638	175428643	-	1	0	AGO2	0	0	1	0	0	0	0	12
MIMAT0000086	hsa-miR-29a-3p	ENSG00000164120	HPGD	protein_coding	chr4	175413185	175413191	175413184	175413207	-	1	0	AGO1-4	0	0	1	0	2	0	1	4
MIMAT0000089	hsa-miR-31-5p	ENSG00000164120	HPGD	protein_coding	chr4	175411842	175411848	175411841	175411869	-	1	0	AGO1-4	1	0	1	1	1	0	0	5
MIMAT0000093	hsa-miR-93-5p	ENSG00000164120	HPGD	protein_coding	chr4	175412436	175412441	175412436	175412441	-	1	0	AGO2	1	0	0	0	0	0	0	5
MIMAT0000100	hsa-miR-29b-3p	ENSG00000164120	HPGD	protein_coding	chr4	175413185	175413191	175413184	175413208	-	1	0	AGO1-4	0	0	1	0	2	0	1	6
MIMAT0000102	hsa-miR-105-5p	ENSG00000164120	HPGD	protein_coding	chr4	175414407	175414426	175414407	175414426	-	1	0	AGO1-4	0	1	0	0	0	0	0	4
MIMAT0000103	hsa-miR-106a-5p	ENSG00000164120	HPGD	protein_coding	chr4	175412436	175412441	175412436	175412441	-	1	0	AGO2	1	0	0	0	0	0	0	4
MIMAT0000227	hsa-miR-197-3p	ENSG00000164120	HPGD	protein_coding	chr4	175412981	175412986	175412981	175412986	-	1	0	AGO1-4	1	0	0	0	0	0	0	10
MIMAT0000242	hsa-miR-129-5p	ENSG00000164120	HPGD	protein_coding	chr4	175412412	175412417	175412412	175412417	-	2	0	AGO2	1	0	0	0	0	0	0	3
MIMAT0000256	hsa-miR-181a-5p	ENSG00000164120	HPGD	protein_coding	chr4	175411856	175411861	175411856	175411861	-	1	0	AGO1-4	1	0	0	0	0	0	0	5
MIMAT0000257	hsa-miR-181b-5p	ENSG00000164120	HPGD	protein_coding	chr4	175411856	175411861	175411856	175411861	-	1	0	AGO1-4	1	0	0	0	0	0	0	9
MIMAT0000258	hsa-miR-181c-5p	ENSG00000164120	HPGD	protein_coding	chr4	175411856	175411861	175411856	175411861	-	1	0	AGO1-4	1	0	0	0	0	0	0	6
MIMAT0000259	hsa-miR-182-5p	ENSG00000164120	HPGD	protein_coding	chr4	175413227	175413234	175413227	175413234	-	1	0	AGO1-4	0	0	0	0	1	0	0	9
MIMAT0000273	hsa-miR-216a-5p	ENSG00000164120	HPGD	protein_coding	chr4	175411886	175411892	175411885	175411906	-	1	0	AGO1-4	1	0	0	0	1	0	0	3
MIMAT0000418	hsa-miR-23b-3p	ENSG00000164120	HPGD	protein_coding	chr4	175411890	175411895	175411890	175411895	-	1	0	AGO1-4	1	0	1	0	0	0	0	3
MIMAT0000419	hsa-miR-27b-3p	ENSG00000164120	HPGD	protein_coding	chr4	175428638	175428643	175428638	175428643	-	1	0	AGO2	0	0	1	0	0	0	0	4
MIMAT0000422	hsa-miR-124-3p	ENSG00000164120	HPGD	protein_coding	chr4	175412830	175412835	175412830	175412835	-	1	0	AGO2	1	0	1	0	0	0	0	4
MIMAT0000425	hsa-miR-130a-3p	ENSG00000164120	HPGD	protein_coding	chr4	175412987	175412992	175412987	175412992	-	1	0	AGO1-4	1	0	0	0	0	0	0	11
MIMAT0000429	hsa-miR-137	ENSG00000164120	HPGD	protein_coding	chr4	175412376	175412399	175412376	175412399	-	1	0	AGO2	0	0	0	0	1	0	0	9
MIMAT0000437	hsa-miR-145-5p	ENSG00000164120	HPGD	protein_coding	chr4	175411860	175411865	175411860	175411865	-	1	0	AGO1-4	1	0	0	0	0	0	0	1
MIMAT0000456	hsa-miR-186-5p	ENSG00000164120	HPGD	protein_coding	chr4	175412450	175412455	175412450	175412455	-	1	0	AGO2	1	0	0	0	0	0	0	5
MIMAT0000458	hsa-miR-190a-5p	ENSG00000164120	HPGD	protein_coding	chr4	175411847	175411852	175411846	175411874	-	1	0	AGO1-4	1	0	0	1	0	0	0	4
MIMAT0000458	hsa-miR-190a-5p	ENSG00000164120	HPGD	protein_coding	chr4	175414333	175414361	175414333	175414361	-	2	0	AGO1-4,AGO2	0	0	0	1	0	0	0	4
MIMAT0000460	hsa-miR-194-5p	ENSG00000164120	HPGD	protein_coding	chr4	175413012	175413017	175413011	175413039	-	1	0	AGO1-4	1	0	0	1	1	0	0	5
MIMAT0000510	hsa-miR-320a	ENSG00000164120	HPGD	protein_coding	chr4	175413027	175413032	175413026	175413054	-	1	0	AGO1-4	1	0	0	1	1	0	0	7
MIMAT0000680	hsa-miR-106b-5p	ENSG00000164120	HPGD	protein_coding	chr4	175412436	175412441	175412436	175412441	-	1	0	AGO2	1	0	0	0	0	0	0	7
MIMAT0000681	hsa-miR-29c-3p	ENSG00000164120	HPGD	protein_coding	chr4	175413185	175413191	175413184	175413207	-	1	0	AGO1-4	0	0	1	0	2	0	1	1
MIMAT0000684	hsa-miR-302a-3p	ENSG00000164120	HPGD	protein_coding	chr4	175412986	175412991	175412986	175412991	-	1	0	AGO1-4	1	0	0	0	0	0	0	1
MIMAT0000688	hsa-miR-301a-3p	ENSG00000164120	HPGD	protein_coding	chr4	175412987	175412992	175412987	175412992	-	1	0	AGO1-4	1	0	0	0	0	0	0	10
MIMAT0000691	hsa-miR-130b-3p	ENSG00000164120	HPGD	protein_coding	chr4	175412987	175412992	175412987	175412992	-	1	0	AGO1-4	1	0	0	0	0	0	0	8
MIMAT0000715	hsa-miR-302b-3p	ENSG00000164120	HPGD	protein_coding	chr4	175412986	175412991	175412986	175412991	-	1	0	AGO1-4	1	0	0	0	0	0	0	1
MIMAT0000717	hsa-miR-302c-3p	ENSG00000164120	HPGD	protein_coding	chr4	175412986	175412991	175412986	175412991	-	1	0	AGO1-4	1	0	0	0	0	0	0	1
MIMAT0000718	hsa-miR-302d-3p	ENSG00000164120	HPGD	protein_coding	chr4	175412986	175412991	175412986	175412991	-	1	0	AGO1-4	1	0	0	0	0	0	0	3
MIMAT0000724	hsa-miR-372-3p	ENSG00000164120	HPGD	protein_coding	chr4	175412986	175412991	175412986	175412991	-	1	0	AGO1-4	1	0	0	0	0	0	0	3
MIMAT0000726	hsa-miR-373-3p	ENSG00000164120	HPGD	protein_coding	chr4	175412986	175412991	175412986	175412991	-	1	0	AGO1-4	1	0	0	0	0	0	0	1
MIMAT0000732	hsa-miR-378a-3p	ENSG00000164120	HPGD	protein_coding	chr4	175414413	175414437	175414413	175414437	-	1	0	AGO1-4	0	1	0	0	0	0	0	2
MIMAT0000737	hsa-miR-382-5p	ENSG00000164120	HPGD	protein_coding	chr4	175413165	175413188	175413165	175413188	-	1	0	AGO1-4	0	0	0	0	1	0	0	7
MIMAT0000753	hsa-miR-342-3p	ENSG00000164120	HPGD	protein_coding	chr4	175411889	175411894	175411889	175411894	-	1	0	AGO1-4	1	0	1	0	0	0	0	5
MIMAT0001413	hsa-miR-20b-5p	ENSG00000164120	HPGD	protein_coding	chr4	175412436	175412441	175412436	175412441	-	1	0	AGO2	1	0	0	0	0	0	0	3
MIMAT0001635	hsa-miR-452-5p	ENSG00000164120	HPGD	protein_coding	chr4	175412387	175412392	175412387	175412392	-	1	0	AGO2	1	0	0	0	0	0	0	6
MIMAT0002171	hsa-miR-410-3p	ENSG00000164120	HPGD	protein_coding	chr4	175412810	175412838	175412810	175412838	-	1	0	AGO2	0	0	0	1	0	0	0	3
MIMAT0002821	hsa-miR-181d-5p	ENSG00000164120	HPGD	protein_coding	chr4	175411856	175411861	175411856	175411861	-	1	0	AGO1-4	1	0	0	0	0	0	0	6
MIMAT0002825	hsa-miR-520e	ENSG00000164120	HPGD	protein_coding	chr4	175412986	175412991	175412986	175412991	-	1	0	AGO1-4	1	0	0	0	0	0	0	5
MIMAT0002832	hsa-miR-519c-3p	ENSG00000164120	HPGD	protein_coding	chr4	175412986	175412992	175412986	175412993	-	1	0	AGO1-4	1	0	1	0	0	0	0	4
MIMAT0002834	hsa-miR-520a-3p	ENSG00000164120	HPGD	protein_coding	chr4	175412986	175412991	175412986	175412991	-	1	0	AGO1-4	1	0	0	0	0	0	0	1
MIMAT0002837	hsa-miR-519b-3p	ENSG00000164120	HPGD	protein_coding	chr4	175412986	175412992	175412986	175412993	-	1	0	AGO1-4	1	0	1	0	0	0	0	3
MIMAT0002843	hsa-miR-520b	ENSG00000164120	HPGD	protein_coding	chr4	175412986	175412991	175412986	175412991	-	1	0	AGO1-4	1	0	0	0	0	0	0	5
MIMAT0002846	hsa-miR-520c-3p	ENSG00000164120	HPGD	protein_coding	chr4	175412986	175412991	175412986	175412991	-	1	0	AGO1-4	1	0	0	0	0	0	0	5
MIMAT0002853	hsa-miR-519d-3p	ENSG00000164120	HPGD	protein_coding	chr4	175412436	175412441	175412436	175412441	-	1	0	AGO2	1	0	0	0	0	0	0	4
MIMAT0002856	hsa-miR-520d-3p	ENSG00000164120	HPGD	protein_coding	chr4	175412986	175412991	175412986	175412991	-	1	0	AGO1-4	1	0	0	0	0	0	0	3
MIMAT0002859	hsa-miR-516b-5p	ENSG00000164120	HPGD	protein_coding	chr4	175411923	175411929	175411923	175411929	-	1	0	AGO2	1	0	1	0	0	0	0	3
MIMAT0002869	hsa-miR-519a-3p	ENSG00000164120	HPGD	protein_coding	chr4	175412986	175412992	175412986	175412993	-	1	0	AGO1-4	1	0	1	0	0	0	0	5
MIMAT0002877	hsa-miR-513a-5p	ENSG00000164120	HPGD	protein_coding	chr4	175428638	175428644	175428638	175428644	-	1	0	AGO2	0	0	1	0	0	0	0	3
MIMAT0002878	hsa-miR-506-3p	ENSG00000164120	HPGD	protein_coding	chr4	175412830	175412835	175412830	175412835	-	1	0	AGO2	1	0	1	0	0	0	0	2
MIMAT0003244	hsa-miR-579-3p	ENSG00000164120	HPGD	protein_coding	chr4	175413020	175413025	175413019	175413047	-	1	0	AGO1-4	1	0	1	1	0	0	0	5
MIMAT0003296	hsa-miR-627-5p	ENSG00000164120	HPGD	protein_coding	chr4	175411943	175411948	175411943	175411948	-	1	0	AGO2	1	0	0	0	0	0	0	3
MIMAT0003393	hsa-miR-425-5p	ENSG00000164120	HPGD	protein_coding	chr4	175411850	175411855	175411850	175411855	-	1	0	AGO1-4	1	0	0	0	0	0	0	4
MIMAT0003881	hsa-miR-668-3p	ENSG00000164120	HPGD	protein_coding	chr4	175411946	175411951	175411946	175411951	-	1	0	AGO2	1	0	1	0	0	0	0	4
MIMAT0003885	hsa-miR-454-3p	ENSG00000164120	HPGD	protein_coding	chr4	175412987	175412992	175412987	175412992	-	1	0	AGO1-4	1	0	0	0	0	0	0	7
MIMAT0003948	hsa-miR-770-5p	ENSG00000164120	HPGD	protein_coding	chr4	175411861	175411867	175411860	175411888	-	1	0	AGO1-4	1	0	1	1	0	0	0	3
MIMAT0004593	hsa-miR-130a-5p	ENSG00000164120	HPGD	protein_coding	chr4	175411890	175411895	175411890	175411895	-	1	0	AGO1-4	0	0	1	0	0	0	0	8
MIMAT0004763	hsa-miR-488-3p	ENSG00000164120	HPGD	protein_coding	chr4	175412827	175412833	175412826	175412854	-	1	0	AGO2	1	0	1	1	1	0	0	2
MIMAT0004809	hsa-miR-628-5p	ENSG00000164120	HPGD	protein_coding	chr4	175428613	175428618	175428613	175428618	-	1	0	AGO2	0	0	1	0	0	0	0	4
MIMAT0004814	hsa-miR-654-3p	ENSG00000164120	HPGD	protein_coding	chr4	175412456	175412461	175412455	175412483	-	1	0	AGO2	1	0	1	1	0	0	0	5
MIMAT0004921	hsa-miR-889-3p	ENSG00000164120	HPGD	protein_coding	chr4	175412791	175412819	175412791	175412819	-	1	0	AGO2	0	0	0	1	0	0	0	4
MIMAT0004929	hsa-miR-190b	ENSG00000164120	HPGD	protein_coding	chr4	175411847	175411852	175411846	175411874	-	1	0	AGO1-4	1	0	0	1	0	0	0	2
MIMAT0004929	hsa-miR-190b	ENSG00000164120	HPGD	protein_coding	chr4	175414333	175414361	175414333	175414361	-	2	0	AGO1-4,AGO2	0	0	0	1	0	0	0	2
MIMAT0004954	hsa-miR-543	ENSG00000164120	HPGD	protein_coding	chr4	175411855	175411861	175411854	175411872	-	1	0	AGO1-4	1	0	0	0	1	0	0	4
MIMAT0004954	hsa-miR-543	ENSG00000164120	HPGD	protein_coding	chr4	175413014	175413019	175413014	175413019	-	1	0	AGO1-4	1	0	0	0	0	0	0	4
MIMAT0004958	hsa-miR-301b-3p	ENSG00000164120	HPGD	protein_coding	chr4	175412987	175412992	175412987	175412992	-	1	0	AGO1-4	1	0	0	0	0	0	0	7
MIMAT0004959	hsa-miR-216b-5p	ENSG00000164120	HPGD	protein_coding	chr4	175411886	175411891	175411886	175411891	-	1	0	AGO1-4	1	0	0	0	0	0	0	3
MIMAT0005792	hsa-miR-320b	ENSG00000164120	HPGD	protein_coding	chr4	175413027	175413032	175413026	175413054	-	1	0	AGO1-4	1	0	0	1	1	0	0	9
MIMAT0005793	hsa-miR-320c	ENSG00000164120	HPGD	protein_coding	chr4	175413027	175413032	175413026	175413054	-	1	0	AGO1-4	1	0	0	1	1	0	0	4
MIMAT0005794	hsa-miR-1296-5p	ENSG00000164120	HPGD	protein_coding	chr4	175411839	175411844	175411839	175411844	-	1	0	AGO1-4	1	0	0	0	0	0	0	8
MIMAT0005931	hsa-miR-302e	ENSG00000164120	HPGD	protein_coding	chr4	175412986	175412991	175412986	175412991	-	1	0	AGO1-4	1	0	0	0	0	0	0	0
MIMAT0005936	hsa-miR-1278	ENSG00000164120	HPGD	protein_coding	chr4	175411863	175411868	175411863	175411868	-	1	0	AGO1-4	1	0	0	0	0	0	0	1
MIMAT0005944	hsa-miR-1252-5p	ENSG00000164120	HPGD	protein_coding	chr4	175412994	175413000	175412993	175413021	-	1	0	AGO1-4	1	0	1	1	0	0	0	1
MIMAT0006764	hsa-miR-320d	ENSG00000164120	HPGD	protein_coding	chr4	175413027	175413032	175413026	175413054	-	1	0	AGO1-4	1	0	0	1	1	0	0	4
MIMAT0010251	hsa-miR-449c-5p	ENSG00000164120	HPGD	protein_coding	chr4	175412831	175412836	175412831	175412836	-	1	0	AGO2	0	0	1	0	0	0	0	0
MIMAT0014999	hsa-miR-378b	ENSG00000164120	HPGD	protein_coding	chr4	175414413	175414434	175414413	175414434	-	1	0	AGO1-4	0	1	0	0	0	0	0	3
MIMAT0016847	hsa-miR-378c	ENSG00000164120	HPGD	protein_coding	chr4	175414413	175414440	175414413	175414440	-	1	0	AGO1-4	0	1	0	0	0	0	0	1
MIMAT0018000	hsa-miR-23c	ENSG00000164120	HPGD	protein_coding	chr4	175411890	175411895	175411890	175411895	-	1	0	AGO1-4	0	0	1	0	0	0	0	0
MIMAT0018926	hsa-miR-378d	ENSG00000164120	HPGD	protein_coding	chr4	175414413	175414435	175414413	175414435	-	1	0	AGO1-4	0	1	0	0	0	0	0	2
MIMAT0018927	hsa-miR-378e	ENSG00000164120	HPGD	protein_coding	chr4	175414413	175414434	175414413	175414434	-	1	0	AGO1-4	0	1	0	0	0	0	0	0
MIMAT0018932	hsa-miR-378f	ENSG00000164120	HPGD	protein_coding	chr4	175414413	175414435	175414413	175414435	-	1	0	AGO1-4	0	1	0	0	0	0	0	2
MIMAT0018984	hsa-miR-378h	ENSG00000164120	HPGD	protein_coding	chr4	175414413	175414436	175414413	175414436	-	1	0	AGO1-4	0	1	0	0	0	0	0	1
MIMAT0019062	hsa-miR-4524a-5p	ENSG00000164120	HPGD	protein_coding	chr4	175411825	175411830	175411825	175411830	-	1	0	AGO1-4	0	0	1	0	0	0	0	1
MIMAT0019062	hsa-miR-4524a-5p	ENSG00000164120	HPGD	protein_coding	chr4	175411931	175411936	175411931	175411936	-	1	0	AGO2	0	0	1	0	0	0	0	1
MIMAT0019074	hsa-miR-378i	ENSG00000164120	HPGD	protein_coding	chr4	175414413	175414436	175414413	175414436	-	1	0	AGO1-4	0	1	0	0	0	0	0	1
MIMAT0019694	hsa-miR-4637	ENSG00000164120	HPGD	protein_coding	chr4	175412363	175412391	175412363	175412391	-	1	0	AGO2	0	0	0	1	0	0	0	0
MIMAT0019818	hsa-miR-4712-5p	ENSG00000164120	HPGD	protein_coding	chr4	175411861	175411867	175411860	175411888	-	1	0	AGO1-4	0	0	1	1	0	0	0	0
MIMAT0019917	hsa-miR-4766-5p	ENSG00000164120	HPGD	protein_coding	chr4	175412826	175412832	175412825	175412853	-	1	0	AGO2	0	0	1	1	0	0	0	4
MIMAT0019953	hsa-miR-2467-3p	ENSG00000164120	HPGD	protein_coding	chr4	175412443	175412449	175412442	175412470	-	1	0	AGO2	0	0	1	1	0	0	0	2
MIMAT0022255	hsa-miR-4524b-5p	ENSG00000164120	HPGD	protein_coding	chr4	175411825	175411830	175411825	175411830	-	1	0	AGO1-4	0	0	1	0	0	0	0	0
MIMAT0022255	hsa-miR-4524b-5p	ENSG00000164120	HPGD	protein_coding	chr4	175411931	175411936	175411931	175411936	-	1	0	AGO2	0	0	1	0	0	0	0	0
MIMAT0022272	hsa-miR-664b-3p	ENSG00000164120	HPGD	protein_coding	chr4	175413020	175413025	175413019	175413047	-	1	0	AGO1-4	0	0	1	1	0	0	0	2
