# Supplementary material for: Competitive Endogenous RNA Network Involving Immune Subgroups, Infiltration, and lncRNAs in Prostate Cancer
Source: Genes (Basel). 2025 Apr 29;16(5):527. doi: 10.3390/genes16050527 (PMC12111210; doi:10.3390/genes16050527)
Supplement: Supplementary file 1 [file genes-16-00527-s001.zip › miRNA_mRNA/ENCORI_hg19_CLIP-seq_miRNA-target_all_IGHA1.xls]

#please cite:
#Zhou KR, Liu S, Cai L, et al. ENCORI: The Encyclopedia of RNA Interactomes.
#2.Li JH, et al.starBase v2.0: decoding miRNA-ceRNA, miRNA-ncRNA and protein-RNA interaction networks from large-scale CLIP-Seq data , Nucleic Acids Res. 2014 Jan;42:D92-7.
miRNAid	miRNAname	geneID	geneName	geneType	chromosome	narrowStart	narrowEnd	broadStart	broadEnd	strand	clipExpNum	degraExpNum	RBP	PITA	RNA22	miRmap	microT	miRanda	PicTar	TargetScan	pancancerNum
MIMAT0000271	hsa-miR-214-3p	ENSG00000211895	IGHA1	IG_C_gene	chr14	106174169	106174191	106174169	106174191	-	2	0	AGO1-4	0	1	0	0	0	0	0	4
MIMAT0000425	hsa-miR-130a-3p	ENSG00000211895	IGHA1	IG_C_gene	chr14	106174173	106174191	106174173	106174191	-	2	0	AGO1-4	0	1	0	0	0	0	0	8
MIMAT0000685	hsa-miR-34b-5p	ENSG00000211895	IGHA1	IG_C_gene	chr14	106174166	106174187	106174166	106174187	-	2	0	AGO1-4	0	1	0	0	0	0	0	1
MIMAT0000691	hsa-miR-130b-3p	ENSG00000211895	IGHA1	IG_C_gene	chr14	106174173	106174191	106174173	106174191	-	2	0	AGO1-4	0	1	0	0	0	0	0	14
MIMAT0002814	hsa-miR-432-5p	ENSG00000211895	IGHA1	IG_C_gene	chr14	106174152	106174172	106174152	106174172	-	2	0	AGO1-4	0	1	0	0	0	0	0	5
MIMAT0004945	hsa-miR-744-5p	ENSG00000211895	IGHA1	IG_C_gene	chr14	106174145	106174167	106174145	106174167	-	2	0	AGO1-4	0	1	0	0	0	0	0	18
MIMAT0010251	hsa-miR-449c-5p	ENSG00000211895	IGHA1	IG_C_gene	chr14	106174166	106174188	106174166	106174188	-	2	0	AGO1-4	0	1	0	0	0	0	0	5
MIMAT0013517	hsa-miR-2682-5p	ENSG00000211895	IGHA1	IG_C_gene	chr14	106174166	106174189	106174166	106174189	-	2	0	AGO1-4	0	1	0	0	0	0	0	7
MIMAT0017999	hsa-miR-3619-5p	ENSG00000211895	IGHA1	IG_C_gene	chr14	106174169	106174193	106174169	106174193	-	2	0	AGO1-4	0	1	0	0	0	0	0	7
MIMAT0018088	hsa-miR-3666	ENSG00000211895	IGHA1	IG_C_gene	chr14	106174173	106174195	106174173	106174195	-	2	0	AGO1-4	0	1	0	0	0	0	0	0
