# Supplementary material for: Competitive Endogenous RNA Network Involving Immune Subgroups, Infiltration, and lncRNAs in Prostate Cancer
Source: Genes (Basel). 2025 Apr 29;16(5):527. doi: 10.3390/genes16050527 (PMC12111210; doi:10.3390/genes16050527)
Supplement: Supplementary file 1 [file genes-16-00527-s001.zip › miRNA_mRNA/ENCORI_hg19_CLIP-seq_miRNA-target_all_IGHG1.xls]

#please cite:
#Zhou KR, Liu S, Cai L, et al. ENCORI: The Encyclopedia of RNA Interactomes.
#2.Li JH, et al.starBase v2.0: decoding miRNA-ceRNA, miRNA-ncRNA and protein-RNA interaction networks from large-scale CLIP-Seq data , Nucleic Acids Res. 2014 Jan;42:D92-7.
miRNAid	miRNAname	geneID	geneName	geneType	chromosome	narrowStart	narrowEnd	broadStart	broadEnd	strand	clipExpNum	degraExpNum	RBP	PITA	RNA22	miRmap	microT	miRanda	PicTar	TargetScan	pancancerNum
MIMAT0000252	hsa-miR-7-5p	ENSG00000211896	IGHG1	IG_C_gene	chr14	106208526	106208548	106208526	106208548	-	2	0	AGO2	0	1	0	0	0	0	0	6
MIMAT0004810	hsa-miR-629-5p	ENSG00000211896	IGHG1	IG_C_gene	chr14	106208509	106208529	106208509	106208529	-	1	0	AGO1-4	0	1	0	0	0	0	0	1
MIMAT0018204	hsa-miR-676-3p	ENSG00000211896	IGHG1	IG_C_gene	chr14	106208502	106208521	106208502	106208521	-	1	0	AGO1-4	0	1	0	0	0	0	0	6
