# Supplementary material for: Competitive Endogenous RNA Network Involving Immune Subgroups, Infiltration, and lncRNAs in Prostate Cancer
Source: Genes (Basel). 2025 Apr 29;16(5):527. doi: 10.3390/genes16050527 (PMC12111210; doi:10.3390/genes16050527)
Supplement: Supplementary file 1 [file genes-16-00527-s001.zip › miRNA_mRNA/ENCORI_hg19_CLIP-seq_miRNA-target_all_IGKC.xls]

#please cite:
#Zhou KR, Liu S, Cai L, et al. ENCORI: The Encyclopedia of RNA Interactomes.
#2.Li JH, et al.starBase v2.0: decoding miRNA-ceRNA, miRNA-ncRNA and protein-RNA interaction networks from large-scale CLIP-Seq data , Nucleic Acids Res. 2014 Jan;42:D92-7.
miRNAid	miRNAname	geneID	geneName	geneType	chromosome	narrowStart	narrowEnd	broadStart	broadEnd	strand	clipExpNum	degraExpNum	RBP	PITA	RNA22	miRmap	microT	miRanda	PicTar	TargetScan	pancancerNum
MIMAT0002175	hsa-miR-485-5p	ENSG00000211592	IGKC	IG_C_gene	chr2	89156993	89157014	89156993	89157014	-	2	0	AGO1-4,AGO2	0	1	0	0	0	0	0	1
MIMAT0018194	hsa-miR-3150b-3p	ENSG00000211592	IGKC	IG_C_gene	chr2	89156739	89156759	89156739	89156759	-	6	0	AGO1-4,AGO2	0	1	0	0	0	0	0	0
MIMAT0018204	hsa-miR-676-3p	ENSG00000211592	IGKC	IG_C_gene	chr2	89157016	89157025	89157007	89157034	-	3	0	AGO1-4,AGO2	0	2	0	0	0	0	0	5
MIMAT0018943	hsa-miR-4428	ENSG00000211592	IGKC	IG_C_gene	chr2	89156733	89156755	89156733	89156755	-	6	0	AGO1-4,AGO2	0	1	0	0	0	0	0	1
MIMAT0019948	hsa-miR-4784	ENSG00000211592	IGKC	IG_C_gene	chr2	89156736	89156753	89156736	89156753	-	6	0	AGO1-4,AGO2	0	1	0	0	0	0	0	5
MIMAT0021125	hsa-miR-5194	ENSG00000211592	IGKC	IG_C_gene	chr2	89156733	89156753	89156733	89156753	-	6	0	AGO1-4,AGO2	0	1	0	0	0	0	0	1
MIMAT0022714	hsa-miR-766-5p	ENSG00000211592	IGKC	IG_C_gene	chr2	89156738	89156759	89156738	89156759	-	6	0	AGO1-4,AGO2	0	1	0	0	0	0	0	2
