# Supplementary material for: Competitive Endogenous RNA Network Involving Immune Subgroups, Infiltration, and lncRNAs in Prostate Cancer
Source: Genes (Basel). 2025 Apr 29;16(5):527. doi: 10.3390/genes16050527 (PMC12111210; doi:10.3390/genes16050527)
Supplement: Supplementary file 1 [file genes-16-00527-s001.zip › miRNA_mRNA/ENCORI_hg19_CLIP-seq_miRNA-target_all_IGLC3.xls]

#please cite:
#Zhou KR, Liu S, Cai L, et al. ENCORI: The Encyclopedia of RNA Interactomes.
#2.Li JH, et al.starBase v2.0: decoding miRNA-ceRNA, miRNA-ncRNA and protein-RNA interaction networks from large-scale CLIP-Seq data , Nucleic Acids Res. 2014 Jan;42:D92-7.
miRNAid	miRNAname	geneID	geneName	geneType	chromosome	narrowStart	narrowEnd	broadStart	broadEnd	strand	clipExpNum	degraExpNum	RBP	PITA	RNA22	miRmap	microT	miRanda	PicTar	TargetScan	pancancerNum
MIMAT0000080	hsa-miR-24-3p	ENSG00000211679	IGLC3	IG_C_gene	chr22	23248711	23248731	23248711	23248731	+	1	0	AGO1-4	0	0	0	0	1	0	0	10
MIMAT0000231	hsa-miR-199a-5p	ENSG00000211679	IGLC3	IG_C_gene	chr22	23248568	23248590	23248568	23248590	+	2	0	AGO1-4	0	0	0	0	1	0	0	2
MIMAT0000263	hsa-miR-199b-5p	ENSG00000211679	IGLC3	IG_C_gene	chr22	23248568	23248590	23248568	23248590	+	2	0	AGO1-4	0	0	0	0	1	0	0	2
MIMAT0000281	hsa-miR-224-5p	ENSG00000211679	IGLC3	IG_C_gene	chr22	23248589	23248609	23248589	23248609	+	2	0	AGO1-4	0	0	0	0	1	0	0	8
MIMAT0001629	hsa-miR-329-3p	ENSG00000211679	IGLC3	IG_C_gene	chr22	23248574	23248595	23248574	23248595	+	2	0	AGO1-4	0	0	0	0	1	0	0	4
MIMAT0004679	hsa-miR-296-3p	ENSG00000211679	IGLC3	IG_C_gene	chr22	23248823	23248844	23248823	23248844	+	2	0	AGO1-4,AGO2	0	0	0	0	1	0	0	4
MIMAT0004679	hsa-miR-296-3p	ENSG00000211679	IGLC3	IG_C_gene	chr22	23248924	23248945	23248924	23248945	+	3	0	AGO1-4,AGO2	0	0	0	0	1	0	0	4
MIMAT0004683	hsa-miR-362-3p	ENSG00000211679	IGLC3	IG_C_gene	chr22	23248574	23248595	23248574	23248595	+	2	0	AGO1-4	0	0	0	0	1	0	0	1
MIMAT0004954	hsa-miR-543	ENSG00000211679	IGLC3	IG_C_gene	chr22	23248802	23248827	23248802	23248827	+	2	0	AGO1-4,AGO2	0	0	0	0	1	0	0	4
