# Supplementary material for: Competitive Endogenous RNA Network Involving Immune Subgroups, Infiltration, and lncRNAs in Prostate Cancer
Source: Genes (Basel). 2025 Apr 29;16(5):527. doi: 10.3390/genes16050527 (PMC12111210; doi:10.3390/genes16050527)
Supplement: Supplementary file 1 [file genes-16-00527-s001.zip › miRNA_mRNA/ENCORI_hg19_CLIP-seq_miRNA-target_all_LYZ.xls]

#please cite:
#Zhou KR, Liu S, Cai L, et al. ENCORI: The Encyclopedia of RNA Interactomes.
#2.Li JH, et al.starBase v2.0: decoding miRNA-ceRNA, miRNA-ncRNA and protein-RNA interaction networks from large-scale CLIP-Seq data , Nucleic Acids Res. 2014 Jan;42:D92-7.
miRNAid	miRNAname	geneID	geneName	geneType	chromosome	narrowStart	narrowEnd	broadStart	broadEnd	strand	clipExpNum	degraExpNum	RBP	PITA	RNA22	miRmap	microT	miRanda	PicTar	TargetScan	pancancerNum
MIMAT0000222	hsa-miR-192-5p	ENSG00000090382	LYZ	protein_coding	chr12	69747066	69747071	69747066	69747071	+	1	0	AGO2	1	0	0	0	0	0	0	4
MIMAT0000265	hsa-miR-204-5p	ENSG00000090382	LYZ	protein_coding	chr12	69747044	69747049	69747044	69747049	+	1	0	AGO2	1	0	0	0	0	0	0	5
MIMAT0000268	hsa-miR-211-5p	ENSG00000090382	LYZ	protein_coding	chr12	69747044	69747049	69747044	69747049	+	1	0	AGO2	1	0	0	0	0	0	0	3
MIMAT0000272	hsa-miR-215-5p	ENSG00000090382	LYZ	protein_coding	chr12	69747066	69747071	69747066	69747071	+	1	0	AGO2	1	0	0	0	0	0	0	1
MIMAT0000434	hsa-miR-142-3p	ENSG00000090382	LYZ	protein_coding	chr12	69747071	69747077	69747053	69747078	+	1	0	AGO2	1	0	1	0	1	0	0	0
MIMAT0001075	hsa-miR-384	ENSG00000090382	LYZ	protein_coding	chr12	69747051	69747056	69747051	69747056	+	1	0	AGO2	1	0	0	0	0	0	0	0
MIMAT0015056	hsa-miR-3179	ENSG00000090382	LYZ	protein_coding	chr12	69747065	69747093	69747065	69747093	+	1	0	AGO2	0	0	0	1	0	0	0	0
