# Supplementary material for: Competitive Endogenous RNA Network Involving Immune Subgroups, Infiltration, and lncRNAs in Prostate Cancer
Source: Genes (Basel). 2025 Apr 29;16(5):527. doi: 10.3390/genes16050527 (PMC12111210; doi:10.3390/genes16050527)
Supplement: Supplementary file 1 [file genes-16-00527-s001.zip › miRNA_mRNA/ENCORI_hg19_CLIP-seq_miRNA-target_all_MB.xls]

#please cite:
#Zhou KR, Liu S, Cai L, et al. ENCORI: The Encyclopedia of RNA Interactomes.
#2.Li JH, et al.starBase v2.0: decoding miRNA-ceRNA, miRNA-ncRNA and protein-RNA interaction networks from large-scale CLIP-Seq data , Nucleic Acids Res. 2014 Jan;42:D92-7.
miRNAid	miRNAname	geneID	geneName	geneType	chromosome	narrowStart	narrowEnd	broadStart	broadEnd	strand	clipExpNum	degraExpNum	RBP	PITA	RNA22	miRmap	microT	miRanda	PicTar	TargetScan	pancancerNum
MIMAT0000081	hsa-miR-25-3p	ENSG00000198125	MB	protein_coding	chr22	36002934	36002939	36002934	36002939	-	2	0	AGO1-4	1	0	0	0	0	0	0	9
MIMAT0000090	hsa-miR-32-5p	ENSG00000198125	MB	protein_coding	chr22	36002934	36002939	36002934	36002939	-	2	0	AGO1-4	1	0	0	0	0	0	0	5
MIMAT0000092	hsa-miR-92a-3p	ENSG00000198125	MB	protein_coding	chr22	36002934	36002939	36002934	36002939	-	2	0	AGO1-4	1	0	0	0	0	0	0	13
MIMAT0000102	hsa-miR-105-5p	ENSG00000198125	MB	protein_coding	chr22	36002890	36002897	36002889	36002917	-	1	0	AGO1-4	1	0	0	1	0	0	0	2
MIMAT0000231	hsa-miR-199a-5p	ENSG00000198125	MB	protein_coding	chr22	36002967	36002972	36002967	36002972	-	2	0	AGO1-4	1	0	0	0	0	0	0	5
MIMAT0000252	hsa-miR-7-5p	ENSG00000198125	MB	protein_coding	chr22	36003045	36003050	36003045	36003050	-	2	0	AGO1-4,AGO2	1	0	0	0	0	0	0	6
MIMAT0000256	hsa-miR-181a-5p	ENSG00000198125	MB	protein_coding	chr22	36002945	36002950	36002945	36002950	-	2	0	AGO1-4	1	0	0	0	0	0	0	9
MIMAT0000257	hsa-miR-181b-5p	ENSG00000198125	MB	protein_coding	chr22	36002945	36002950	36002945	36002950	-	2	0	AGO1-4	1	0	0	0	0	0	0	7
MIMAT0000258	hsa-miR-181c-5p	ENSG00000198125	MB	protein_coding	chr22	36002945	36002950	36002945	36002950	-	2	0	AGO1-4	1	0	0	0	0	0	0	7
MIMAT0000263	hsa-miR-199b-5p	ENSG00000198125	MB	protein_coding	chr22	36002967	36002972	36002967	36002972	-	2	0	AGO1-4	1	0	0	0	0	0	0	2
MIMAT0000424	hsa-miR-128-3p	ENSG00000198125	MB	protein_coding	chr22	36003107	36003114	36003106	36003129	-	1	0	AGO1-4	1	0	0	0	1	0	0	5
MIMAT0000428	hsa-miR-135a-5p	ENSG00000198125	MB	protein_coding	chr22	36003008	36003014	36003007	36003035	-	1	0	AGO1-4	1	0	1	1	1	0	0	5
MIMAT0000707	hsa-miR-363-3p	ENSG00000198125	MB	protein_coding	chr22	36002934	36002939	36002934	36002939	-	2	0	AGO1-4	1	0	0	0	0	0	0	1
MIMAT0000719	hsa-miR-367-3p	ENSG00000198125	MB	protein_coding	chr22	36002934	36002939	36002934	36002939	-	2	0	AGO1-4	1	0	0	0	0	0	0	2
MIMAT0000758	hsa-miR-135b-5p	ENSG00000198125	MB	protein_coding	chr22	36003008	36003014	36003007	36003035	-	1	0	AGO1-4	1	0	1	1	1	0	0	10
MIMAT0001629	hsa-miR-329-3p	ENSG00000198125	MB	protein_coding	chr22	36002870	36002875	36002870	36002875	-	1	0	AGO1-4	1	0	0	0	0	0	0	4
MIMAT0001638	hsa-miR-409-5p	ENSG00000198125	MB	protein_coding	chr22	36003023	36003028	36003023	36003028	-	1	0	AGO1-4	1	0	0	0	0	0	0	2
MIMAT0002173	hsa-miR-483-3p	ENSG00000198125	MB	protein_coding	chr22	36003124	36003129	36003124	36003129	-	1	0	AGO1-4	1	0	0	0	0	0	0	5
MIMAT0002814	hsa-miR-432-5p	ENSG00000198125	MB	protein_coding	chr22	36003012	36003017	36003012	36003017	-	1	0	AGO1-4	1	0	0	0	0	0	0	7
MIMAT0002821	hsa-miR-181d-5p	ENSG00000198125	MB	protein_coding	chr22	36002945	36002950	36002945	36002950	-	2	0	AGO1-4	1	0	0	0	0	0	0	9
MIMAT0002824	hsa-miR-498	ENSG00000198125	MB	protein_coding	chr22	36002958	36002963	36002958	36002963	-	2	0	AGO1-4	1	0	0	0	0	0	0	5
MIMAT0002833	hsa-miR-520a-5p	ENSG00000198125	MB	protein_coding	chr22	36002880	36002885	36002880	36002885	-	1	0	AGO1-4	1	0	0	0	0	0	0	4
MIMAT0002838	hsa-miR-525-5p	ENSG00000198125	MB	protein_coding	chr22	36002880	36002885	36002880	36002885	-	1	0	AGO1-4	1	0	0	0	0	0	0	6
MIMAT0003218	hsa-miR-92b-3p	ENSG00000198125	MB	protein_coding	chr22	36002934	36002939	36002934	36002939	-	2	0	AGO1-4	1	0	0	0	0	0	0	7
MIMAT0003296	hsa-miR-627-5p	ENSG00000198125	MB	protein_coding	chr22	36002844	36002849	36002844	36002849	-	1	0	AGO1-4	1	0	0	0	0	0	0	2
MIMAT0003320	hsa-miR-650	ENSG00000198125	MB	protein_coding	chr22	36002864	36002870	36002864	36002870	-	1	0	AGO1-4	1	0	1	0	0	0	0	0
MIMAT0003881	hsa-miR-668-3p	ENSG00000198125	MB	protein_coding	chr22	36002847	36002852	36002847	36002852	-	1	0	AGO1-4	1	0	0	0	0	0	0	4
MIMAT0004683	hsa-miR-362-3p	ENSG00000198125	MB	protein_coding	chr22	36002870	36002875	36002870	36002875	-	1	0	AGO1-4	1	0	0	0	0	0	0	1
MIMAT0004819	hsa-miR-671-3p	ENSG00000198125	MB	protein_coding	chr22	36003129	36003135	36003129	36003135	-	1	0	AGO1-4	1	0	0	0	0	0	0	4
MIMAT0004922	hsa-miR-875-5p	ENSG00000198125	MB	protein_coding	chr22	36002856	36002861	36002856	36002861	-	1	0	AGO1-4	1	0	0	0	0	0	0	1
MIMAT0004924	hsa-miR-876-5p	ENSG00000198125	MB	protein_coding	chr22	36003015	36003020	36003015	36003020	-	1	0	AGO1-4	1	0	0	0	0	0	0	5
MIMAT0004924	hsa-miR-876-5p	ENSG00000198125	MB	protein_coding	chr22	36003061	36003066	36003061	36003066	-	2	0	AGO1-4,AGO2	1	0	0	0	0	0	0	5
MIMAT0005458	hsa-miR-1224-5p	ENSG00000198125	MB	protein_coding	chr22	36002861	36002866	36002861	36002866	-	1	0	AGO1-4	1	0	0	0	0	0	0	5
MIMAT0005955	hsa-miR-1197	ENSG00000198125	MB	protein_coding	chr22	36003074	36003079	36003074	36003079	-	1	0	AGO1-4	1	0	0	0	0	0	0	6
MIMAT0016895	hsa-miR-2355-5p	ENSG00000198125	MB	protein_coding	chr22	36002898	36002904	36002898	36002904	-	1	0	AGO1-4	0	0	1	0	0	0	0	7
MIMAT0017989	hsa-miR-3612	ENSG00000198125	MB	protein_coding	chr22	36002864	36002870	36002864	36002870	-	1	0	AGO1-4	0	0	1	0	0	0	0	0
MIMAT0019699	hsa-miR-4640-5p	ENSG00000198125	MB	protein_coding	chr22	36002964	36002970	36002963	36002991	-	2	0	AGO1-4	0	0	1	1	0	0	0	4
MIMAT0019699	hsa-miR-4640-5p	ENSG00000198125	MB	protein_coding	chr22	36003120	36003125	36003119	36003147	-	1	0	AGO1-4	0	0	1	1	0	0	0	4
MIMAT0019845	hsa-miR-4726-5p	ENSG00000198125	MB	protein_coding	chr22	36002964	36002970	36002963	36002991	-	2	0	AGO1-4	0	0	1	1	0	0	0	1
MIMAT0019845	hsa-miR-4726-5p	ENSG00000198125	MB	protein_coding	chr22	36003120	36003125	36003119	36003147	-	1	0	AGO1-4	0	0	1	1	0	0	0	1
