# Supplementary material for: Competitive Endogenous RNA Network Involving Immune Subgroups, Infiltration, and lncRNAs in Prostate Cancer
Source: Genes (Basel). 2025 Apr 29;16(5):527. doi: 10.3390/genes16050527 (PMC12111210; doi:10.3390/genes16050527)
Supplement: Supplementary file 1 [file genes-16-00527-s001.zip › miRNA_mRNA/ENCORI_hg19_CLIP-seq_miRNA-target_all_MPST.xls]

#please cite:
#Zhou KR, Liu S, Cai L, et al. ENCORI: The Encyclopedia of RNA Interactomes.
#2.Li JH, et al.starBase v2.0: decoding miRNA-ceRNA, miRNA-ncRNA and protein-RNA interaction networks from large-scale CLIP-Seq data , Nucleic Acids Res. 2014 Jan;42:D92-7.
miRNAid	miRNAname	geneID	geneName	geneType	chromosome	narrowStart	narrowEnd	broadStart	broadEnd	strand	clipExpNum	degraExpNum	RBP	PITA	RNA22	miRmap	microT	miRanda	PicTar	TargetScan	pancancerNum
MIMAT0000080	hsa-miR-24-3p	ENSG00000128309	MPST	protein_coding	chr22	37425296	37425317	37425296	37425317	+	4	1	AGO1-4,AGO2,AGO3	0	0	0	0	1	0	0	10
MIMAT0000086	hsa-miR-29a-3p	ENSG00000128309	MPST	protein_coding	chr22	37425788	37425794	37425788	37425794	+	3	0	AGO1-4,AGO2	1	0	0	0	0	0	0	10
MIMAT0000094	hsa-miR-95-3p	ENSG00000128309	MPST	protein_coding	chr22	37425700	37425706	37425700	37425706	+	3	0	AGO1-4,AGO2	1	0	1	0	0	0	0	3
MIMAT0000100	hsa-miR-29b-3p	ENSG00000128309	MPST	protein_coding	chr22	37425788	37425794	37425788	37425794	+	3	0	AGO1-4,AGO2	1	0	0	0	0	0	0	7
MIMAT0000102	hsa-miR-105-5p	ENSG00000128309	MPST	protein_coding	chr22	37425667	37425673	37425667	37425673	+	3	0	AGO1-4,AGO2	1	0	0	0	0	0	0	8
MIMAT0000281	hsa-miR-224-5p	ENSG00000128309	MPST	protein_coding	chr22	37425704	37425709	37425704	37425709	+	2	0	AGO1-4,AGO2	1	0	0	0	0	0	0	5
MIMAT0000435	hsa-miR-143-3p	ENSG00000128309	MPST	protein_coding	chr22	37425680	37425685	37425680	37425685	+	3	0	AGO1-4,AGO2	1	0	0	0	0	0	0	14
MIMAT0000440	hsa-miR-191-5p	ENSG00000128309	MPST	protein_coding	chr22	37425697	37425704	37425683	37425705	+	3	2	AGO1-4,AGO2	1	0	0	0	1	0	0	2
MIMAT0000446	hsa-miR-127-3p	ENSG00000128309	MPST	protein_coding	chr22	37425329	37425351	37425329	37425351	+	3	0	AGO1-4,AGO2	0	0	0	0	1	0	0	10
MIMAT0000450	hsa-miR-149-5p	ENSG00000128309	MPST	protein_coding	chr22	37425295	37425319	37425295	37425319	+	4	1	AGO1-4,AGO2,AGO3	0	0	0	0	1	0	0	6
MIMAT0000459	hsa-miR-193a-3p	ENSG00000128309	MPST	protein_coding	chr22	37425717	37425722	37425717	37425722	+	2	0	AGO1-4,AGO2	1	0	0	0	0	0	0	3
MIMAT0000681	hsa-miR-29c-3p	ENSG00000128309	MPST	protein_coding	chr22	37425788	37425794	37425788	37425794	+	3	0	AGO1-4,AGO2	1	0	0	0	0	0	0	8
MIMAT0000690	hsa-miR-296-5p	ENSG00000128309	MPST	protein_coding	chr22	37425800	37425806	37425800	37425806	+	3	0	AGO1-4,AGO2	1	0	1	0	0	0	0	3
MIMAT0000710	hsa-miR-365a-3p	ENSG00000128309	MPST	protein_coding	chr22	37425666	37425671	37425666	37425671	+	3	0	AGO1-4,AGO2	1	0	0	0	0	0	0	4
MIMAT0001340	hsa-miR-423-3p	ENSG00000128309	MPST	protein_coding	chr22	37425774	37425779	37425774	37425779	+	3	0	AGO1-4,AGO2	1	0	0	0	0	0	0	1
MIMAT0002819	hsa-miR-193b-3p	ENSG00000128309	MPST	protein_coding	chr22	37425717	37425722	37425717	37425722	+	2	0	AGO1-4,AGO2	1	0	0	0	0	0	0	5
MIMAT0002876	hsa-miR-505-3p	ENSG00000128309	MPST	protein_coding	chr22	37425702	37425707	37425702	37425707	+	3	0	AGO1-4,AGO2	1	0	0	0	0	0	0	1
MIMAT0003255	hsa-miR-588	ENSG00000128309	MPST	protein_coding	chr22	37425267	37425272	37425267	37425272	+	1	0	AGO3	0	0	1	0	0	0	0	3
MIMAT0003312	hsa-miR-642a-5p	ENSG00000128309	MPST	protein_coding	chr22	37425758	37425763	37425758	37425763	+	2	0	AGO1-4,AGO2	1	0	0	0	0	0	0	4
MIMAT0003320	hsa-miR-650	ENSG00000128309	MPST	protein_coding	chr22	37425808	37425813	37425808	37425813	+	2	0	AGO1-4,AGO2	1	0	0	0	0	0	0	1
MIMAT0003326	hsa-miR-663a	ENSG00000128309	MPST	protein_coding	chr22	37425804	37425810	37425803	37425810	+	3	0	AGO1-4,AGO2	1	0	1	0	0	0	0	2
MIMAT0003330	hsa-miR-654-5p	ENSG00000128309	MPST	protein_coding	chr22	37425781	37425787	37425781	37425787	+	3	0	AGO1-4,AGO2	1	0	1	0	0	0	0	7
MIMAT0004687	hsa-miR-371a-5p	ENSG00000128309	MPST	protein_coding	chr22	37425827	37425832	37425814	37425833	+	2	0	AGO1-4,AGO2	1	0	0	0	1	0	0	4
MIMAT0004920	hsa-miR-541-3p	ENSG00000128309	MPST	protein_coding	chr22	37425781	37425787	37425780	37425787	+	3	0	AGO1-4,AGO2	1	0	1	0	0	0	0	6
MIMAT0004945	hsa-miR-744-5p	ENSG00000128309	MPST	protein_coding	chr22	37425803	37425809	37425803	37425809	+	3	0	AGO1-4,AGO2	1	0	1	0	0	0	0	6
MIMAT0004953	hsa-miR-873-5p	ENSG00000128309	MPST	protein_coding	chr22	37425307	37425313	37425307	37425313	+	3	0	AGO1-4,AGO2	0	0	0	0	0	0	1	9
MIMAT0004985	hsa-miR-942-5p	ENSG00000128309	MPST	protein_coding	chr22	37425306	37425334	37425306	37425334	+	3	0	AGO1-4,AGO2	0	0	0	1	0	0	0	3
MIMAT0004985	hsa-miR-942-5p	ENSG00000128309	MPST	protein_coding	chr22	37425342	37425370	37425342	37425370	+	1	0	AGO1-4	0	0	0	1	0	0	0	3
MIMAT0007881	hsa-miR-1908-5p	ENSG00000128309	MPST	protein_coding	chr22	37425804	37425810	37425804	37425810	+	3	0	AGO1-4,AGO2	0	0	1	0	0	0	0	3
MIMAT0015056	hsa-miR-3179	ENSG00000128309	MPST	protein_coding	chr22	37425294	37425300	37425294	37425300	+	3	0	AGO1-4,AGO2,AGO3	0	0	1	0	0	0	0	0
MIMAT0017992	hsa-miR-3614-5p	ENSG00000128309	MPST	protein_coding	chr22	37425845	37425851	37425845	37425851	+	1	0	AGO2	0	0	1	0	0	0	0	6
MIMAT0019776	hsa-miR-1343-3p	ENSG00000128309	MPST	protein_coding	chr22	37425315	37425320	37425293	37425321	+	4	1	AGO1-4,AGO2,AGO3	0	0	1	1	0	0	0	6
MIMAT0019776	hsa-miR-1343-3p	ENSG00000128309	MPST	protein_coding	chr22	37425338	37425366	37425338	37425366	+	1	0	AGO1-4	0	0	0	1	0	0	0	6
MIMAT0019776	hsa-miR-1343-3p	ENSG00000128309	MPST	protein_coding	chr22	37425691	37425696	37425669	37425697	+	3	2	AGO1-4,AGO2	0	0	1	1	0	0	0	6
MIMAT0019798	hsa-miR-4701-5p	ENSG00000128309	MPST	protein_coding	chr22	37425267	37425272	37425267	37425272	+	1	0	AGO3	0	0	1	0	0	0	0	2
MIMAT0025481	hsa-miR-6512-3p	ENSG00000128309	MPST	protein_coding	chr22	37425323	37425329	37425323	37425329	+	3	0	AGO1-4,AGO2	0	0	1	0	0	0	0	6
MIMAT0026640	hsa-miR-670-3p	ENSG00000128309	MPST	protein_coding	chr22	37425829	37425836	37425829	37425836	+	1	0	AGO2	0	0	0	0	0	0	1	2
