# Supplementary material for: Competitive Endogenous RNA Network Involving Immune Subgroups, Infiltration, and lncRNAs in Prostate Cancer
Source: Genes (Basel). 2025 Apr 29;16(5):527. doi: 10.3390/genes16050527 (PMC12111210; doi:10.3390/genes16050527)
Supplement: Supplementary file 1 [file genes-16-00527-s001.zip › miRNA_mRNA/ENCORI_hg19_CLIP-seq_miRNA-target_all_MRPL12.xls]

#please cite:
#Zhou KR, Liu S, Cai L, et al. ENCORI: The Encyclopedia of RNA Interactomes.
#2.Li JH, et al.starBase v2.0: decoding miRNA-ceRNA, miRNA-ncRNA and protein-RNA interaction networks from large-scale CLIP-Seq data , Nucleic Acids Res. 2014 Jan;42:D92-7.
miRNAid	miRNAname	geneID	geneName	geneType	chromosome	narrowStart	narrowEnd	broadStart	broadEnd	strand	clipExpNum	degraExpNum	RBP	PITA	RNA22	miRmap	microT	miRanda	PicTar	TargetScan	pancancerNum
MIMAT0000068	hsa-miR-15a-5p	ENSG00000262814	MRPL12	protein_coding	chr17	79674452	79674457	79674452	79674457	+	2	0	AGO2	1	0	0	0	0	0	0	0
MIMAT0000068	hsa-miR-15a-5p	ENSG00000262814	MRPL12	protein_coding	chr17	79674518	79674523	79674518	79674523	+	6	0	AGO1,AGO1-4,AGO2	1	0	0	0	0	0	0	0
MIMAT0000069	hsa-miR-16-5p	ENSG00000262814	MRPL12	protein_coding	chr17	79674452	79674457	79674452	79674457	+	2	0	AGO2	1	0	0	0	0	0	0	0
MIMAT0000069	hsa-miR-16-5p	ENSG00000262814	MRPL12	protein_coding	chr17	79674518	79674523	79674518	79674523	+	6	0	AGO1,AGO1-4,AGO2	1	0	0	0	0	0	0	0
MIMAT0000077	hsa-miR-22-3p	ENSG00000262814	MRPL12	protein_coding	chr17	79674540	79674545	79674540	79674545	+	4	0	AGO1,AGO1-4,AGO2	1	0	0	0	0	0	0	9
MIMAT0000099	hsa-miR-101-3p	ENSG00000262814	MRPL12	protein_coding	chr17	79674429	79674434	79674429	79674434	+	2	0	AGO2	1	0	0	0	0	0	0	12
MIMAT0000101	hsa-miR-103a-3p	ENSG00000262814	MRPL12	protein_coding	chr17	79674454	79674459	79674454	79674459	+	2	0	AGO2	1	0	0	0	0	0	0	2
MIMAT0000104	hsa-miR-107	ENSG00000262814	MRPL12	protein_coding	chr17	79674454	79674459	79674454	79674459	+	2	0	AGO2	1	0	0	0	0	0	0	4
MIMAT0000227	hsa-miR-197-3p	ENSG00000262814	MRPL12	protein_coding	chr17	79674461	79674466	79674461	79674466	+	2	0	AGO2	1	0	0	0	0	0	0	3
MIMAT0000231	hsa-miR-199a-5p	ENSG00000262814	MRPL12	protein_coding	chr17	79674337	79674342	79674337	79674342	+	3	0	AGO1-4,AGO2	1	0	0	0	0	0	0	13
MIMAT0000232	hsa-miR-199a-3p	ENSG00000262814	MRPL12	protein_coding	chr17	79674428	79674433	79674428	79674433	+	2	0	AGO2	1	0	0	0	0	0	0	8
MIMAT0000256	hsa-miR-181a-5p	ENSG00000262814	MRPL12	protein_coding	chr17	79674501	79674507	79674501	79674507	+	5	0	AGO1,AGO1-4,AGO2	1	0	0	0	0	0	0	11
MIMAT0000257	hsa-miR-181b-5p	ENSG00000262814	MRPL12	protein_coding	chr17	79674501	79674507	79674501	79674507	+	5	0	AGO1,AGO1-4,AGO2	1	0	0	0	0	0	0	8
MIMAT0000258	hsa-miR-181c-5p	ENSG00000262814	MRPL12	protein_coding	chr17	79674501	79674507	79674501	79674507	+	5	0	AGO1,AGO1-4,AGO2	1	0	0	0	0	0	0	13
MIMAT0000263	hsa-miR-199b-5p	ENSG00000262814	MRPL12	protein_coding	chr17	79674337	79674342	79674337	79674342	+	3	0	AGO1-4,AGO2	1	0	0	0	0	0	0	10
MIMAT0000271	hsa-miR-214-3p	ENSG00000262814	MRPL12	protein_coding	chr17	79674453	79674458	79674453	79674458	+	2	0	AGO2	1	0	0	0	0	0	0	4
MIMAT0000271	hsa-miR-214-3p	ENSG00000262814	MRPL12	protein_coding	chr17	79674519	79674524	79674519	79674524	+	5	0	AGO1,AGO1-4,AGO2	1	0	0	0	0	0	0	4
MIMAT0000417	hsa-miR-15b-5p	ENSG00000262814	MRPL12	protein_coding	chr17	79674452	79674457	79674452	79674457	+	2	0	AGO2	1	0	0	0	0	0	0	0
MIMAT0000417	hsa-miR-15b-5p	ENSG00000262814	MRPL12	protein_coding	chr17	79674518	79674523	79674518	79674523	+	6	0	AGO1,AGO1-4,AGO2	1	0	0	0	0	0	0	0
MIMAT0000423	hsa-miR-125b-5p	ENSG00000262814	MRPL12	protein_coding	chr17	79674294	79674299	79674294	79674299	+	6	0	AGO1-4,AGO2	1	0	0	0	0	0	0	17
MIMAT0000424	hsa-miR-128-3p	ENSG00000262814	MRPL12	protein_coding	chr17	79674430	79674435	79674430	79674435	+	2	0	AGO2	1	0	0	0	0	0	0	3
MIMAT0000424	hsa-miR-128-3p	ENSG00000262814	MRPL12	protein_coding	chr17	79674534	79674540	79674521	79674541	+	6	0	AGO1,AGO1-4,AGO2	1	0	0	0	1	0	0	3
MIMAT0000436	hsa-miR-144-3p	ENSG00000262814	MRPL12	protein_coding	chr17	79674429	79674434	79674429	79674434	+	2	0	AGO2	1	0	0	0	0	0	0	4
MIMAT0000443	hsa-miR-125a-5p	ENSG00000262814	MRPL12	protein_coding	chr17	79674294	79674299	79674294	79674299	+	6	0	AGO1-4,AGO2	1	0	0	0	0	0	0	15
MIMAT0000451	hsa-miR-150-5p	ENSG00000262814	MRPL12	protein_coding	chr17	79674378	79674384	79674357	79674385	+	3	0	AGO1-4,AGO2	1	0	0	1	1	0	0	9
MIMAT0000461	hsa-miR-195-5p	ENSG00000262814	MRPL12	protein_coding	chr17	79674452	79674457	79674452	79674457	+	2	0	AGO2	1	0	0	0	0	0	0	10
MIMAT0000461	hsa-miR-195-5p	ENSG00000262814	MRPL12	protein_coding	chr17	79674518	79674523	79674518	79674523	+	6	0	AGO1,AGO1-4,AGO2	1	0	0	0	0	0	0	10
MIMAT0000760	hsa-miR-331-3p	ENSG00000262814	MRPL12	protein_coding	chr17	79674295	79674300	79674295	79674300	+	6	0	AGO1-4,AGO2	1	0	0	0	0	0	0	7
MIMAT0001341	hsa-miR-424-5p	ENSG00000262814	MRPL12	protein_coding	chr17	79674452	79674457	79674452	79674457	+	2	0	AGO2	1	0	0	0	0	0	0	1
MIMAT0001341	hsa-miR-424-5p	ENSG00000262814	MRPL12	protein_coding	chr17	79674518	79674523	79674518	79674523	+	6	0	AGO1,AGO1-4,AGO2	1	0	0	0	0	0	0	1
MIMAT0002820	hsa-miR-497-5p	ENSG00000262814	MRPL12	protein_coding	chr17	79674518	79674523	79674518	79674523	+	6	0	AGO1,AGO1-4,AGO2	1	0	0	0	0	0	0	13
MIMAT0002821	hsa-miR-181d-5p	ENSG00000262814	MRPL12	protein_coding	chr17	79674501	79674507	79674501	79674507	+	5	0	AGO1,AGO1-4,AGO2	1	0	0	0	0	0	0	14
MIMAT0002874	hsa-miR-503-5p	ENSG00000262814	MRPL12	protein_coding	chr17	79674452	79674457	79674452	79674457	+	2	0	AGO2	1	0	0	0	0	0	0	2
MIMAT0002874	hsa-miR-503-5p	ENSG00000262814	MRPL12	protein_coding	chr17	79674518	79674523	79674518	79674523	+	6	0	AGO1,AGO1-4,AGO2	1	0	0	0	0	0	0	2
MIMAT0003312	hsa-miR-642a-5p	ENSG00000262814	MRPL12	protein_coding	chr17	79674438	79674445	79674438	79674445	+	2	0	AGO2	1	0	0	0	0	0	0	3
MIMAT0003326	hsa-miR-663a	ENSG00000262814	MRPL12	protein_coding	chr17	79674319	79674326	79674319	79674326	+	6	0	AGO1-4,AGO2	1	0	0	0	0	0	0	2
MIMAT0003330	hsa-miR-654-5p	ENSG00000262814	MRPL12	protein_coding	chr17	79674478	79674485	79674478	79674485	+	2	0	AGO2	1	0	0	0	0	0	0	8
MIMAT0004563	hsa-miR-199b-3p	ENSG00000262814	MRPL12	protein_coding	chr17	79674428	79674433	79674428	79674433	+	2	0	AGO2	1	0	0	0	0	0	0	8
MIMAT0004780	hsa-miR-532-3p	ENSG00000262814	MRPL12	protein_coding	chr17	79674379	79674384	79674379	79674384	+	3	0	AGO1-4,AGO2	1	0	0	0	0	0	0	3
MIMAT0004920	hsa-miR-541-3p	ENSG00000262814	MRPL12	protein_coding	chr17	79674479	79674485	79674479	79674485	+	2	0	AGO2	1	0	0	0	0	0	0	6
MIMAT0004952	hsa-miR-665	ENSG00000262814	MRPL12	protein_coding	chr17	79674301	79674306	79674301	79674306	+	6	0	AGO1-4,AGO2	1	0	0	0	0	0	0	5
MIMAT0015058	hsa-miR-3180-3p	ENSG00000262814	MRPL12	protein_coding	chr17	79674345	79674351	79674345	79674351	+	3	0	AGO1-4,AGO2	0	0	1	0	0	0	0	0
MIMAT0015080	hsa-miR-3196	ENSG00000262814	MRPL12	protein_coding	chr17	79674345	79674351	79674345	79674351	+	3	0	AGO1-4,AGO2	0	0	1	0	0	0	0	0
MIMAT0018178	hsa-miR-3180	ENSG00000262814	MRPL12	protein_coding	chr17	79674345	79674351	79674345	79674351	+	3	0	AGO1-4,AGO2	0	0	1	0	0	0	0	0
