# Supplementary material for: Competitive Endogenous RNA Network Involving Immune Subgroups, Infiltration, and lncRNAs in Prostate Cancer
Source: Genes (Basel). 2025 Apr 29;16(5):527. doi: 10.3390/genes16050527 (PMC12111210; doi:10.3390/genes16050527)
Supplement: Supplementary file 1 [file genes-16-00527-s001.zip › miRNA_mRNA/ENCORI_hg19_CLIP-seq_miRNA-target_all_MZT2B.xls]

#please cite:
#Zhou KR, Liu S, Cai L, et al. ENCORI: The Encyclopedia of RNA Interactomes.
#2.Li JH, et al.starBase v2.0: decoding miRNA-ceRNA, miRNA-ncRNA and protein-RNA interaction networks from large-scale CLIP-Seq data , Nucleic Acids Res. 2014 Jan;42:D92-7.
miRNAid	miRNAname	geneID	geneName	geneType	chromosome	narrowStart	narrowEnd	broadStart	broadEnd	strand	clipExpNum	degraExpNum	RBP	PITA	RNA22	miRmap	microT	miRanda	PicTar	TargetScan	pancancerNum
MIMAT0000062	hsa-let-7a-5p	ENSG00000152082	MZT2B	protein_coding	chr2	130948249	130948254	130948249	130948254	+	15	0	AGO1,AGO1-4,AGO2	1	0	0	0	0	0	0	10
MIMAT0000063	hsa-let-7b-5p	ENSG00000152082	MZT2B	protein_coding	chr2	130948249	130948254	130948249	130948254	+	15	0	AGO1,AGO1-4,AGO2	1	0	0	0	0	0	0	8
MIMAT0000064	hsa-let-7c-5p	ENSG00000152082	MZT2B	protein_coding	chr2	130948249	130948254	130948249	130948254	+	15	0	AGO1,AGO1-4,AGO2	1	0	0	0	0	0	0	8
MIMAT0000065	hsa-let-7d-5p	ENSG00000152082	MZT2B	protein_coding	chr2	130948249	130948254	130948249	130948254	+	15	0	AGO1,AGO1-4,AGO2	1	0	0	0	0	0	0	1
MIMAT0000066	hsa-let-7e-5p	ENSG00000152082	MZT2B	protein_coding	chr2	130948249	130948254	130948249	130948254	+	15	0	AGO1,AGO1-4,AGO2	1	0	0	0	0	0	0	8
MIMAT0000067	hsa-let-7f-5p	ENSG00000152082	MZT2B	protein_coding	chr2	130948249	130948254	130948249	130948254	+	15	0	AGO1,AGO1-4,AGO2	1	0	0	0	0	0	0	5
MIMAT0000096	hsa-miR-98-5p	ENSG00000152082	MZT2B	protein_coding	chr2	130948249	130948254	130948249	130948254	+	15	0	AGO1,AGO1-4,AGO2	1	0	0	0	0	0	0	1
MIMAT0000414	hsa-let-7g-5p	ENSG00000152082	MZT2B	protein_coding	chr2	130948249	130948254	130948249	130948254	+	15	0	AGO1,AGO1-4,AGO2	1	0	0	0	0	0	0	5
MIMAT0000415	hsa-let-7i-5p	ENSG00000152082	MZT2B	protein_coding	chr2	130948249	130948254	130948249	130948254	+	15	0	AGO1,AGO1-4,AGO2	1	0	0	0	0	0	0	3
MIMAT0000460	hsa-miR-194-5p	ENSG00000152082	MZT2B	protein_coding	chr2	130948246	130948251	130948246	130948251	+	15	0	AGO1,AGO1-4,AGO2	1	0	0	0	0	0	0	4
MIMAT0000732	hsa-miR-378a-3p	ENSG00000152082	MZT2B	protein_coding	chr2	130948291	130948296	130948291	130948296	+	3	0	AGO1-4,AGO2	1	0	0	0	0	0	0	9
MIMAT0000762	hsa-miR-324-3p	ENSG00000152082	MZT2B	protein_coding	chr2	130948204	130948210	130948204	130948210	+	12	0	AGO1,AGO1-4,AGO2	0	0	0	0	0	1	0	7
MIMAT0001339	hsa-miR-422a	ENSG00000152082	MZT2B	protein_coding	chr2	130948291	130948296	130948291	130948296	+	3	0	AGO1-4,AGO2	1	0	0	0	0	0	0	2
MIMAT0002890	hsa-miR-299-5p	ENSG00000152082	MZT2B	protein_coding	chr2	130948268	130948273	130948268	130948273	+	10	0	AGO1,AGO1-4,AGO2	1	0	0	0	0	0	0	6
MIMAT0005944	hsa-miR-1252-5p	ENSG00000152082	MZT2B	protein_coding	chr2	130948253	130948258	130948253	130948258	+	15	0	AGO1,AGO1-4,AGO2	1	0	0	0	0	0	0	0
MIMAT0007888	hsa-miR-1913	ENSG00000152082	MZT2B	protein_coding	chr2	130948204	130948210	130948204	130948210	+	12	0	AGO1,AGO1-4,AGO2	0	0	0	0	0	1	0	4
MIMAT0018119	hsa-miR-3690	ENSG00000152082	MZT2B	protein_coding	chr2	130948291	130948297	130948291	130948297	+	3	0	AGO1-4,AGO2	0	0	1	0	0	0	0	9
MIMAT0019853	hsa-miR-4731-5p	ENSG00000152082	MZT2B	protein_coding	chr2	130948229	130948235	130948208	130948236	+	12	0	AGO1,AGO1-4,AGO2	0	0	1	1	0	0	0	2
