# Supplementary material for: Competitive Endogenous RNA Network Involving Immune Subgroups, Infiltration, and lncRNAs in Prostate Cancer
Source: Genes (Basel). 2025 Apr 29;16(5):527. doi: 10.3390/genes16050527 (PMC12111210; doi:10.3390/genes16050527)
Supplement: Supplementary file 1 [file genes-16-00527-s001.zip › miRNA_mRNA/ENCORI_hg19_CLIP-seq_miRNA-target_all_NAPRT.xls]

#please cite:
#Zhou KR, Liu S, Cai L, et al. ENCORI: The Encyclopedia of RNA Interactomes.
#2.Li JH, et al.starBase v2.0: decoding miRNA-ceRNA, miRNA-ncRNA and protein-RNA interaction networks from large-scale CLIP-Seq data , Nucleic Acids Res. 2014 Jan;42:D92-7.
miRNAid	miRNAname	geneID	geneName	geneType	chromosome	narrowStart	narrowEnd	broadStart	broadEnd	strand	clipExpNum	degraExpNum	RBP	PITA	RNA22	miRmap	microT	miRanda	PicTar	TargetScan	pancancerNum
MIMAT0000070	hsa-miR-17-5p	ENSG00000147813	NAPRT	protein_coding	chr8	144656963	144656968	144656963	144656968	-	2	0	AGO2	1	0	0	0	0	0	0	2
MIMAT0000075	hsa-miR-20a-5p	ENSG00000147813	NAPRT	protein_coding	chr8	144656963	144656968	144656963	144656968	-	2	0	AGO2	1	0	0	0	0	0	0	3
MIMAT0000080	hsa-miR-24-3p	ENSG00000147813	NAPRT	protein_coding	chr8	144657203	144657209	144657203	144657209	-	1	1	AGO1-4	1	0	0	0	0	0	1	1
MIMAT0000085	hsa-miR-28-5p	ENSG00000147813	NAPRT	protein_coding	chr8	144657089	144657094	144657089	144657094	-	1	0	AGO1-4	1	0	0	0	0	0	0	5
MIMAT0000086	hsa-miR-29a-3p	ENSG00000147813	NAPRT	protein_coding	chr8	144657063	144657069	144657063	144657069	-	1	0	AGO1-4	1	0	1	0	0	0	0	4
MIMAT0000093	hsa-miR-93-5p	ENSG00000147813	NAPRT	protein_coding	chr8	144656963	144656968	144656963	144656968	-	2	0	AGO2	1	0	0	0	0	0	0	2
MIMAT0000100	hsa-miR-29b-3p	ENSG00000147813	NAPRT	protein_coding	chr8	144657063	144657069	144657063	144657069	-	1	0	AGO1-4	1	0	1	0	0	0	0	3
MIMAT0000103	hsa-miR-106a-5p	ENSG00000147813	NAPRT	protein_coding	chr8	144656963	144656968	144656963	144656968	-	2	0	AGO2	1	0	0	0	0	0	0	4
MIMAT0000227	hsa-miR-197-3p	ENSG00000147813	NAPRT	protein_coding	chr8	144657037	144657042	144657037	144657042	-	1	0	AGO1-4	1	0	0	0	0	0	0	2
MIMAT0000275	hsa-miR-218-5p	ENSG00000147813	NAPRT	protein_coding	chr8	144657185	144657190	144657185	144657190	-	1	0	AGO1-4	1	0	0	0	0	0	0	11
MIMAT0000680	hsa-miR-106b-5p	ENSG00000147813	NAPRT	protein_coding	chr8	144656963	144656968	144656963	144656968	-	2	0	AGO2	1	0	0	0	0	0	0	2
MIMAT0000681	hsa-miR-29c-3p	ENSG00000147813	NAPRT	protein_coding	chr8	144657063	144657069	144657063	144657069	-	1	0	AGO1-4	1	0	1	0	0	0	0	4
MIMAT0000722	hsa-miR-370-3p	ENSG00000147813	NAPRT	protein_coding	chr8	144658641	144658669	144658641	144658669	-	1	0	AGO1-4	0	0	0	1	0	0	0	9
MIMAT0000757	hsa-miR-151a-3p	ENSG00000147813	NAPRT	protein_coding	chr8	144657230	144657235	144657230	144657235	-	1	1	AGO1-4	1	0	0	0	0	0	0	2
MIMAT0001413	hsa-miR-20b-5p	ENSG00000147813	NAPRT	protein_coding	chr8	144656963	144656968	144656963	144656968	-	2	0	AGO2	1	0	0	0	0	0	0	3
MIMAT0001635	hsa-miR-452-5p	ENSG00000147813	NAPRT	protein_coding	chr8	144657032	144657037	144657032	144657037	-	1	0	AGO1-4	1	0	0	0	0	0	0	2
MIMAT0002806	hsa-miR-490-3p	ENSG00000147813	NAPRT	protein_coding	chr8	144657153	144657159	144657153	144657159	-	1	0	AGO1-4	1	0	0	0	0	0	0	8
MIMAT0002807	hsa-miR-491-5p	ENSG00000147813	NAPRT	protein_coding	chr8	144656956	144656962	144656956	144656976	-	2	0	AGO2	0	0	1	0	1	0	0	1
MIMAT0002831	hsa-miR-519c-5p	ENSG00000147813	NAPRT	protein_coding	chr8	144657228	144657233	144657228	144657233	-	1	0	AGO1-4	1	0	0	0	0	0	0	0
MIMAT0002845	hsa-miR-526a	ENSG00000147813	NAPRT	protein_coding	chr8	144657228	144657233	144657228	144657233	-	1	0	AGO1-4	1	0	0	0	0	0	0	2
MIMAT0002853	hsa-miR-519d-3p	ENSG00000147813	NAPRT	protein_coding	chr8	144656963	144656968	144656963	144656968	-	2	0	AGO2	1	0	0	0	0	0	0	5
MIMAT0003296	hsa-miR-627-5p	ENSG00000147813	NAPRT	protein_coding	chr8	144657197	144657202	144657197	144657202	-	1	0	AGO1-4	1	0	0	0	0	0	0	1
MIMAT0003326	hsa-miR-663a	ENSG00000147813	NAPRT	protein_coding	chr8	144657110	144657116	144657110	144657116	-	1	0	AGO1-4	1	0	1	0	0	0	0	2
MIMAT0003330	hsa-miR-654-5p	ENSG00000147813	NAPRT	protein_coding	chr8	144657095	144657101	144657095	144657101	-	1	0	AGO1-4	1	0	1	0	0	0	0	8
MIMAT0003330	hsa-miR-654-5p	ENSG00000147813	NAPRT	protein_coding	chr8	144657138	144657144	144657138	144657145	-	1	0	AGO1-4	1	0	1	0	0	0	0	8
MIMAT0003393	hsa-miR-425-5p	ENSG00000147813	NAPRT	protein_coding	chr8	144657131	144657136	144657131	144657136	-	1	0	AGO1-4	1	0	0	0	0	0	0	1
MIMAT0004682	hsa-miR-361-3p	ENSG00000147813	NAPRT	protein_coding	chr8	144657148	144657153	144657148	144657153	-	1	0	AGO1-4	1	0	0	0	0	0	0	5
MIMAT0004920	hsa-miR-541-3p	ENSG00000147813	NAPRT	protein_coding	chr8	144657095	144657101	144657095	144657102	-	1	0	AGO1-4	1	0	1	0	0	0	0	6
MIMAT0004920	hsa-miR-541-3p	ENSG00000147813	NAPRT	protein_coding	chr8	144657138	144657144	144657138	144657144	-	1	0	AGO1-4	1	0	1	0	0	0	0	6
MIMAT0004926	hsa-miR-708-5p	ENSG00000147813	NAPRT	protein_coding	chr8	144657089	144657094	144657089	144657094	-	1	0	AGO1-4	1	0	0	0	0	0	0	6
MIMAT0004957	hsa-miR-760	ENSG00000147813	NAPRT	protein_coding	chr8	144657225	144657230	144657225	144657232	-	1	0	AGO1-4	1	0	1	0	0	0	0	6
MIMAT0005454	hsa-miR-519b-5p	ENSG00000147813	NAPRT	protein_coding	chr8	144657228	144657233	144657228	144657233	-	1	0	AGO1-4	1	0	0	0	0	0	0	0
MIMAT0005455	hsa-miR-520c-5p	ENSG00000147813	NAPRT	protein_coding	chr8	144657228	144657233	144657228	144657233	-	1	0	AGO1-4	1	0	0	0	0	0	0	0
MIMAT0005456	hsa-miR-518d-5p	ENSG00000147813	NAPRT	protein_coding	chr8	144657228	144657233	144657228	144657233	-	1	0	AGO1-4	1	0	0	0	0	0	0	1
MIMAT0005797	hsa-miR-1301-3p	ENSG00000147813	NAPRT	protein_coding	chr8	144657048	144657053	144657048	144657053	-	1	0	AGO1-4	1	0	0	0	0	0	0	3
MIMAT0005884	hsa-miR-1294	ENSG00000147813	NAPRT	protein_coding	chr8	144657105	144657110	144657105	144657110	-	1	0	AGO1-4	1	0	0	0	0	0	0	3
MIMAT0005903	hsa-miR-1251-5p	ENSG00000147813	NAPRT	protein_coding	chr8	144657227	144657232	144657227	144657232	-	1	0	AGO1-4	1	0	0	0	0	0	0	6
MIMAT0005952	hsa-miR-1321	ENSG00000147813	NAPRT	protein_coding	chr8	144657075	144657080	144657075	144657080	-	1	0	AGO1-4	1	0	0	0	0	0	0	0
MIMAT0005955	hsa-miR-1197	ENSG00000147813	NAPRT	protein_coding	chr8	144657084	144657089	144657084	144657089	-	1	1	AGO1-4	1	0	0	0	0	0	0	4
MIMAT0007881	hsa-miR-1908-5p	ENSG00000147813	NAPRT	protein_coding	chr8	144657110	144657116	144657110	144657116	-	1	0	AGO1-4	0	0	1	0	0	0	0	1
MIMAT0014990	hsa-miR-3127-5p	ENSG00000147813	NAPRT	protein_coding	chr8	144657190	144657196	144657190	144657196	-	1	0	AGO1-4	0	0	1	0	0	0	0	0
MIMAT0015051	hsa-miR-3174	ENSG00000147813	NAPRT	protein_coding	chr8	144656965	144656971	144656965	144656971	-	2	0	AGO2	0	0	1	0	0	0	0	1
MIMAT0018192	hsa-miR-3918	ENSG00000147813	NAPRT	protein_coding	chr8	144657041	144657047	144657041	144657047	-	1	0	AGO1-4	0	0	1	0	0	0	0	0
MIMAT0018192	hsa-miR-3918	ENSG00000147813	NAPRT	protein_coding	chr8	144657122	144657127	144657122	144657127	-	1	0	AGO1-4	0	0	1	0	0	0	0	0
MIMAT0018192	hsa-miR-3918	ENSG00000147813	NAPRT	protein_coding	chr8	144657167	144657172	144657167	144657172	-	1	0	AGO1-4	0	0	1	0	0	0	0	0
MIMAT0018192	hsa-miR-3918	ENSG00000147813	NAPRT	protein_coding	chr8	144657191	144657196	144657191	144657196	-	1	0	AGO1-4	0	0	1	0	0	0	0	0
MIMAT0019868	hsa-miR-4739	ENSG00000147813	NAPRT	protein_coding	chr8	144657075	144657080	144657075	144657080	-	1	0	AGO1-4	0	0	1	0	0	0	0	3
