# Supplementary material for: Competitive Endogenous RNA Network Involving Immune Subgroups, Infiltration, and lncRNAs in Prostate Cancer
Source: Genes (Basel). 2025 Apr 29;16(5):527. doi: 10.3390/genes16050527 (PMC12111210; doi:10.3390/genes16050527)
Supplement: Supplementary file 1 [file genes-16-00527-s001.zip › miRNA_mRNA/ENCORI_hg19_CLIP-seq_miRNA-target_all_NDUFA13.xls]

#please cite:
#Zhou KR, Liu S, Cai L, et al. ENCORI: The Encyclopedia of RNA Interactomes.
#2.Li JH, et al.starBase v2.0: decoding miRNA-ceRNA, miRNA-ncRNA and protein-RNA interaction networks from large-scale CLIP-Seq data , Nucleic Acids Res. 2014 Jan;42:D92-7.
miRNAid	miRNAname	geneID	geneName	geneType	chromosome	narrowStart	narrowEnd	broadStart	broadEnd	strand	clipExpNum	degraExpNum	RBP	PITA	RNA22	miRmap	microT	miRanda	PicTar	TargetScan	pancancerNum
MIMAT0000231	hsa-miR-199a-5p	ENSG00000186010	NDUFA13	protein_coding	chr19	19638975	19638980	19638975	19638980	+	10	0	AGO1-4,AGO2	1	0	0	0	0	0	0	8
MIMAT0000263	hsa-miR-199b-5p	ENSG00000186010	NDUFA13	protein_coding	chr19	19638975	19638980	19638975	19638980	+	10	0	AGO1-4,AGO2	1	0	0	0	0	0	0	5
MIMAT0000773	hsa-miR-346	ENSG00000186010	NDUFA13	protein_coding	chr19	19638998	19639003	19638998	19639003	+	5	0	AGO1,AGO1-4	1	0	0	0	0	0	0	3
MIMAT0002807	hsa-miR-491-5p	ENSG00000186010	NDUFA13	protein_coding	chr19	19638799	19638804	19638799	19638804	+	2	0	AGO1-4	0	0	1	0	0	0	0	5
MIMAT0002807	hsa-miR-491-5p	ENSG00000186010	NDUFA13	protein_coding	chr19	19638807	19638813	19638807	19638813	+	2	0	AGO1-4	0	0	1	0	0	0	0	5
MIMAT0002807	hsa-miR-491-5p	ENSG00000186010	NDUFA13	protein_coding	chr19	19638971	19638977	19638971	19638977	+	10	0	AGO1-4,AGO2	1	0	1	0	0	0	0	5
MIMAT0004682	hsa-miR-361-3p	ENSG00000186010	NDUFA13	protein_coding	chr19	19638817	19638822	19638817	19638822	+	2	0	AGO1-4	0	0	1	0	0	0	0	2
MIMAT0004748	hsa-miR-423-5p	ENSG00000186010	NDUFA13	protein_coding	chr19	19638966	19638972	19638965	19638972	+	12	2	AGO1-4,AGO2	1	0	1	0	0	0	0	4
MIMAT0005824	hsa-miR-1179	ENSG00000186010	NDUFA13	protein_coding	chr19	19638990	19638995	19638990	19638995	+	7	0	AGO1,AGO1-4,AGO2	1	0	0	0	0	0	0	0
MIMAT0015023	hsa-miR-3150a-3p	ENSG00000186010	NDUFA13	protein_coding	chr19	19638970	19638976	19638970	19638976	+	10	0	AGO1-4,AGO2	0	0	1	0	0	0	0	1
MIMAT0015064	hsa-miR-3184-5p	ENSG00000186010	NDUFA13	protein_coding	chr19	19638966	19638972	19638966	19638972	+	12	2	AGO1-4,AGO2	0	0	1	0	0	0	0	1
