# Supplementary material for: Competitive Endogenous RNA Network Involving Immune Subgroups, Infiltration, and lncRNAs in Prostate Cancer
Source: Genes (Basel). 2025 Apr 29;16(5):527. doi: 10.3390/genes16050527 (PMC12111210; doi:10.3390/genes16050527)
Supplement: Supplementary file 1 [file genes-16-00527-s001.zip › miRNA_mRNA/ENCORI_hg19_CLIP-seq_miRNA-target_all_NSMCE1.xls]

#please cite:
#Zhou KR, Liu S, Cai L, et al. ENCORI: The Encyclopedia of RNA Interactomes.
#2.Li JH, et al.starBase v2.0: decoding miRNA-ceRNA, miRNA-ncRNA and protein-RNA interaction networks from large-scale CLIP-Seq data , Nucleic Acids Res. 2014 Jan;42:D92-7.
miRNAid	miRNAname	geneID	geneName	geneType	chromosome	narrowStart	narrowEnd	broadStart	broadEnd	strand	clipExpNum	degraExpNum	RBP	PITA	RNA22	miRmap	microT	miRanda	PicTar	TargetScan	pancancerNum
MIMAT0000241	hsa-miR-208a-3p	ENSG00000169189	NSMCE1	protein_coding	chr16	27236365	27236371	27236364	27236382	-	1	0	AGO1-4	1	0	1	0	1	0	0	0
MIMAT0000422	hsa-miR-124-3p	ENSG00000169189	NSMCE1	protein_coding	chr16	27236446	27236451	27236446	27236451	-	1	0	AGO1-4	1	0	0	0	0	0	0	5
MIMAT0000447	hsa-miR-134-5p	ENSG00000169189	NSMCE1	protein_coding	chr16	27236378	27236383	27236378	27236383	-	1	0	AGO1-4	1	0	0	0	0	0	0	9
MIMAT0000448	hsa-miR-136-5p	ENSG00000169189	NSMCE1	protein_coding	chr16	27238109	27238137	27238109	27238137	-	3	0	AGO1-4,AGO2	0	0	0	1	0	0	0	4
MIMAT0000454	hsa-miR-184	ENSG00000169189	NSMCE1	protein_coding	chr16	27236352	27236357	27236352	27236357	-	2	0	AGO1-4	1	0	0	0	0	0	0	3
MIMAT0000510	hsa-miR-320a	ENSG00000169189	NSMCE1	protein_coding	chr16	27236344	27236350	27236343	27236364	-	2	1	AGO1-4	1	0	0	0	1	0	0	3
MIMAT0000736	hsa-miR-381-3p	ENSG00000169189	NSMCE1	protein_coding	chr16	27246552	27246580	27246552	27246580	-	2	0	AGO1-4,AGO2	0	0	0	1	0	0	0	10
MIMAT0000737	hsa-miR-382-5p	ENSG00000169189	NSMCE1	protein_coding	chr16	27244396	27244424	27244396	27244424	-	1	0	AGO2	0	0	0	1	0	0	0	6
MIMAT0000738	hsa-miR-383-5p	ENSG00000169189	NSMCE1	protein_coding	chr16	27236433	27236438	27236433	27236438	-	1	0	AGO1-4	1	0	0	0	0	0	0	4
MIMAT0000751	hsa-miR-330-3p	ENSG00000169189	NSMCE1	protein_coding	chr16	27236343	27236348	27236343	27236348	-	2	0	AGO1-4	1	0	0	0	0	0	0	11
MIMAT0000755	hsa-miR-323a-3p	ENSG00000169189	NSMCE1	protein_coding	chr16	27236361	27236366	27236361	27236366	-	1	0	AGO1-4	1	0	0	0	0	0	0	6
MIMAT0001639	hsa-miR-409-3p	ENSG00000169189	NSMCE1	protein_coding	chr16	27246576	27246596	27246576	27246596	-	2	0	AGO1-4,AGO2	0	1	0	0	0	0	0	6
MIMAT0002806	hsa-miR-490-3p	ENSG00000169189	NSMCE1	protein_coding	chr16	27236391	27236398	27236391	27236398	-	1	0	AGO1-4	1	0	0	0	0	0	0	8
MIMAT0002816	hsa-miR-494-3p	ENSG00000169189	NSMCE1	protein_coding	chr16	27236396	27236401	27236396	27236401	-	1	0	AGO1-4	1	0	0	0	0	0	0	5
MIMAT0002870	hsa-miR-499a-5p	ENSG00000169189	NSMCE1	protein_coding	chr16	27236365	27236370	27236365	27236370	-	1	0	AGO1-4	1	0	0	0	0	0	0	2
MIMAT0002878	hsa-miR-506-3p	ENSG00000169189	NSMCE1	protein_coding	chr16	27236446	27236451	27236446	27236451	-	1	0	AGO1-4	1	0	0	0	0	0	0	4
MIMAT0002890	hsa-miR-299-5p	ENSG00000169189	NSMCE1	protein_coding	chr16	27236334	27236339	27236334	27236339	-	2	0	AGO1-4	1	0	0	0	0	0	0	6
MIMAT0003165	hsa-miR-545-3p	ENSG00000169189	NSMCE1	protein_coding	chr16	27236317	27236322	27236317	27236322	-	2	0	AGO1-4	1	0	0	0	0	0	0	3
MIMAT0003255	hsa-miR-588	ENSG00000169189	NSMCE1	protein_coding	chr16	27237115	27237143	27237115	27237143	-	1	0	AGO1-4	0	0	0	1	0	0	0	1
MIMAT0003389	hsa-miR-542-3p	ENSG00000169189	NSMCE1	protein_coding	chr16	27238055	27238083	27238055	27238083	-	3	0	AGO1-4,AGO2	0	0	0	1	0	0	0	7
MIMAT0004903	hsa-miR-300	ENSG00000169189	NSMCE1	protein_coding	chr16	27246552	27246580	27246552	27246580	-	2	0	AGO1-4,AGO2	0	0	0	1	0	0	0	0
MIMAT0004916	hsa-miR-888-5p	ENSG00000169189	NSMCE1	protein_coding	chr16	27236442	27236447	27236442	27236447	-	1	0	AGO1-4	1	0	0	0	0	0	0	5
MIMAT0004952	hsa-miR-665	ENSG00000169189	NSMCE1	protein_coding	chr16	27236327	27236332	27236327	27236332	-	2	0	AGO1-4	1	0	0	0	0	0	0	6
MIMAT0004954	hsa-miR-543	ENSG00000169189	NSMCE1	protein_coding	chr16	27236360	27236365	27236360	27236365	-	1	0	AGO1-4	1	0	0	0	0	0	0	7
MIMAT0004960	hsa-miR-208b-3p	ENSG00000169189	NSMCE1	protein_coding	chr16	27236365	27236371	27236364	27236383	-	1	0	AGO1-4	1	0	1	0	1	0	0	3
MIMAT0005792	hsa-miR-320b	ENSG00000169189	NSMCE1	protein_coding	chr16	27236344	27236350	27236343	27236364	-	2	1	AGO1-4	1	0	0	0	1	0	0	5
MIMAT0005793	hsa-miR-320c	ENSG00000169189	NSMCE1	protein_coding	chr16	27236344	27236350	27236343	27236363	-	2	1	AGO1-4	1	0	0	0	1	0	0	2
MIMAT0005930	hsa-miR-1276	ENSG00000169189	NSMCE1	protein_coding	chr16	27236372	27236377	27236372	27236377	-	1	0	AGO1-4	1	0	0	0	0	0	0	6
MIMAT0006764	hsa-miR-320d	ENSG00000169189	NSMCE1	protein_coding	chr16	27236344	27236350	27236343	27236362	-	2	1	AGO1-4	1	0	0	0	1	0	0	1
MIMAT0015049	hsa-miR-1193	ENSG00000169189	NSMCE1	protein_coding	chr16	27236330	27236336	27236330	27236336	-	2	0	AGO1-4	0	0	1	0	0	0	0	3
MIMAT0018944	hsa-miR-4429	ENSG00000169189	NSMCE1	protein_coding	chr16	27236344	27236350	27236344	27236350	-	2	1	AGO1-4	0	0	1	0	0	0	0	0
MIMAT0019699	hsa-miR-4640-5p	ENSG00000169189	NSMCE1	protein_coding	chr16	27237059	27237087	27237059	27237087	-	1	0	AGO1-4	0	0	0	1	0	0	0	2
MIMAT0019798	hsa-miR-4701-5p	ENSG00000169189	NSMCE1	protein_coding	chr16	27237115	27237143	27237115	27237143	-	1	0	AGO1-4	0	0	0	1	0	0	0	2
MIMAT0019845	hsa-miR-4726-5p	ENSG00000169189	NSMCE1	protein_coding	chr16	27237059	27237087	27237059	27237087	-	1	0	AGO1-4	0	0	0	1	0	0	0	2
