# Supplementary material for: Competitive Endogenous RNA Network Involving Immune Subgroups, Infiltration, and lncRNAs in Prostate Cancer
Source: Genes (Basel). 2025 Apr 29;16(5):527. doi: 10.3390/genes16050527 (PMC12111210; doi:10.3390/genes16050527)
Supplement: Supplementary file 1 [file genes-16-00527-s001.zip › miRNA_mRNA/ENCORI_hg19_CLIP-seq_miRNA-target_all_NUDT8.xls]

#please cite:
#Zhou KR, Liu S, Cai L, et al. ENCORI: The Encyclopedia of RNA Interactomes.
#2.Li JH, et al.starBase v2.0: decoding miRNA-ceRNA, miRNA-ncRNA and protein-RNA interaction networks from large-scale CLIP-Seq data , Nucleic Acids Res. 2014 Jan;42:D92-7.
miRNAid	miRNAname	geneID	geneName	geneType	chromosome	narrowStart	narrowEnd	broadStart	broadEnd	strand	clipExpNum	degraExpNum	RBP	PITA	RNA22	miRmap	microT	miRanda	PicTar	TargetScan	pancancerNum
MIMAT0000068	hsa-miR-15a-5p	ENSG00000167799	NUDT8	protein_coding	chr11	67395550	67395555	67395550	67395555	-	3	0	AGO1-4,AGO2	1	0	0	0	0	0	0	2
MIMAT0000073	hsa-miR-19a-3p	ENSG00000167799	NUDT8	protein_coding	chr11	67395704	67395710	67395703	67395724	-	6	0	AGO1,AGO1-4,AGO2	1	0	0	0	1	0	0	6
MIMAT0000074	hsa-miR-19b-3p	ENSG00000167799	NUDT8	protein_coding	chr11	67395704	67395710	67395703	67395724	-	6	0	AGO1,AGO1-4,AGO2	1	0	0	0	1	0	0	4
MIMAT0000077	hsa-miR-22-3p	ENSG00000167799	NUDT8	protein_coding	chr11	67395553	67395558	67395553	67395558	-	3	0	AGO1-4,AGO2	1	0	0	0	0	0	0	4
MIMAT0000101	hsa-miR-103a-3p	ENSG00000167799	NUDT8	protein_coding	chr11	67395683	67395688	67395683	67395688	-	7	0	AGO1-4,AGO2	1	0	0	0	0	0	0	5
MIMAT0000104	hsa-miR-107	ENSG00000167799	NUDT8	protein_coding	chr11	67395683	67395688	67395683	67395688	-	7	0	AGO1-4,AGO2	1	0	0	0	0	0	0	6
MIMAT0000243	hsa-miR-148a-3p	ENSG00000167799	NUDT8	protein_coding	chr11	67395702	67395708	67395701	67395721	-	6	0	AGO1,AGO1-4,AGO2	1	0	0	0	1	0	0	3
MIMAT0000252	hsa-miR-7-5p	ENSG00000167799	NUDT8	protein_coding	chr11	67395614	67395620	67395613	67395634	-	4	0	AGO1-4,AGO2	1	0	0	0	1	0	1	3
MIMAT0000255	hsa-miR-34a-5p	ENSG00000167799	NUDT8	protein_coding	chr11	67395700	67395706	67395699	67395721	-	6	0	AGO1,AGO1-4,AGO2	1	0	0	0	1	0	0	1
MIMAT0000271	hsa-miR-214-3p	ENSG00000167799	NUDT8	protein_coding	chr11	67395549	67395554	67395549	67395554	-	3	0	AGO1-4,AGO2	1	0	0	0	0	0	0	5
MIMAT0000271	hsa-miR-214-3p	ENSG00000167799	NUDT8	protein_coding	chr11	67395684	67395690	67395683	67395710	-	8	0	AGO1,AGO1-4,AGO2	1	0	0	0	1	0	0	5
MIMAT0000417	hsa-miR-15b-5p	ENSG00000167799	NUDT8	protein_coding	chr11	67395550	67395555	67395550	67395555	-	3	0	AGO1-4,AGO2	1	0	0	0	0	0	0	1
MIMAT0000421	hsa-miR-122-5p	ENSG00000167799	NUDT8	protein_coding	chr11	67395439	67395444	67395439	67395444	-	1	0	AGO1-4	1	0	0	0	0	0	0	4
MIMAT0000423	hsa-miR-125b-5p	ENSG00000167799	NUDT8	protein_coding	chr11	67395667	67395672	67395667	67395672	-	7	0	AGO1-4,AGO2	1	0	0	0	0	0	0	10
MIMAT0000425	hsa-miR-130a-3p	ENSG00000167799	NUDT8	protein_coding	chr11	67395703	67395709	67395702	67395723	-	6	0	AGO1,AGO1-4,AGO2	1	0	0	0	1	0	0	8
MIMAT0000434	hsa-miR-142-3p	ENSG00000167799	NUDT8	protein_coding	chr11	67395623	67395629	67395622	67395644	-	6	0	AGO1-4,AGO2	1	0	0	0	1	0	0	5
MIMAT0000438	hsa-miR-152-3p	ENSG00000167799	NUDT8	protein_coding	chr11	67395702	67395708	67395701	67395720	-	5	0	AGO1,AGO1-4	1	0	0	0	1	0	0	6
MIMAT0000443	hsa-miR-125a-5p	ENSG00000167799	NUDT8	protein_coding	chr11	67395667	67395672	67395667	67395672	-	7	0	AGO1-4,AGO2	1	0	0	0	0	0	0	12
MIMAT0000461	hsa-miR-195-5p	ENSG00000167799	NUDT8	protein_coding	chr11	67395550	67395555	67395550	67395555	-	3	0	AGO1-4,AGO2	1	0	0	0	0	0	0	8
MIMAT0000686	hsa-miR-34c-5p	ENSG00000167799	NUDT8	protein_coding	chr11	67395700	67395706	67395699	67395721	-	6	0	AGO1,AGO1-4,AGO2	1	0	0	0	1	0	0	7
MIMAT0000688	hsa-miR-301a-3p	ENSG00000167799	NUDT8	protein_coding	chr11	67395703	67395709	67395702	67395724	-	6	0	AGO1,AGO1-4,AGO2	1	0	0	0	1	0	0	5
MIMAT0000691	hsa-miR-130b-3p	ENSG00000167799	NUDT8	protein_coding	chr11	67395703	67395709	67395702	67395723	-	6	0	AGO1,AGO1-4,AGO2	1	0	0	0	1	0	0	3
MIMAT0000733	hsa-miR-379-5p	ENSG00000167799	NUDT8	protein_coding	chr11	67395744	67395750	67395744	67395750	-	5	0	AGO1,AGO1-4,AGO2	1	0	0	0	0	0	0	12
MIMAT0000759	hsa-miR-148b-3p	ENSG00000167799	NUDT8	protein_coding	chr11	67395702	67395708	67395701	67395723	-	6	0	AGO1,AGO1-4,AGO2	1	0	0	0	1	0	0	4
MIMAT0000763	hsa-miR-338-3p	ENSG00000167799	NUDT8	protein_coding	chr11	67395548	67395553	67395548	67395553	-	3	0	AGO1-4,AGO2	1	0	0	0	0	0	0	6
MIMAT0000773	hsa-miR-346	ENSG00000167799	NUDT8	protein_coding	chr11	67395679	67395684	67395679	67395684	-	7	0	AGO1-4,AGO2	1	0	0	0	0	0	0	4
MIMAT0001341	hsa-miR-424-5p	ENSG00000167799	NUDT8	protein_coding	chr11	67395550	67395555	67395550	67395555	-	3	0	AGO1-4,AGO2	1	0	0	0	0	0	0	7
MIMAT0001541	hsa-miR-449a	ENSG00000167799	NUDT8	protein_coding	chr11	67395700	67395706	67395699	67395720	-	5	0	AGO1,AGO1-4	1	0	0	0	1	0	0	2
MIMAT0002820	hsa-miR-497-5p	ENSG00000167799	NUDT8	protein_coding	chr11	67395550	67395555	67395550	67395555	-	3	0	AGO1-4,AGO2	1	0	0	0	0	0	0	4
MIMAT0002874	hsa-miR-503-5p	ENSG00000167799	NUDT8	protein_coding	chr11	67395550	67395555	67395550	67395555	-	3	0	AGO1-4,AGO2	1	0	0	0	0	0	0	7
MIMAT0002882	hsa-miR-510-5p	ENSG00000167799	NUDT8	protein_coding	chr11	67395566	67395571	67395566	67395571	-	3	0	AGO1-4,AGO2	1	0	0	0	0	0	0	3
MIMAT0003255	hsa-miR-588	ENSG00000167799	NUDT8	protein_coding	chr11	67395640	67395646	67395640	67395646	-	6	0	AGO1-4,AGO2	1	0	1	0	0	0	0	1
MIMAT0003320	hsa-miR-650	ENSG00000167799	NUDT8	protein_coding	chr11	67395732	67395739	67395732	67395739	-	6	0	AGO1,AGO1-4,AGO2	1	0	0	0	0	0	0	0
MIMAT0003327	hsa-miR-449b-5p	ENSG00000167799	NUDT8	protein_coding	chr11	67395700	67395706	67395699	67395720	-	5	0	AGO1,AGO1-4	1	0	0	0	1	0	0	2
MIMAT0003330	hsa-miR-654-5p	ENSG00000167799	NUDT8	protein_coding	chr11	67395689	67395695	67395689	67395696	-	4	0	AGO1-4	1	0	1	0	0	0	0	10
MIMAT0003393	hsa-miR-425-5p	ENSG00000167799	NUDT8	protein_coding	chr11	67395574	67395579	67395574	67395579	-	4	0	AGO1-4,AGO2	1	0	0	0	0	0	0	2
MIMAT0003885	hsa-miR-454-3p	ENSG00000167799	NUDT8	protein_coding	chr11	67395703	67395709	67395702	67395723	-	6	0	AGO1,AGO1-4,AGO2	1	0	0	0	1	0	0	2
MIMAT0004605	hsa-miR-129-2-3p	ENSG00000167799	NUDT8	protein_coding	chr11	67395665	67395670	67395665	67395670	-	6	0	AGO1-4,AGO2	1	0	0	0	0	0	0	6
MIMAT0004761	hsa-miR-483-5p	ENSG00000167799	NUDT8	protein_coding	chr11	67395617	67395623	67395617	67395623	-	4	0	AGO1-4,AGO2	1	0	1	0	0	0	0	7
MIMAT0004784	hsa-miR-455-3p	ENSG00000167799	NUDT8	protein_coding	chr11	67395432	67395437	67395432	67395437	-	1	0	AGO1-4	1	0	0	0	0	0	0	3
MIMAT0004920	hsa-miR-541-3p	ENSG00000167799	NUDT8	protein_coding	chr11	67395689	67395695	67395689	67395695	-	4	0	AGO1-4	1	0	0	0	0	0	0	14
MIMAT0004953	hsa-miR-873-5p	ENSG00000167799	NUDT8	protein_coding	chr11	67395612	67395617	67395612	67395617	-	4	0	AGO1-4,AGO2	1	0	0	0	0	0	0	7
MIMAT0004957	hsa-miR-760	ENSG00000167799	NUDT8	protein_coding	chr11	67395806	67395824	67395806	67395824	-	1	0	AGO1-4	0	1	0	0	0	0	0	4
MIMAT0004958	hsa-miR-301b-3p	ENSG00000167799	NUDT8	protein_coding	chr11	67395703	67395709	67395702	67395724	-	6	0	AGO1,AGO1-4,AGO2	1	0	0	0	1	0	0	6
MIMAT0004984	hsa-miR-941	ENSG00000167799	NUDT8	protein_coding	chr11	67395595	67395600	67395595	67395600	-	4	0	AGO1-4,AGO2	1	0	0	0	0	0	0	0
MIMAT0005797	hsa-miR-1301-3p	ENSG00000167799	NUDT8	protein_coding	chr11	67395682	67395687	67395682	67395687	-	7	0	AGO1-4,AGO2	1	0	0	0	0	0	0	3
MIMAT0005877	hsa-miR-1286	ENSG00000167799	NUDT8	protein_coding	chr11	67395611	67395616	67395610	67395638	-	5	0	AGO1-4,AGO2	1	0	0	1	0	0	0	0
MIMAT0005877	hsa-miR-1286	ENSG00000167799	NUDT8	protein_coding	chr11	67395729	67395734	67395724	67395756	-	7	0	AGO1,AGO1-4,AGO2	1	0	0	2	0	0	0	0
MIMAT0005884	hsa-miR-1294	ENSG00000167799	NUDT8	protein_coding	chr11	67395583	67395588	67395583	67395588	-	4	0	AGO1-4,AGO2	1	0	0	0	0	0	0	8
MIMAT0019699	hsa-miR-4640-5p	ENSG00000167799	NUDT8	protein_coding	chr11	67395692	67395698	67395691	67395719	-	5	0	AGO1,AGO1-4	0	0	1	1	0	0	0	2
MIMAT0019798	hsa-miR-4701-5p	ENSG00000167799	NUDT8	protein_coding	chr11	67395640	67395646	67395640	67395646	-	6	0	AGO1-4,AGO2	0	0	1	0	0	0	0	2
MIMAT0019845	hsa-miR-4726-5p	ENSG00000167799	NUDT8	protein_coding	chr11	67395692	67395698	67395692	67395698	-	4	0	AGO1-4	0	0	1	0	0	0	0	3
