# Supplementary material for: Competitive Endogenous RNA Network Involving Immune Subgroups, Infiltration, and lncRNAs in Prostate Cancer
Source: Genes (Basel). 2025 Apr 29;16(5):527. doi: 10.3390/genes16050527 (PMC12111210; doi:10.3390/genes16050527)
Supplement: Supplementary file 1 [file genes-16-00527-s001.zip › miRNA_mRNA/ENCORI_hg19_CLIP-seq_miRNA-target_all_PI15.xls]

#please cite:
#Zhou KR, Liu S, Cai L, et al. ENCORI: The Encyclopedia of RNA Interactomes.
#2.Li JH, et al.starBase v2.0: decoding miRNA-ceRNA, miRNA-ncRNA and protein-RNA interaction networks from large-scale CLIP-Seq data , Nucleic Acids Res. 2014 Jan;42:D92-7.
miRNAid	miRNAname	geneID	geneName	geneType	chromosome	narrowStart	narrowEnd	broadStart	broadEnd	strand	clipExpNum	degraExpNum	RBP	PITA	RNA22	miRmap	microT	miRanda	PicTar	TargetScan	pancancerNum
MIMAT0000073	hsa-miR-19a-3p	ENSG00000137558	PI15	protein_coding	chr8	75761563	75761569	75761542	75761570	+	2	0	AGO2	1	0	1	1	1	0	1	9
MIMAT0000074	hsa-miR-19b-3p	ENSG00000137558	PI15	protein_coding	chr8	75761563	75761569	75761542	75761570	+	2	0	AGO2	1	0	1	1	1	0	1	11
MIMAT0000076	hsa-miR-21-5p	ENSG00000137558	PI15	protein_coding	chr8	75764345	75764351	75764324	75764352	+	1	0	AGO1-4	1	0	0	1	1	0	1	5
MIMAT0000077	hsa-miR-22-3p	ENSG00000137558	PI15	protein_coding	chr8	75764363	75764368	75764363	75764368	+	1	0	AGO1-4	1	0	1	0	0	0	0	4
MIMAT0000080	hsa-miR-24-3p	ENSG00000137558	PI15	protein_coding	chr8	75766680	75766686	75766680	75766686	+	1	0	AGO2	1	0	1	0	0	0	0	2
MIMAT0000081	hsa-miR-25-3p	ENSG00000137558	PI15	protein_coding	chr8	75765907	75765913	75765893	75765914	+	4	0	AGO2	1	0	1	0	1	0	0	9
MIMAT0000082	hsa-miR-26a-5p	ENSG00000137558	PI15	protein_coding	chr8	75765861	75765867	75765861	75765867	+	1	0	AGO2	1	0	0	0	0	0	0	7
MIMAT0000083	hsa-miR-26b-5p	ENSG00000137558	PI15	protein_coding	chr8	75765861	75765867	75765861	75765867	+	1	0	AGO2	1	0	0	0	0	0	0	8
MIMAT0000086	hsa-miR-29a-3p	ENSG00000137558	PI15	protein_coding	chr8	75764290	75764295	75764268	75764296	+	4	0	AGO1-4,AGO2	1	0	1	1	1	1	1	6
MIMAT0000086	hsa-miR-29a-3p	ENSG00000137558	PI15	protein_coding	chr8	75765383	75765389	75765362	75765390	+	5	0	AGO1-4,AGO2	1	0	1	1	1	1	1	6
MIMAT0000086	hsa-miR-29a-3p	ENSG00000137558	PI15	protein_coding	chr8	75765489	75765494	75765467	75765509	+	5	0	AGO1-4,AGO2	1	0	1	2	1	1	1	6
MIMAT0000086	hsa-miR-29a-3p	ENSG00000137558	PI15	protein_coding	chr8	75765503	75765508	75765501	75765509	+	4	0	AGO1-4,AGO2	1	0	1	0	0	1	1	6
MIMAT0000090	hsa-miR-32-5p	ENSG00000137558	PI15	protein_coding	chr8	75765907	75765913	75765886	75765914	+	4	0	AGO2	1	0	1	1	1	0	0	12
MIMAT0000092	hsa-miR-92a-3p	ENSG00000137558	PI15	protein_coding	chr8	75765907	75765913	75765886	75765914	+	4	0	AGO2	1	0	1	1	1	0	0	14
MIMAT0000095	hsa-miR-96-5p	ENSG00000137558	PI15	protein_coding	chr8	75762126	75762131	75762126	75762131	+	1	0	AGO1-4	1	0	0	0	0	0	0	15
MIMAT0000099	hsa-miR-101-3p	ENSG00000137558	PI15	protein_coding	chr8	75764311	75764316	75764311	75764316	+	1	0	AGO1-4	1	0	0	0	0	0	0	9
MIMAT0000100	hsa-miR-29b-3p	ENSG00000137558	PI15	protein_coding	chr8	75764290	75764295	75764268	75764296	+	4	0	AGO1-4,AGO2	1	0	1	1	1	1	1	13
MIMAT0000100	hsa-miR-29b-3p	ENSG00000137558	PI15	protein_coding	chr8	75765383	75765389	75765362	75765390	+	5	0	AGO1-4,AGO2	1	0	1	1	1	1	1	13
MIMAT0000100	hsa-miR-29b-3p	ENSG00000137558	PI15	protein_coding	chr8	75765489	75765494	75765467	75765509	+	5	0	AGO1-4,AGO2	1	0	1	2	1	1	1	13
MIMAT0000100	hsa-miR-29b-3p	ENSG00000137558	PI15	protein_coding	chr8	75765503	75765508	75765501	75765509	+	4	0	AGO1-4,AGO2	1	0	1	0	0	1	1	13
MIMAT0000242	hsa-miR-129-5p	ENSG00000137558	PI15	protein_coding	chr8	75764394	75764418	75764390	75764422	+	2	0	AGO1-4	0	0	0	2	0	0	0	3
MIMAT0000242	hsa-miR-129-5p	ENSG00000137558	PI15	protein_coding	chr8	75765348	75765353	75765326	75765354	+	1	0	AGO1-4	1	0	1	1	0	0	0	3
MIMAT0000251	hsa-miR-147a	ENSG00000137558	PI15	protein_coding	chr8	75761989	75761994	75761989	75761994	+	1	0	AGO2	1	0	1	0	0	0	0	0
MIMAT0000259	hsa-miR-182-5p	ENSG00000137558	PI15	protein_coding	chr8	75762126	75762131	75762126	75762131	+	1	0	AGO1-4	1	0	0	0	0	0	0	15
MIMAT0000261	hsa-miR-183-5p	ENSG00000137558	PI15	protein_coding	chr8	75764262	75764267	75764240	75764268	+	2	0	AGO1-4,AGO2	1	0	1	1	0	0	0	14
MIMAT0000273	hsa-miR-216a-5p	ENSG00000137558	PI15	protein_coding	chr8	75756274	75756302	75756274	75756302	+	1	0	AGO2	0	0	0	1	0	0	0	0
MIMAT0000278	hsa-miR-221-3p	ENSG00000137558	PI15	protein_coding	chr8	75767186	75767214	75767186	75767214	+	1	0	AGO2	0	0	0	1	0	0	0	5
MIMAT0000279	hsa-miR-222-3p	ENSG00000137558	PI15	protein_coding	chr8	75767186	75767214	75767186	75767214	+	1	0	AGO2	0	0	0	1	0	0	0	7
MIMAT0000281	hsa-miR-224-5p	ENSG00000137558	PI15	protein_coding	chr8	75765329	75765334	75765329	75765334	+	1	0	AGO1-4	1	0	0	0	0	0	0	5
MIMAT0000318	hsa-miR-200b-3p	ENSG00000137558	PI15	protein_coding	chr8	75761586	75761614	75761586	75761614	+	1	0	AGO2	0	0	0	1	0	0	0	17
MIMAT0000318	hsa-miR-200b-3p	ENSG00000137558	PI15	protein_coding	chr8	75764378	75764384	75764357	75764385	+	2	0	AGO1-4	1	0	1	1	1	0	0	17
MIMAT0000318	hsa-miR-200b-3p	ENSG00000137558	PI15	protein_coding	chr8	75767144	75767149	75767122	75767150	+	1	0	AGO2	1	0	1	1	0	0	0	17
MIMAT0000422	hsa-miR-124-3p	ENSG00000137558	PI15	protein_coding	chr8	75762153	75762158	75762153	75762158	+	1	0	AGO1-4	1	0	0	0	0	0	0	2
MIMAT0000428	hsa-miR-135a-5p	ENSG00000137558	PI15	protein_coding	chr8	75765878	75765884	75765857	75765885	+	2	0	AGO2	1	0	1	1	0	0	0	4
MIMAT0000429	hsa-miR-137	ENSG00000137558	PI15	protein_coding	chr8	75765909	75765914	75765909	75765914	+	4	0	AGO2	1	0	0	0	0	0	0	2
MIMAT0000432	hsa-miR-141-3p	ENSG00000137558	PI15	protein_coding	chr8	75765521	75765526	75765521	75765526	+	1	0	AGO1-4	1	0	1	0	0	0	0	15
MIMAT0000436	hsa-miR-144-3p	ENSG00000137558	PI15	protein_coding	chr8	75764311	75764316	75764289	75764317	+	4	0	AGO1-4,AGO2	1	0	1	1	0	0	0	3
MIMAT0000441	hsa-miR-9-5p	ENSG00000137558	PI15	protein_coding	chr8	75762114	75762120	75762114	75762120	+	1	0	AGO1-4	1	0	1	0	0	0	0	4
MIMAT0000441	hsa-miR-9-5p	ENSG00000137558	PI15	protein_coding	chr8	75765759	75765764	75765759	75765764	+	1	0	AGO2	1	0	1	0	0	0	0	4
MIMAT0000442	hsa-miR-9-3p	ENSG00000137558	PI15	protein_coding	chr8	75764365	75764371	75764365	75764371	+	1	0	AGO1-4	0	0	1	0	0	0	0	2
MIMAT0000442	hsa-miR-9-3p	ENSG00000137558	PI15	protein_coding	chr8	75765531	75765536	75765531	75765536	+	1	0	AGO1-4	0	0	1	0	0	0	0	2
MIMAT0000444	hsa-miR-126-5p	ENSG00000137558	PI15	protein_coding	chr8	75762053	75762056	75762029	75762060	+	1	0	AGO1-4	0	0	2	2	0	0	0	4
MIMAT0000444	hsa-miR-126-5p	ENSG00000137558	PI15	protein_coding	chr8	75762217	75762245	75762217	75762245	+	1	0	AGO1-4	0	0	0	1	0	0	0	4
MIMAT0000444	hsa-miR-126-5p	ENSG00000137558	PI15	protein_coding	chr8	75765296	75765301	75765274	75765302	+	1	0	AGO1-4	0	0	1	1	0	0	0	4
MIMAT0000449	hsa-miR-146a-5p	ENSG00000137558	PI15	protein_coding	chr8	75762140	75762146	75762119	75762147	+	1	0	AGO1-4	1	0	0	1	1	0	0	11
MIMAT0000451	hsa-miR-150-5p	ENSG00000137558	PI15	protein_coding	chr8	75765336	75765341	75765336	75765341	+	1	0	AGO1-4	1	0	1	0	0	0	0	6
MIMAT0000458	hsa-miR-190a-5p	ENSG00000137558	PI15	protein_coding	chr8	75765410	75765416	75765410	75765416	+	2	0	AGO1-4,AGO2	1	0	0	0	0	0	0	10
MIMAT0000510	hsa-miR-320a	ENSG00000137558	PI15	protein_coding	chr8	75764364	75764370	75764343	75764371	+	1	0	AGO1-4	1	0	1	1	1	0	1	6
MIMAT0000617	hsa-miR-200c-3p	ENSG00000137558	PI15	protein_coding	chr8	75761586	75761614	75761586	75761614	+	1	0	AGO2	0	0	0	1	0	0	0	13
MIMAT0000617	hsa-miR-200c-3p	ENSG00000137558	PI15	protein_coding	chr8	75764378	75764384	75764357	75764385	+	2	0	AGO1-4	1	0	1	1	1	0	0	13
MIMAT0000617	hsa-miR-200c-3p	ENSG00000137558	PI15	protein_coding	chr8	75767144	75767149	75767122	75767150	+	1	0	AGO2	1	0	1	1	0	0	0	13
MIMAT0000681	hsa-miR-29c-3p	ENSG00000137558	PI15	protein_coding	chr8	75764290	75764295	75764268	75764296	+	4	0	AGO1-4,AGO2	1	0	1	1	1	1	1	8
MIMAT0000681	hsa-miR-29c-3p	ENSG00000137558	PI15	protein_coding	chr8	75765383	75765389	75765362	75765390	+	5	0	AGO1-4,AGO2	1	0	1	1	1	1	1	8
MIMAT0000681	hsa-miR-29c-3p	ENSG00000137558	PI15	protein_coding	chr8	75765489	75765494	75765467	75765509	+	5	0	AGO1-4,AGO2	1	0	1	2	1	1	1	8
MIMAT0000681	hsa-miR-29c-3p	ENSG00000137558	PI15	protein_coding	chr8	75765503	75765508	75765501	75765509	+	4	0	AGO1-4,AGO2	1	0	1	0	0	1	1	8
MIMAT0000682	hsa-miR-200a-3p	ENSG00000137558	PI15	protein_coding	chr8	75765521	75765526	75765521	75765526	+	1	0	AGO1-4	1	0	1	0	0	0	0	15
MIMAT0000687	hsa-miR-299-3p	ENSG00000137558	PI15	protein_coding	chr8	75765408	75765413	75765408	75765413	+	2	0	AGO1-4,AGO2	1	0	1	0	0	0	0	2
MIMAT0000705	hsa-miR-362-5p	ENSG00000137558	PI15	protein_coding	chr8	75762118	75762123	75762118	75762123	+	1	0	AGO1-4	1	0	1	0	0	0	0	11
MIMAT0000707	hsa-miR-363-3p	ENSG00000137558	PI15	protein_coding	chr8	75765907	75765913	75765893	75765914	+	4	0	AGO2	1	0	1	0	1	0	0	6
MIMAT0000719	hsa-miR-367-3p	ENSG00000137558	PI15	protein_coding	chr8	75765907	75765913	75765886	75765914	+	4	0	AGO2	1	0	1	1	1	0	0	1
MIMAT0000721	hsa-miR-369-3p	ENSG00000137558	PI15	protein_coding	chr8	75761571	75761576	75761549	75761577	+	2	0	AGO2	1	0	0	1	0	0	0	1
MIMAT0000723	hsa-miR-371a-3p	ENSG00000137558	PI15	protein_coding	chr8	75762217	75762222	75762217	75762222	+	1	0	AGO1-4	1	0	1	0	0	0	0	1
MIMAT0000727	hsa-miR-374a-5p	ENSG00000137558	PI15	protein_coding	chr8	75761571	75761577	75761550	75761578	+	2	0	AGO2	1	0	0	1	0	0	1	5
MIMAT0000727	hsa-miR-374a-5p	ENSG00000137558	PI15	protein_coding	chr8	75761960	75761965	75761938	75761966	+	1	0	AGO2	1	0	0	1	0	0	0	5
MIMAT0000730	hsa-miR-377-3p	ENSG00000137558	PI15	protein_coding	chr8	75765465	75765470	75765465	75765470	+	4	0	AGO1-4,AGO2	1	0	0	0	0	0	0	1
MIMAT0000736	hsa-miR-381-3p	ENSG00000137558	PI15	protein_coding	chr8	75761715	75761720	75761693	75761721	+	1	0	AGO2	1	0	0	1	0	0	0	3
MIMAT0000737	hsa-miR-382-5p	ENSG00000137558	PI15	protein_coding	chr8	75762129	75762134	75762129	75762134	+	1	0	AGO1-4	1	0	1	0	0	0	0	1
MIMAT0000756	hsa-miR-326	ENSG00000137558	PI15	protein_coding	chr8	75764322	75764327	75764322	75764327	+	1	0	AGO1-4	1	0	1	0	0	0	0	3
MIMAT0000758	hsa-miR-135b-5p	ENSG00000137558	PI15	protein_coding	chr8	75765878	75765884	75765857	75765885	+	2	0	AGO2	1	0	1	1	0	0	0	7
MIMAT0000763	hsa-miR-338-3p	ENSG00000137558	PI15	protein_coding	chr8	75764243	75764248	75764243	75764248	+	1	0	AGO1-4	1	0	1	0	0	0	0	5
MIMAT0001532	hsa-miR-448	ENSG00000137558	PI15	protein_coding	chr8	75757692	75757720	75757692	75757720	+	1	0	AGO2	0	0	0	1	0	0	0	1
MIMAT0001536	hsa-miR-429	ENSG00000137558	PI15	protein_coding	chr8	75761586	75761614	75761586	75761614	+	1	0	AGO2	0	0	0	1	0	0	0	15
MIMAT0001536	hsa-miR-429	ENSG00000137558	PI15	protein_coding	chr8	75764378	75764384	75764357	75764385	+	2	0	AGO1-4	1	0	1	1	1	0	0	15
MIMAT0001536	hsa-miR-429	ENSG00000137558	PI15	protein_coding	chr8	75767144	75767149	75767142	75767149	+	1	0	AGO2	1	0	1	0	0	0	0	15
MIMAT0001627	hsa-miR-433-3p	ENSG00000137558	PI15	protein_coding	chr8	75762187	75762194	75762187	75762194	+	1	0	AGO1-4	1	0	0	0	0	0	0	2
MIMAT0001629	hsa-miR-329-3p	ENSG00000137558	PI15	protein_coding	chr8	75767154	75767159	75767154	75767159	+	1	0	AGO2	1	0	1	0	0	0	0	1
MIMAT0001639	hsa-miR-409-3p	ENSG00000137558	PI15	protein_coding	chr8	75766691	75766719	75766691	75766719	+	1	0	AGO2	0	0	0	1	0	0	0	1
MIMAT0002171	hsa-miR-410-3p	ENSG00000137558	PI15	protein_coding	chr8	75761961	75761966	75761939	75761967	+	1	0	AGO2	1	0	0	1	0	0	0	1
MIMAT0002171	hsa-miR-410-3p	ENSG00000137558	PI15	protein_coding	chr8	75762133	75762138	75762111	75762139	+	1	0	AGO1-4	1	0	0	1	0	0	0	1
MIMAT0002171	hsa-miR-410-3p	ENSG00000137558	PI15	protein_coding	chr8	75762229	75762235	75762208	75762236	+	1	0	AGO1-4	1	0	0	1	0	0	0	1
MIMAT0002809	hsa-miR-146b-5p	ENSG00000137558	PI15	protein_coding	chr8	75762140	75762146	75762119	75762147	+	1	0	AGO1-4	1	0	0	1	1	0	0	3
MIMAT0002813	hsa-miR-493-5p	ENSG00000137558	PI15	protein_coding	chr8	75767157	75767162	75767157	75767162	+	1	0	AGO2	0	0	1	0	0	0	0	1
MIMAT0002816	hsa-miR-494-3p	ENSG00000137558	PI15	protein_coding	chr8	75765222	75765228	75765201	75765229	+	1	0	AGO2	1	0	1	1	1	0	0	1
MIMAT0002816	hsa-miR-494-3p	ENSG00000137558	PI15	protein_coding	chr8	75765907	75765935	75765907	75765935	+	4	0	AGO2	0	0	0	1	0	0	0	1
MIMAT0002817	hsa-miR-495-3p	ENSG00000137558	PI15	protein_coding	chr8	75765901	75765906	75765879	75765907	+	4	0	AGO2	1	0	0	1	0	0	0	2
MIMAT0002826	hsa-miR-515-5p	ENSG00000137558	PI15	protein_coding	chr8	75761529	75761557	75761529	75761557	+	1	0	AGO2	0	0	0	1	0	0	0	2
MIMAT0002826	hsa-miR-515-5p	ENSG00000137558	PI15	protein_coding	chr8	75762087	75762092	75762065	75762093	+	2	0	AGO1-4,AGO2	1	0	1	1	0	0	0	2
MIMAT0002828	hsa-miR-519e-5p	ENSG00000137558	PI15	protein_coding	chr8	75761529	75761557	75761529	75761557	+	1	0	AGO2	0	0	0	1	0	0	0	1
MIMAT0002828	hsa-miR-519e-5p	ENSG00000137558	PI15	protein_coding	chr8	75762087	75762092	75762065	75762093	+	2	0	AGO1-4,AGO2	0	0	1	1	0	0	0	1
MIMAT0002833	hsa-miR-520a-5p	ENSG00000137558	PI15	protein_coding	chr8	75762045	75762050	75762045	75762050	+	1	0	AGO1-4	1	0	1	0	0	0	0	3
MIMAT0002838	hsa-miR-525-5p	ENSG00000137558	PI15	protein_coding	chr8	75762045	75762050	75762045	75762050	+	1	0	AGO1-4	1	0	1	0	0	0	0	2
MIMAT0002868	hsa-miR-522-3p	ENSG00000137558	PI15	protein_coding	chr8	75765879	75765886	75765879	75765886	+	2	0	AGO2	1	0	0	0	0	0	0	2
MIMAT0002878	hsa-miR-506-3p	ENSG00000137558	PI15	protein_coding	chr8	75762153	75762158	75762153	75762158	+	1	0	AGO1-4	1	0	0	0	0	0	0	4
MIMAT0002890	hsa-miR-299-5p	ENSG00000137558	PI15	protein_coding	chr8	75767177	75767183	75767177	75767183	+	1	0	AGO2	1	0	0	0	0	0	1	2
MIMAT0003150	hsa-miR-455-5p	ENSG00000137558	PI15	protein_coding	chr8	75761566	75761571	75761544	75761572	+	2	0	AGO2	1	0	0	1	0	0	1	8
MIMAT0003165	hsa-miR-545-3p	ENSG00000137558	PI15	protein_coding	chr8	75764240	75764247	75764240	75764247	+	1	0	AGO1-4	1	0	0	0	0	0	0	0
MIMAT0003215	hsa-miR-552-3p	ENSG00000137558	PI15	protein_coding	chr8	75767171	75767176	75767171	75767176	+	1	0	AGO2	1	0	1	0	0	0	0	4
MIMAT0003218	hsa-miR-92b-3p	ENSG00000137558	PI15	protein_coding	chr8	75765907	75765913	75765886	75765914	+	4	0	AGO2	1	0	1	1	1	0	0	4
MIMAT0003241	hsa-miR-576-5p	ENSG00000137558	PI15	protein_coding	chr8	75765355	75765360	75765333	75765361	+	1	0	AGO1-4	1	0	0	1	0	0	0	11
MIMAT0003241	hsa-miR-576-5p	ENSG00000137558	PI15	protein_coding	chr8	75765914	75765920	75765893	75765921	+	4	0	AGO2	1	0	0	1	0	0	0	11
MIMAT0003244	hsa-miR-579-3p	ENSG00000137558	PI15	protein_coding	chr8	75761990	75762018	75761990	75762018	+	1	0	AGO2	0	0	0	1	0	0	0	3
MIMAT0003244	hsa-miR-579-3p	ENSG00000137558	PI15	protein_coding	chr8	75764231	75764237	75764210	75764238	+	1	0	AGO1-4	1	0	0	1	0	1	0	3
MIMAT0003244	hsa-miR-579-3p	ENSG00000137558	PI15	protein_coding	chr8	75765509	75765514	75765487	75765515	+	5	0	AGO1-4,AGO2	1	0	0	1	0	1	0	3
MIMAT0003245	hsa-miR-580-3p	ENSG00000137558	PI15	protein_coding	chr8	75761932	75761960	75761932	75761960	+	1	0	AGO2	0	0	0	1	0	0	0	6
MIMAT0003245	hsa-miR-580-3p	ENSG00000137558	PI15	protein_coding	chr8	75762142	75762147	75762120	75762148	+	1	0	AGO1-4	1	0	1	1	0	0	0	6
MIMAT0003247	hsa-miR-582-5p	ENSG00000137558	PI15	protein_coding	chr8	75764312	75764317	75764312	75764318	+	1	0	AGO1-4	1	0	0	0	0	1	0	4
MIMAT0003249	hsa-miR-584-5p	ENSG00000137558	PI15	protein_coding	chr8	75765891	75765896	75765869	75765897	+	2	0	AGO2	1	0	0	1	0	0	0	6
MIMAT0003249	hsa-miR-584-5p	ENSG00000137558	PI15	protein_coding	chr8	75767175	75767203	75767175	75767203	+	1	0	AGO2	0	0	0	1	0	0	0	6
MIMAT0003255	hsa-miR-588	ENSG00000137558	PI15	protein_coding	chr8	75764195	75764201	75764195	75764201	+	1	0	AGO1-4	1	0	1	0	0	0	0	2
MIMAT0003258	hsa-miR-590-5p	ENSG00000137558	PI15	protein_coding	chr8	75764345	75764351	75764331	75764352	+	1	0	AGO1-4	1	0	0	0	1	0	1	11
MIMAT0003321	hsa-miR-651-5p	ENSG00000137558	PI15	protein_coding	chr8	75761729	75761757	75761729	75761757	+	1	0	AGO2	0	0	0	1	0	0	0	9
MIMAT0003328	hsa-miR-653-5p	ENSG00000137558	PI15	protein_coding	chr8	75764251	75764256	75764251	75764256	+	1	0	AGO1-4	1	0	0	0	0	0	0	5
MIMAT0003331	hsa-miR-655-3p	ENSG00000137558	PI15	protein_coding	chr8	75764380	75764385	75764380	75764385	+	2	0	AGO1-4	1	0	0	0	0	0	0	1
MIMAT0003339	hsa-miR-421	ENSG00000137558	PI15	protein_coding	chr8	75765523	75765528	75765523	75765528	+	1	0	AGO1-4	1	0	0	0	0	0	0	2
MIMAT0003393	hsa-miR-425-5p	ENSG00000137558	PI15	protein_coding	chr8	75764404	75764410	75764404	75764410	+	1	0	AGO1-4	1	0	0	0	0	0	0	7
MIMAT0004683	hsa-miR-362-3p	ENSG00000137558	PI15	protein_coding	chr8	75767154	75767159	75767154	75767159	+	1	0	AGO2	1	0	1	0	0	0	0	3
MIMAT0004687	hsa-miR-371a-5p	ENSG00000137558	PI15	protein_coding	chr8	75762105	75762110	75762083	75762111	+	2	0	AGO1-4,AGO2	1	0	1	1	0	0	0	1
MIMAT0004692	hsa-miR-340-5p	ENSG00000137558	PI15	protein_coding	chr8	75765741	75765746	75765719	75765747	+	1	0	AGO2	1	0	0	1	0	0	0	2
MIMAT0004693	hsa-miR-330-5p	ENSG00000137558	PI15	protein_coding	chr8	75764322	75764327	75764322	75764327	+	1	0	AGO1-4	1	0	1	0	0	0	0	5
MIMAT0004780	hsa-miR-532-3p	ENSG00000137558	PI15	protein_coding	chr8	75765336	75765341	75765336	75765341	+	1	0	AGO1-4	1	0	1	0	0	0	0	11
MIMAT0004799	hsa-miR-589-5p	ENSG00000137558	PI15	protein_coding	chr8	75762141	75762146	75762141	75762146	+	1	0	AGO1-4	1	0	0	0	0	0	0	9
MIMAT0004903	hsa-miR-300	ENSG00000137558	PI15	protein_coding	chr8	75761715	75761720	75761693	75761721	+	1	0	AGO2	1	0	0	1	0	0	0	0
MIMAT0004916	hsa-miR-888-5p	ENSG00000137558	PI15	protein_coding	chr8	75762105	75762111	75762105	75762111	+	2	0	AGO1-4,AGO2	1	0	0	0	0	0	0	2
MIMAT0004916	hsa-miR-888-5p	ENSG00000137558	PI15	protein_coding	chr8	75762196	75762201	75762196	75762201	+	1	0	AGO1-4	1	0	0	0	0	0	0	2
MIMAT0004919	hsa-miR-541-5p	ENSG00000137558	PI15	protein_coding	chr8	75765392	75765420	75765392	75765420	+	5	0	AGO1-4,AGO2	0	0	0	1	0	0	0	0
MIMAT0004921	hsa-miR-889-3p	ENSG00000137558	PI15	protein_coding	chr8	75761570	75761575	75761548	75761576	+	2	0	AGO2	1	0	0	1	0	0	0	1
MIMAT0004921	hsa-miR-889-3p	ENSG00000137558	PI15	protein_coding	chr8	75765912	75765917	75765890	75765918	+	4	0	AGO2	1	0	0	1	0	0	0	1
MIMAT0004926	hsa-miR-708-5p	ENSG00000137558	PI15	protein_coding	chr8	75765523	75765548	75765523	75765548	+	1	0	AGO1-4	0	0	0	0	1	0	0	3
MIMAT0004929	hsa-miR-190b	ENSG00000137558	PI15	protein_coding	chr8	75765410	75765416	75765410	75765416	+	2	0	AGO1-4,AGO2	1	0	0	0	0	0	0	3
MIMAT0004947	hsa-miR-885-5p	ENSG00000137558	PI15	protein_coding	chr8	75765380	75765385	75765380	75765385	+	5	0	AGO1-4,AGO2	1	0	0	0	0	0	0	6
MIMAT0004947	hsa-miR-885-5p	ENSG00000137558	PI15	protein_coding	chr8	75765854	75765859	75765854	75765859	+	1	0	AGO2	1	0	0	0	0	0	0	6
MIMAT0004949	hsa-miR-877-5p	ENSG00000137558	PI15	protein_coding	chr8	75761693	75761698	75761693	75761698	+	1	0	AGO2	1	0	0	0	0	0	0	6
MIMAT0004955	hsa-miR-374b-5p	ENSG00000137558	PI15	protein_coding	chr8	75761571	75761577	75761550	75761578	+	2	0	AGO2	1	0	0	1	0	0	1	5
MIMAT0004955	hsa-miR-374b-5p	ENSG00000137558	PI15	protein_coding	chr8	75761960	75761965	75761938	75761966	+	1	0	AGO2	1	0	0	1	0	0	0	5
MIMAT0004956	hsa-miR-374b-3p	ENSG00000137558	PI15	protein_coding	chr8	75761587	75761592	75761587	75761592	+	1	0	AGO2	0	0	1	0	0	0	0	4
MIMAT0004956	hsa-miR-374b-3p	ENSG00000137558	PI15	protein_coding	chr8	75765491	75765496	75765491	75765496	+	5	0	AGO1-4,AGO2	0	0	1	0	0	0	0	4
MIMAT0004956	hsa-miR-374b-3p	ENSG00000137558	PI15	protein_coding	chr8	75765505	75765510	75765505	75765510	+	4	0	AGO1-4,AGO2	0	0	1	0	0	0	0	4
MIMAT0004987	hsa-miR-944	ENSG00000137558	PI15	protein_coding	chr8	75762054	75762060	75762033	75762061	+	1	0	AGO1-4	1	0	0	1	0	0	0	1
MIMAT0004987	hsa-miR-944	ENSG00000137558	PI15	protein_coding	chr8	75762229	75762257	75762229	75762257	+	1	0	AGO1-4	0	0	0	1	0	0	0	1
MIMAT0004987	hsa-miR-944	ENSG00000137558	PI15	protein_coding	chr8	75765296	75765302	75765275	75765303	+	1	0	AGO1-4	1	0	0	1	0	0	0	1
MIMAT0005792	hsa-miR-320b	ENSG00000137558	PI15	protein_coding	chr8	75764364	75764370	75764343	75764371	+	1	0	AGO1-4	1	0	1	1	1	0	1	7
MIMAT0005793	hsa-miR-320c	ENSG00000137558	PI15	protein_coding	chr8	75764364	75764370	75764343	75764371	+	1	0	AGO1-4	1	0	1	1	1	0	1	7
MIMAT0005794	hsa-miR-1296-5p	ENSG00000137558	PI15	protein_coding	chr8	75766684	75766689	75766684	75766689	+	1	0	AGO2	1	0	0	0	0	0	0	6
MIMAT0005795	hsa-miR-1323	ENSG00000137558	PI15	protein_coding	chr8	75765426	75765432	75765405	75765433	+	2	0	AGO1-4,AGO2	1	0	0	1	0	0	0	2
MIMAT0005796	hsa-miR-1271-5p	ENSG00000137558	PI15	protein_coding	chr8	75762126	75762131	75762126	75762131	+	1	0	AGO1-4	1	0	0	0	0	0	0	2
MIMAT0005886	hsa-miR-1297	ENSG00000137558	PI15	protein_coding	chr8	75765861	75765867	75765861	75765867	+	1	0	AGO2	1	0	0	0	0	0	0	0
MIMAT0005919	hsa-miR-548o-3p	ENSG00000137558	PI15	protein_coding	chr8	75765426	75765432	75765426	75765432	+	1	0	AGO1-4	1	0	0	0	0	0	0	6
MIMAT0005923	hsa-miR-1269a	ENSG00000137558	PI15	protein_coding	chr8	75762109	75762114	75762109	75762114	+	2	0	AGO1-4,AGO2	1	0	1	0	0	0	0	0
MIMAT0005944	hsa-miR-1252-5p	ENSG00000137558	PI15	protein_coding	chr8	75763542	75763549	75763542	75763549	+	1	0	AGO2	1	0	0	0	0	0	0	0
MIMAT0005955	hsa-miR-1197	ENSG00000137558	PI15	protein_coding	chr8	75767186	75767191	75767186	75767191	+	1	0	AGO2	1	0	0	0	0	0	0	2
MIMAT0006764	hsa-miR-320d	ENSG00000137558	PI15	protein_coding	chr8	75764364	75764370	75764343	75764371	+	1	0	AGO1-4	1	0	1	1	1	0	1	3
MIMAT0009198	hsa-miR-224-3p	ENSG00000137558	PI15	protein_coding	chr8	75765859	75765887	75765859	75765887	+	2	0	AGO2	0	0	0	1	0	0	0	7
MIMAT0011161	hsa-miR-2116-3p	ENSG00000137558	PI15	protein_coding	chr8	75765335	75765341	75765335	75765341	+	1	0	AGO1-4	0	0	1	0	0	0	0	1
MIMAT0014983	hsa-miR-3121-3p	ENSG00000137558	PI15	protein_coding	chr8	75761660	75761688	75761660	75761688	+	1	0	AGO2	0	0	0	1	0	0	0	1
MIMAT0014983	hsa-miR-3121-3p	ENSG00000137558	PI15	protein_coding	chr8	75764281	75764309	75764281	75764309	+	4	0	AGO1-4,AGO2	0	0	0	1	0	0	0	1
MIMAT0014983	hsa-miR-3121-3p	ENSG00000137558	PI15	protein_coding	chr8	75764328	75764356	75764328	75764356	+	1	0	AGO1-4	0	0	0	1	0	0	0	1
MIMAT0015008	hsa-miR-3140-3p	ENSG00000137558	PI15	protein_coding	chr8	75764359	75764364	75764359	75764364	+	1	0	AGO1-4	0	0	1	0	0	0	0	1
MIMAT0015008	hsa-miR-3140-3p	ENSG00000137558	PI15	protein_coding	chr8	75765875	75765881	75765875	75765881	+	2	0	AGO2	0	0	1	0	0	0	0	1
MIMAT0015016	hsa-miR-3145-3p	ENSG00000137558	PI15	protein_coding	chr8	75765746	75765774	75765746	75765774	+	1	0	AGO2	0	0	0	1	0	0	0	1
MIMAT0015037	hsa-miR-3163	ENSG00000137558	PI15	protein_coding	chr8	75762150	75762178	75762150	75762178	+	1	0	AGO1-4	0	0	0	1	0	0	0	2
MIMAT0015037	hsa-miR-3163	ENSG00000137558	PI15	protein_coding	chr8	75764189	75764217	75764189	75764217	+	1	0	AGO1-4	0	0	0	1	0	0	0	2
MIMAT0015037	hsa-miR-3163	ENSG00000137558	PI15	protein_coding	chr8	75765196	75765224	75765196	75765224	+	1	0	AGO2	0	0	0	1	0	0	0	2
MIMAT0015037	hsa-miR-3163	ENSG00000137558	PI15	protein_coding	chr8	75765434	75765462	75765434	75765462	+	2	0	AGO1-4	0	0	0	1	0	0	0	2
MIMAT0015037	hsa-miR-3163	ENSG00000137558	PI15	protein_coding	chr8	75765525	75765553	75765525	75765553	+	1	0	AGO1-4	0	0	0	1	0	0	0	2
MIMAT0015037	hsa-miR-3163	ENSG00000137558	PI15	protein_coding	chr8	75765718	75765746	75765718	75765746	+	1	0	AGO2	0	0	0	1	0	0	0	2
MIMAT0016925	hsa-miR-500b-5p	ENSG00000137558	PI15	protein_coding	chr8	75762118	75762123	75762118	75762123	+	1	0	AGO1-4	0	0	1	0	0	0	0	8
MIMAT0018199	hsa-miR-3924	ENSG00000137558	PI15	protein_coding	chr8	75761575	75761581	75761554	75761582	+	2	0	AGO2	0	0	1	1	0	0	0	0
MIMAT0018199	hsa-miR-3924	ENSG00000137558	PI15	protein_coding	chr8	75764410	75764438	75764410	75764438	+	1	0	AGO1-4	0	0	0	1	0	0	0	0
MIMAT0018199	hsa-miR-3924	ENSG00000137558	PI15	protein_coding	chr8	75767159	75767164	75767137	75767165	+	1	0	AGO2	0	0	1	1	0	0	0	0
MIMAT0018944	hsa-miR-4429	ENSG00000137558	PI15	protein_coding	chr8	75764364	75764370	75764343	75764371	+	1	0	AGO1-4	0	0	1	1	0	0	1	1
MIMAT0019059	hsa-miR-1269b	ENSG00000137558	PI15	protein_coding	chr8	75762109	75762114	75762109	75762114	+	2	0	AGO1-4,AGO2	0	0	1	0	0	0	0	1
MIMAT0019694	hsa-miR-4637	ENSG00000137558	PI15	protein_coding	chr8	75765518	75765523	75765518	75765523	+	2	0	AGO1-4	0	0	1	0	0	0	0	0
MIMAT0019729	hsa-miR-4661-5p	ENSG00000137558	PI15	protein_coding	chr8	75762225	75762230	75762225	75762230	+	1	0	AGO1-4	0	0	1	0	0	0	0	5
MIMAT0019798	hsa-miR-4701-5p	ENSG00000137558	PI15	protein_coding	chr8	75764195	75764201	75764195	75764201	+	1	0	AGO1-4	0	0	1	0	0	0	0	2
MIMAT0019953	hsa-miR-2467-3p	ENSG00000137558	PI15	protein_coding	chr8	75762221	75762226	75762221	75762226	+	1	0	AGO1-4	0	0	1	0	0	0	0	0
MIMAT0021086	hsa-miR-5094	ENSG00000137558	PI15	protein_coding	chr8	75765352	75765380	75765352	75765380	+	5	0	AGO1-4,AGO2	0	0	0	1	0	0	0	2
MIMAT0022272	hsa-miR-664b-3p	ENSG00000137558	PI15	protein_coding	chr8	75761990	75762018	75761990	75762018	+	1	0	AGO2	0	0	0	1	0	0	0	8
MIMAT0022272	hsa-miR-664b-3p	ENSG00000137558	PI15	protein_coding	chr8	75764231	75764237	75764210	75764238	+	1	0	AGO1-4	0	0	0	1	0	1	0	8
MIMAT0022272	hsa-miR-664b-3p	ENSG00000137558	PI15	protein_coding	chr8	75765509	75765515	75765487	75765515	+	5	0	AGO1-4,AGO2	0	0	0	1	0	1	0	8
MIMAT0022479	hsa-miR-5688	ENSG00000137558	PI15	protein_coding	chr8	75765879	75765907	75765879	75765907	+	4	0	AGO2	0	0	0	1	0	0	0	0
MIMAT0022724	hsa-miR-1277-5p	ENSG00000137558	PI15	protein_coding	chr8	75762209	75762237	75762209	75762237	+	1	0	AGO1-4	0	0	0	1	0	0	0	0
MIMAT0022724	hsa-miR-1277-5p	ENSG00000137558	PI15	protein_coding	chr8	75763539	75763567	75763539	75763567	+	1	0	AGO2	0	0	0	1	0	0	0	0
MIMAT0022726	hsa-miR-1306-5p	ENSG00000137558	PI15	protein_coding	chr8	75761969	75761974	75761969	75761974	+	1	0	AGO2	0	0	1	0	0	0	0	8
