# Supplementary material for: Competitive Endogenous RNA Network Involving Immune Subgroups, Infiltration, and lncRNAs in Prostate Cancer
Source: Genes (Basel). 2025 Apr 29;16(5):527. doi: 10.3390/genes16050527 (PMC12111210; doi:10.3390/genes16050527)
Supplement: Supplementary file 1 [file genes-16-00527-s001.zip › miRNA_mRNA/ENCORI_hg19_CLIP-seq_miRNA-target_all_PIGR.xls]

#please cite:
#Zhou KR, Liu S, Cai L, et al. ENCORI: The Encyclopedia of RNA Interactomes.
#2.Li JH, et al.starBase v2.0: decoding miRNA-ceRNA, miRNA-ncRNA and protein-RNA interaction networks from large-scale CLIP-Seq data , Nucleic Acids Res. 2014 Jan;42:D92-7.
miRNAid	miRNAname	geneID	geneName	geneType	chromosome	narrowStart	narrowEnd	broadStart	broadEnd	strand	clipExpNum	degraExpNum	RBP	PITA	RNA22	miRmap	microT	miRanda	PicTar	TargetScan	pancancerNum
MIMAT0002805	hsa-miR-489-3p	ENSG00000162896	PIGR	protein_coding	chr1	207112481	207112509	207112481	207112509	-	1	0	AGO1-4	0	0	0	1	0	0	0	1
MIMAT0002868	hsa-miR-522-3p	ENSG00000162896	PIGR	protein_coding	chr1	207102114	207102120	207102114	207102120	-	1	0	AGO1-4	1	0	1	0	0	0	0	7
MIMAT0003255	hsa-miR-588	ENSG00000162896	PIGR	protein_coding	chr1	207102077	207102082	207102077	207102082	-	1	0	AGO1-4	1	0	0	0	0	0	0	1
MIMAT0003312	hsa-miR-642a-5p	ENSG00000162896	PIGR	protein_coding	chr1	207102138	207102143	207102138	207102143	-	1	0	AGO1-4	1	0	1	0	0	0	0	2
MIMAT0003389	hsa-miR-542-3p	ENSG00000162896	PIGR	protein_coding	chr1	207102107	207102113	207102106	207102134	-	1	0	AGO1-4	1	0	1	1	1	1	1	9
MIMAT0003389	hsa-miR-542-3p	ENSG00000162896	PIGR	protein_coding	chr1	207108020	207108048	207108020	207108048	-	1	0	AGO1-4	0	0	0	1	0	0	0	9
MIMAT0004810	hsa-miR-629-5p	ENSG00000162896	PIGR	protein_coding	chr1	207102071	207102099	207102071	207102099	-	1	0	AGO1-4	0	0	0	1	0	0	0	9
MIMAT0005884	hsa-miR-1294	ENSG00000162896	PIGR	protein_coding	chr1	207102067	207102095	207102067	207102095	-	1	0	AGO1-4	0	0	0	1	0	0	0	0
MIMAT0009198	hsa-miR-224-3p	ENSG00000162896	PIGR	protein_coding	chr1	207102114	207102120	207102114	207102120	-	1	0	AGO1-4	0	0	1	0	0	0	0	5
MIMAT0015069	hsa-miR-3187-3p	ENSG00000162896	PIGR	protein_coding	chr1	207102077	207102083	207102076	207102104	-	1	0	AGO1-4	0	0	1	1	0	0	0	10
