# Supplementary material for: Competitive Endogenous RNA Network Involving Immune Subgroups, Infiltration, and lncRNAs in Prostate Cancer
Source: Genes (Basel). 2025 Apr 29;16(5):527. doi: 10.3390/genes16050527 (PMC12111210; doi:10.3390/genes16050527)
Supplement: Supplementary file 1 [file genes-16-00527-s001.zip › miRNA_mRNA/ENCORI_hg19_CLIP-seq_miRNA-target_all_PLAT.xls]

#please cite:
#Zhou KR, Liu S, Cai L, et al. ENCORI: The Encyclopedia of RNA Interactomes.
#2.Li JH, et al.starBase v2.0: decoding miRNA-ceRNA, miRNA-ncRNA and protein-RNA interaction networks from large-scale CLIP-Seq data , Nucleic Acids Res. 2014 Jan;42:D92-7.
miRNAid	miRNAname	geneID	geneName	geneType	chromosome	narrowStart	narrowEnd	broadStart	broadEnd	strand	clipExpNum	degraExpNum	RBP	PITA	RNA22	miRmap	microT	miRanda	PicTar	TargetScan	pancancerNum
MIMAT0000077	hsa-miR-22-3p	ENSG00000104368	PLAT	protein_coding	chr8	42033175	42033180	42033174	42033197	-	3	0	AGO1-4	1	1	0	0	0	0	0	4
MIMAT0000091	hsa-miR-33a-5p	ENSG00000104368	PLAT	protein_coding	chr8	42033276	42033281	42033276	42033281	-	5	0	AGO1-4	1	0	0	0	0	0	0	14
MIMAT0000099	hsa-miR-101-3p	ENSG00000104368	PLAT	protein_coding	chr8	42032792	42032797	42032791	42032811	-	5	0	AGO1-4,AGO2	1	0	0	0	1	0	0	11
MIMAT0000102	hsa-miR-105-5p	ENSG00000104368	PLAT	protein_coding	chr8	42032870	42032875	42032870	42032875	-	4	0	AGO1-4,AGO2	1	0	1	0	0	0	0	8
MIMAT0000242	hsa-miR-129-5p	ENSG00000104368	PLAT	protein_coding	chr8	42033154	42033159	42033154	42033159	-	3	0	AGO1-4	1	0	0	0	0	0	0	5
MIMAT0000421	hsa-miR-122-5p	ENSG00000104368	PLAT	protein_coding	chr8	42032968	42032973	42032968	42032973	-	4	0	AGO1-4	1	0	0	0	0	0	0	4
MIMAT0000433	hsa-miR-142-5p	ENSG00000104368	PLAT	protein_coding	chr8	42032906	42032911	42032906	42032911	-	5	0	AGO1-4,AGO2	1	0	0	0	0	0	0	6
MIMAT0000436	hsa-miR-144-3p	ENSG00000104368	PLAT	protein_coding	chr8	42032792	42032798	42032791	42032819	-	5	0	AGO1-4,AGO2	1	0	1	1	1	0	1	5
MIMAT0000447	hsa-miR-134-5p	ENSG00000104368	PLAT	protein_coding	chr8	42033068	42033073	42033067	42033095	-	3	0	AGO1-4	1	0	1	1	0	0	0	1
MIMAT0000447	hsa-miR-134-5p	ENSG00000104368	PLAT	protein_coding	chr8	42036485	42036491	42036484	42036512	-	3	0	AGO1-4	0	0	1	1	0	0	0	1
MIMAT0000455	hsa-miR-185-5p	ENSG00000104368	PLAT	protein_coding	chr8	42033263	42033268	42033263	42033268	-	5	0	AGO1-4	1	0	0	0	0	0	0	14
MIMAT0000510	hsa-miR-320a	ENSG00000104368	PLAT	protein_coding	chr8	42033173	42033179	42033173	42033179	-	3	0	AGO1-4	1	0	0	0	0	0	0	5
MIMAT0000646	hsa-miR-155-5p	ENSG00000104368	PLAT	protein_coding	chr8	42033094	42033099	42033094	42033099	-	3	0	AGO1-4	1	0	0	0	0	0	0	6
MIMAT0000722	hsa-miR-370-3p	ENSG00000104368	PLAT	protein_coding	chr8	42033054	42033061	42033053	42033074	-	3	0	AGO1-4	1	0	0	0	1	0	0	1
MIMAT0000728	hsa-miR-375	ENSG00000104368	PLAT	protein_coding	chr8	42032865	42032870	42032865	42032870	-	4	0	AGO1-4,AGO2	1	0	0	0	0	0	0	11
MIMAT0000736	hsa-miR-381-3p	ENSG00000104368	PLAT	protein_coding	chr8	42032876	42032881	42032876	42032881	-	5	0	AGO1-4,AGO2	1	0	0	0	0	0	0	3
MIMAT0000751	hsa-miR-330-3p	ENSG00000104368	PLAT	protein_coding	chr8	42033172	42033177	42033172	42033177	-	3	0	AGO1-4	1	0	0	0	0	0	0	6
MIMAT0000762	hsa-miR-324-3p	ENSG00000104368	PLAT	protein_coding	chr8	42033036	42033042	42033036	42033043	-	3	0	AGO1-4	1	0	1	0	0	0	0	14
MIMAT0000762	hsa-miR-324-3p	ENSG00000104368	PLAT	protein_coding	chr8	42033240	42033245	42033239	42033255	-	4	0	AGO1-4	1	1	1	0	0	0	0	14
MIMAT0001629	hsa-miR-329-3p	ENSG00000104368	PLAT	protein_coding	chr8	42032930	42032935	42032930	42032935	-	4	0	AGO1-4	1	0	1	0	0	0	0	1
MIMAT0001629	hsa-miR-329-3p	ENSG00000104368	PLAT	protein_coding	chr8	42033564	42033570	42033564	42033570	-	3	0	AGO1-4	0	0	1	0	0	0	0	1
MIMAT0001629	hsa-miR-329-3p	ENSG00000104368	PLAT	protein_coding	chr8	42033643	42033649	42033643	42033649	-	3	0	AGO1-4	0	0	1	0	0	0	1	1
MIMAT0002175	hsa-miR-485-5p	ENSG00000104368	PLAT	protein_coding	chr8	42033266	42033273	42033266	42033273	-	5	0	AGO1-4	1	0	0	0	0	0	0	1
MIMAT0002177	hsa-miR-486-5p	ENSG00000104368	PLAT	protein_coding	chr8	42033376	42033381	42033375	42033403	-	3	0	AGO1-4	1	0	1	1	0	0	0	4
MIMAT0002807	hsa-miR-491-5p	ENSG00000104368	PLAT	protein_coding	chr8	42032971	42032977	42032970	42032991	-	4	0	AGO1-4	1	0	1	0	1	0	0	3
MIMAT0002818	hsa-miR-496	ENSG00000104368	PLAT	protein_coding	chr8	42033301	42033306	42033301	42033306	-	5	0	AGO1-4	1	0	0	0	0	0	0	1
MIMAT0002859	hsa-miR-516b-5p	ENSG00000104368	PLAT	protein_coding	chr8	42033413	42033419	42033413	42033419	-	3	0	AGO1-4	1	0	1	0	0	0	0	5
MIMAT0002868	hsa-miR-522-3p	ENSG00000104368	PLAT	protein_coding	chr8	42033339	42033344	42033339	42033344	-	3	0	AGO1-4	1	0	0	0	0	0	0	2
MIMAT0003215	hsa-miR-552-3p	ENSG00000104368	PLAT	protein_coding	chr8	42033189	42033194	42033189	42033194	-	3	0	AGO1-4	1	0	1	0	0	0	0	4
MIMAT0003241	hsa-miR-576-5p	ENSG00000104368	PLAT	protein_coding	chr8	42033091	42033097	42033091	42033097	-	3	0	AGO1-4	1	0	0	0	0	0	0	10
MIMAT0003244	hsa-miR-579-3p	ENSG00000104368	PLAT	protein_coding	chr8	42033151	42033156	42033151	42033156	-	3	0	AGO1-4	1	0	0	0	0	0	0	8
MIMAT0003244	hsa-miR-579-3p	ENSG00000104368	PLAT	protein_coding	chr8	42033479	42033485	42033479	42033485	-	3	0	AGO1-4	1	0	0	0	0	0	0	8
MIMAT0003247	hsa-miR-582-5p	ENSG00000104368	PLAT	protein_coding	chr8	42032791	42032796	42032791	42032796	-	5	0	AGO1-4,AGO2	1	0	0	0	0	0	0	6
MIMAT0003255	hsa-miR-588	ENSG00000104368	PLAT	protein_coding	chr8	42033230	42033236	42033229	42033250	-	4	0	AGO1-4	1	1	1	0	0	0	0	2
MIMAT0003289	hsa-miR-620	ENSG00000104368	PLAT	protein_coding	chr8	42033262	42033267	42033262	42033267	-	5	0	AGO1-4	1	0	0	0	0	0	0	0
MIMAT0003289	hsa-miR-620	ENSG00000104368	PLAT	protein_coding	chr8	42033415	42033420	42033415	42033420	-	3	0	AGO1-4	1	0	0	0	0	0	0	0
MIMAT0003301	hsa-miR-33b-5p	ENSG00000104368	PLAT	protein_coding	chr8	42033276	42033281	42033276	42033281	-	5	0	AGO1-4	1	0	0	0	0	0	0	14
MIMAT0003312	hsa-miR-642a-5p	ENSG00000104368	PLAT	protein_coding	chr8	42033369	42033375	42033369	42033376	-	3	0	AGO1-4	1	0	1	0	0	0	0	3
MIMAT0003320	hsa-miR-650	ENSG00000104368	PLAT	protein_coding	chr8	42033251	42033257	42033251	42033257	-	4	0	AGO1-4	1	0	1	0	0	0	0	3
MIMAT0003326	hsa-miR-663a	ENSG00000104368	PLAT	protein_coding	chr8	42033470	42033475	42033470	42033475	-	4	0	AGO1-4,AGO2	1	0	0	0	0	0	0	0
MIMAT0003330	hsa-miR-654-5p	ENSG00000104368	PLAT	protein_coding	chr8	42033407	42033412	42033407	42033412	-	3	0	AGO1-4	1	0	0	0	0	0	0	1
MIMAT0003389	hsa-miR-542-3p	ENSG00000104368	PLAT	protein_coding	chr8	42033186	42033192	42033186	42033192	-	3	0	AGO1-4	1	0	0	0	0	0	0	4
MIMAT0003879	hsa-miR-758-3p	ENSG00000104368	PLAT	protein_coding	chr8	42033066	42033072	42033065	42033093	-	3	0	AGO1-4	1	0	1	1	1	0	0	1
MIMAT0003879	hsa-miR-758-3p	ENSG00000104368	PLAT	protein_coding	chr8	42036508	42036513	42036507	42036535	-	3	1	AGO1-4	0	0	1	1	0	0	0	1
MIMAT0004614	hsa-miR-193a-5p	ENSG00000104368	PLAT	protein_coding	chr8	42033382	42033387	42033382	42033387	-	3	0	AGO1-4	1	0	0	0	0	0	0	6
MIMAT0004614	hsa-miR-193a-5p	ENSG00000104368	PLAT	protein_coding	chr8	42033410	42033415	42033410	42033415	-	3	0	AGO1-4	1	0	0	0	0	0	0	6
MIMAT0004679	hsa-miR-296-3p	ENSG00000104368	PLAT	protein_coding	chr8	42032804	42032810	42032803	42032825	-	5	0	AGO1-4,AGO2	1	0	1	0	1	0	0	3
MIMAT0004683	hsa-miR-362-3p	ENSG00000104368	PLAT	protein_coding	chr8	42032930	42032935	42032930	42032935	-	4	0	AGO1-4	1	0	1	0	0	0	0	8
MIMAT0004683	hsa-miR-362-3p	ENSG00000104368	PLAT	protein_coding	chr8	42033564	42033570	42033564	42033570	-	3	0	AGO1-4	0	0	1	0	0	0	0	8
MIMAT0004683	hsa-miR-362-3p	ENSG00000104368	PLAT	protein_coding	chr8	42033643	42033649	42033643	42033649	-	3	0	AGO1-4	0	0	1	0	0	0	1	8
MIMAT0004692	hsa-miR-340-5p	ENSG00000104368	PLAT	protein_coding	chr8	42032796	42032803	42032796	42032803	-	5	0	AGO1-4,AGO2	1	0	0	0	0	0	0	8
MIMAT0004692	hsa-miR-340-5p	ENSG00000104368	PLAT	protein_coding	chr8	42032844	42032849	42032843	42032871	-	5	0	AGO1-4,AGO2	1	0	0	1	0	0	0	8
MIMAT0004692	hsa-miR-340-5p	ENSG00000104368	PLAT	protein_coding	chr8	42032905	42032911	42032904	42032932	-	5	0	AGO1-4,AGO2	1	0	0	1	1	0	1	8
MIMAT0004692	hsa-miR-340-5p	ENSG00000104368	PLAT	protein_coding	chr8	42033073	42033078	42033072	42033100	-	3	0	AGO1-4	1	0	0	1	0	0	0	8
MIMAT0004763	hsa-miR-488-3p	ENSG00000104368	PLAT	protein_coding	chr8	42033113	42033118	42033113	42033118	-	3	0	AGO1-4	1	0	0	0	0	0	0	3
MIMAT0004774	hsa-miR-501-3p	ENSG00000104368	PLAT	protein_coding	chr8	42033360	42033365	42033360	42033365	-	3	0	AGO1-4	1	0	0	0	0	0	0	13
MIMAT0004775	hsa-miR-502-3p	ENSG00000104368	PLAT	protein_coding	chr8	42033360	42033365	42033360	42033365	-	3	0	AGO1-4	1	0	0	0	0	0	0	14
MIMAT0004809	hsa-miR-628-5p	ENSG00000104368	PLAT	protein_coding	chr8	42032852	42032857	42032852	42032857	-	3	0	AGO1-4	1	0	0	0	0	0	0	8
MIMAT0004814	hsa-miR-654-3p	ENSG00000104368	PLAT	protein_coding	chr8	42033283	42033288	42033283	42033288	-	5	0	AGO1-4	1	0	0	0	0	0	0	1
MIMAT0004903	hsa-miR-300	ENSG00000104368	PLAT	protein_coding	chr8	42032876	42032881	42032876	42032881	-	5	0	AGO1-4,AGO2	1	0	0	0	0	0	0	1
MIMAT0004909	hsa-miR-450b-5p	ENSG00000104368	PLAT	protein_coding	chr8	42033444	42033449	42033444	42033449	-	3	0	AGO1-4	1	0	0	0	0	0	0	4
MIMAT0004919	hsa-miR-541-5p	ENSG00000104368	PLAT	protein_coding	chr8	42032915	42032921	42032915	42032921	-	5	0	AGO1-4,AGO2	0	0	1	0	0	0	0	2
MIMAT0004920	hsa-miR-541-3p	ENSG00000104368	PLAT	protein_coding	chr8	42033407	42033412	42033407	42033412	-	3	0	AGO1-4	1	0	0	0	0	0	0	1
MIMAT0004922	hsa-miR-875-5p	ENSG00000104368	PLAT	protein_coding	chr8	42032950	42032955	42032950	42032955	-	4	0	AGO1-4	1	0	0	0	0	0	0	3
MIMAT0004924	hsa-miR-876-5p	ENSG00000104368	PLAT	protein_coding	chr8	42032917	42032922	42032917	42032922	-	5	0	AGO1-4,AGO2	1	0	0	0	0	0	0	4
MIMAT0004957	hsa-miR-760	ENSG00000104368	PLAT	protein_coding	chr8	42033061	42033066	42033061	42033066	-	3	0	AGO1-4	1	0	0	0	0	0	0	6
MIMAT0005458	hsa-miR-1224-5p	ENSG00000104368	PLAT	protein_coding	chr8	42033011	42033016	42033011	42033016	-	4	0	AGO1-4	1	0	0	0	0	0	0	6
MIMAT0005792	hsa-miR-320b	ENSG00000104368	PLAT	protein_coding	chr8	42033173	42033179	42033173	42033179	-	3	0	AGO1-4	1	0	0	0	0	0	0	7
MIMAT0005793	hsa-miR-320c	ENSG00000104368	PLAT	protein_coding	chr8	42033173	42033179	42033173	42033179	-	3	0	AGO1-4	1	0	0	0	0	0	0	0
MIMAT0005924	hsa-miR-1270	ENSG00000104368	PLAT	protein_coding	chr8	42033262	42033267	42033262	42033267	-	5	0	AGO1-4	1	0	0	0	0	0	0	6
MIMAT0005924	hsa-miR-1270	ENSG00000104368	PLAT	protein_coding	chr8	42033415	42033420	42033415	42033420	-	3	0	AGO1-4	1	0	0	0	0	0	0	6
MIMAT0005944	hsa-miR-1252-5p	ENSG00000104368	PLAT	protein_coding	chr8	42032983	42032988	42032983	42032988	-	4	0	AGO1-4	1	0	0	0	0	0	0	2
MIMAT0005952	hsa-miR-1321	ENSG00000104368	PLAT	protein_coding	chr8	42032966	42032971	42032966	42032971	-	4	0	AGO1-4	1	0	1	0	0	0	0	0
MIMAT0005952	hsa-miR-1321	ENSG00000104368	PLAT	protein_coding	chr8	42033246	42033252	42033246	42033252	-	4	0	AGO1-4	1	0	1	0	0	0	0	0
MIMAT0006764	hsa-miR-320d	ENSG00000104368	PLAT	protein_coding	chr8	42033173	42033179	42033173	42033179	-	3	0	AGO1-4	1	0	0	0	0	0	0	0
MIMAT0007888	hsa-miR-1913	ENSG00000104368	PLAT	protein_coding	chr8	42033036	42033042	42033036	42033042	-	3	0	AGO1-4	0	0	1	0	0	0	0	2
MIMAT0007888	hsa-miR-1913	ENSG00000104368	PLAT	protein_coding	chr8	42033240	42033245	42033240	42033245	-	4	0	AGO1-4	0	0	1	0	0	0	0	2
MIMAT0014980	hsa-miR-3118	ENSG00000104368	PLAT	protein_coding	chr8	42033068	42033073	42033067	42033095	-	3	0	AGO1-4	0	0	1	1	0	0	0	0
MIMAT0014980	hsa-miR-3118	ENSG00000104368	PLAT	protein_coding	chr8	42036485	42036491	42036484	42036512	-	3	0	AGO1-4	0	0	1	1	0	0	0	0
MIMAT0015008	hsa-miR-3140-3p	ENSG00000104368	PLAT	protein_coding	chr8	42033006	42033012	42033006	42033012	-	4	0	AGO1-4	0	0	1	0	0	0	0	5
MIMAT0015008	hsa-miR-3140-3p	ENSG00000104368	PLAT	protein_coding	chr8	42033485	42033491	42033485	42033491	-	3	0	AGO1-4	0	0	1	0	0	0	0	5
MIMAT0015069	hsa-miR-3187-3p	ENSG00000104368	PLAT	protein_coding	chr8	42033229	42033247	42033229	42033247	-	4	0	AGO1-4	0	1	0	0	0	0	0	5
MIMAT0015078	hsa-miR-3194-5p	ENSG00000104368	PLAT	protein_coding	chr8	42033030	42033032	42033026	42033036	-	3	0	AGO1-4	0	0	2	0	0	0	0	0
MIMAT0015088	hsa-miR-514b-3p	ENSG00000104368	PLAT	protein_coding	chr8	42046453	42046472	42046453	42046472	-	2	0	AGO1-4	0	1	0	0	0	0	0	3
MIMAT0017988	hsa-miR-3611	ENSG00000104368	PLAT	protein_coding	chr8	42032763	42032768	42032763	42032768	-	3	0	AGO1-4	0	0	1	0	0	0	0	4
MIMAT0017989	hsa-miR-3612	ENSG00000104368	PLAT	protein_coding	chr8	42033251	42033257	42033250	42033270	-	5	0	AGO1-4	0	1	1	0	0	0	0	0
MIMAT0018003	hsa-miR-3622a-5p	ENSG00000104368	PLAT	protein_coding	chr8	42046458	42046480	42046458	42046480	-	2	0	AGO1-4	0	1	0	0	0	0	0	0
MIMAT0018005	hsa-miR-3622b-5p	ENSG00000104368	PLAT	protein_coding	chr8	42033217	42033235	42033217	42033235	-	2	0	AGO1-4	0	1	0	0	0	0	0	0
MIMAT0018937	hsa-miR-378g	ENSG00000104368	PLAT	protein_coding	chr8	42033058	42033064	42033058	42033064	-	3	0	AGO1-4	0	0	1	0	0	0	0	0
MIMAT0019214	hsa-miR-3173-5p	ENSG00000104368	PLAT	protein_coding	chr8	42033052	42033058	42033052	42033058	-	3	0	AGO1-4	0	0	1	0	0	0	0	8
MIMAT0019214	hsa-miR-3173-5p	ENSG00000104368	PLAT	protein_coding	chr8	42033667	42033672	42033667	42033672	-	3	0	AGO1-4	0	0	1	0	0	0	0	8
MIMAT0019214	hsa-miR-3173-5p	ENSG00000104368	PLAT	protein_coding	chr8	42046477	42046500	42046477	42046500	-	3	0	AGO1-4	0	1	0	0	0	0	0	8
MIMAT0019699	hsa-miR-4640-5p	ENSG00000104368	PLAT	protein_coding	chr8	42033024	42033030	42033024	42033030	-	3	0	AGO1-4	0	0	1	0	0	0	0	1
MIMAT0019759	hsa-miR-4676-3p	ENSG00000104368	PLAT	protein_coding	chr8	42046472	42046497	42046472	42046497	-	3	0	AGO1-4	0	1	0	0	0	0	0	2
MIMAT0019798	hsa-miR-4701-5p	ENSG00000104368	PLAT	protein_coding	chr8	42033230	42033236	42033229	42033248	-	4	0	AGO1-4	0	1	1	0	0	0	0	2
MIMAT0019845	hsa-miR-4726-5p	ENSG00000104368	PLAT	protein_coding	chr8	42033024	42033030	42033024	42033030	-	3	0	AGO1-4	0	0	1	0	0	0	0	4
MIMAT0019868	hsa-miR-4739	ENSG00000104368	PLAT	protein_coding	chr8	42032966	42032971	42032966	42032971	-	4	0	AGO1-4	0	0	1	0	0	0	0	2
MIMAT0019868	hsa-miR-4739	ENSG00000104368	PLAT	protein_coding	chr8	42033246	42033252	42033246	42033252	-	4	0	AGO1-4	0	0	1	0	0	0	0	2
MIMAT0019899	hsa-miR-4756-5p	ENSG00000104368	PLAT	protein_coding	chr8	42032966	42032971	42032966	42032971	-	4	0	AGO1-4	0	0	1	0	0	0	0	1
MIMAT0019899	hsa-miR-4756-5p	ENSG00000104368	PLAT	protein_coding	chr8	42033246	42033252	42033245	42033265	-	5	0	AGO1-4	0	1	1	0	0	0	0	1
MIMAT0019917	hsa-miR-4766-5p	ENSG00000104368	PLAT	protein_coding	chr8	42033112	42033118	42033111	42033139	-	3	0	AGO1-4	0	0	1	1	0	0	0	2
MIMAT0019917	hsa-miR-4766-5p	ENSG00000104368	PLAT	protein_coding	chr8	42033213	42033218	42033212	42033240	-	2	0	AGO1-4	0	0	1	1	0	0	0	2
MIMAT0019917	hsa-miR-4766-5p	ENSG00000104368	PLAT	protein_coding	chr8	42033308	42033313	42033307	42033335	-	5	0	AGO1-4	0	0	1	1	0	0	0	2
MIMAT0019917	hsa-miR-4766-5p	ENSG00000104368	PLAT	protein_coding	chr8	42033326	42033331	42033325	42033353	-	4	0	AGO1-4	0	0	1	1	0	0	0	2
MIMAT0022695	hsa-miR-212-5p	ENSG00000104368	PLAT	protein_coding	chr8	42033555	42033560	42033555	42033560	-	3	0	AGO1-4	0	0	1	0	0	0	0	0
MIMAT0022724	hsa-miR-1277-5p	ENSG00000104368	PLAT	protein_coding	chr8	42032769	42032797	42032769	42032797	-	5	0	AGO1-4,AGO2	0	0	0	1	0	0	0	0
MIMAT0022724	hsa-miR-1277-5p	ENSG00000104368	PLAT	protein_coding	chr8	42033076	42033104	42033076	42033104	-	3	0	AGO1-4	0	0	0	1	0	0	0	0
MIMAT0025481	hsa-miR-6512-3p	ENSG00000104368	PLAT	protein_coding	chr8	42036463	42036468	42036463	42036468	-	3	0	AGO1-4	0	0	1	0	0	0	0	3
