# Supplementary material for: Competitive Endogenous RNA Network Involving Immune Subgroups, Infiltration, and lncRNAs in Prostate Cancer
Source: Genes (Basel). 2025 Apr 29;16(5):527. doi: 10.3390/genes16050527 (PMC12111210; doi:10.3390/genes16050527)
Supplement: Supplementary file 1 [file genes-16-00527-s001.zip › miRNA_mRNA/ENCORI_hg19_CLIP-seq_miRNA-target_all_PPP1R14B.xls]

#please cite:
#Zhou KR, Liu S, Cai L, et al. ENCORI: The Encyclopedia of RNA Interactomes.
#2.Li JH, et al.starBase v2.0: decoding miRNA-ceRNA, miRNA-ncRNA and protein-RNA interaction networks from large-scale CLIP-Seq data , Nucleic Acids Res. 2014 Jan;42:D92-7.
miRNAid	miRNAname	geneID	geneName	geneType	chromosome	narrowStart	narrowEnd	broadStart	broadEnd	strand	clipExpNum	degraExpNum	RBP	PITA	RNA22	miRmap	microT	miRanda	PicTar	TargetScan	pancancerNum
MIMAT0000070	hsa-miR-17-5p	ENSG00000173457	PPP1R14B	protein_coding	chr11	64012057	64012062	64012057	64012062	-	6	2	AGO1-4,AGO2	1	0	0	0	0	0	0	0
MIMAT0000075	hsa-miR-20a-5p	ENSG00000173457	PPP1R14B	protein_coding	chr11	64012057	64012062	64012057	64012062	-	6	2	AGO1-4,AGO2	1	0	0	0	0	0	0	1
MIMAT0000085	hsa-miR-28-5p	ENSG00000173457	PPP1R14B	protein_coding	chr11	64012108	64012115	64012108	64012115	-	6	0	AGO1,AGO1-4	1	0	0	0	0	0	0	8
MIMAT0000093	hsa-miR-93-5p	ENSG00000173457	PPP1R14B	protein_coding	chr11	64012057	64012062	64012057	64012062	-	6	2	AGO1-4,AGO2	1	0	0	0	0	0	0	1
MIMAT0000103	hsa-miR-106a-5p	ENSG00000173457	PPP1R14B	protein_coding	chr11	64012057	64012062	64012057	64012062	-	6	2	AGO1-4,AGO2	1	0	0	0	0	0	0	4
MIMAT0000252	hsa-miR-7-5p	ENSG00000173457	PPP1R14B	protein_coding	chr11	64012081	64012086	64012081	64012086	-	6	0	AGO1-4,AGO2	1	0	0	0	0	0	0	4
MIMAT0000261	hsa-miR-183-5p	ENSG00000173457	PPP1R14B	protein_coding	chr11	64012121	64012127	64012121	64012127	-	5	0	AGO1,AGO1-4	1	0	0	0	0	1	0	0
MIMAT0000276	hsa-miR-219a-5p	ENSG00000173457	PPP1R14B	protein_coding	chr11	64012184	64012190	64012183	64012203	-	7	0	AGO1-4,AGO2	1	0	0	0	1	1	1	4
MIMAT0000429	hsa-miR-137	ENSG00000173457	PPP1R14B	protein_coding	chr11	64012153	64012159	64012153	64012159	-	6	0	AGO1,AGO1-4,AGO2	1	0	0	0	0	1	1	2
MIMAT0000680	hsa-miR-106b-5p	ENSG00000173457	PPP1R14B	protein_coding	chr11	64012057	64012062	64012057	64012062	-	6	2	AGO1-4,AGO2	1	0	0	0	0	0	0	1
MIMAT0000690	hsa-miR-296-5p	ENSG00000173457	PPP1R14B	protein_coding	chr11	64011987	64011992	64011987	64011992	-	10	0	AGO1-4,AGO2	1	0	0	0	0	0	0	2
MIMAT0000722	hsa-miR-370-3p	ENSG00000173457	PPP1R14B	protein_coding	chr11	64012114	64012119	64012114	64012119	-	5	0	AGO1,AGO1-4	1	0	0	0	0	0	0	4
MIMAT0000760	hsa-miR-331-3p	ENSG00000173457	PPP1R14B	protein_coding	chr11	64012089	64012096	64012089	64012096	-	6	0	AGO1-4,AGO2	1	0	0	0	0	0	0	5
MIMAT0001413	hsa-miR-20b-5p	ENSG00000173457	PPP1R14B	protein_coding	chr11	64012057	64012062	64012057	64012062	-	6	1	AGO1-4,AGO2	1	0	0	0	0	0	0	9
MIMAT0002171	hsa-miR-410-3p	ENSG00000173457	PPP1R14B	protein_coding	chr11	64012007	64012012	64012007	64012012	-	10	0	AGO1-4,AGO2	1	0	0	0	0	0	0	4
MIMAT0002839	hsa-miR-525-3p	ENSG00000173457	PPP1R14B	protein_coding	chr11	64011963	64011968	64011963	64011968	-	9	0	AGO1-4,AGO2	1	0	0	0	0	0	0	4
MIMAT0002850	hsa-miR-524-3p	ENSG00000173457	PPP1R14B	protein_coding	chr11	64011963	64011968	64011963	64011968	-	9	0	AGO1-4,AGO2	1	0	0	0	0	0	0	4
MIMAT0002853	hsa-miR-519d-3p	ENSG00000173457	PPP1R14B	protein_coding	chr11	64012057	64012062	64012057	64012062	-	6	2	AGO1-4,AGO2	1	0	0	0	0	0	0	3
MIMAT0002880	hsa-miR-508-3p	ENSG00000173457	PPP1R14B	protein_coding	chr11	64012184	64012189	64012184	64012189	-	7	0	AGO1-4,AGO2	1	0	0	0	0	0	0	11
MIMAT0003886	hsa-miR-769-5p	ENSG00000173457	PPP1R14B	protein_coding	chr11	64012085	64012092	64012085	64012092	-	6	0	AGO1-4,AGO2	1	0	0	0	0	0	0	4
MIMAT0004605	hsa-miR-129-2-3p	ENSG00000173457	PPP1R14B	protein_coding	chr11	64012111	64012116	64012111	64012116	-	6	0	AGO1,AGO1-4	1	0	0	0	0	0	0	5
MIMAT0004692	hsa-miR-340-5p	ENSG00000173457	PPP1R14B	protein_coding	chr11	64012008	64012013	64012008	64012013	-	10	0	AGO1-4,AGO2	1	0	0	0	0	0	0	4
MIMAT0004697	hsa-miR-151a-5p	ENSG00000173457	PPP1R14B	protein_coding	chr11	64012106	64012113	64012106	64012113	-	6	0	AGO1,AGO1-4	1	0	0	0	0	0	0	3
MIMAT0004748	hsa-miR-423-5p	ENSG00000173457	PPP1R14B	protein_coding	chr11	64012070	64012075	64012070	64012075	-	5	0	AGO1-4,AGO2	1	0	0	0	0	0	0	5
MIMAT0004926	hsa-miR-708-5p	ENSG00000173457	PPP1R14B	protein_coding	chr11	64012108	64012113	64012108	64012113	-	6	0	AGO1,AGO1-4	1	0	0	0	0	0	0	0
MIMAT0015037	hsa-miR-3163	ENSG00000173457	PPP1R14B	protein_coding	chr11	64012008	64012036	64012008	64012036	-	14	0	AGO1,AGO1-4,AGO2,AGO3	0	0	0	1	0	0	0	1
MIMAT0015037	hsa-miR-3163	ENSG00000173457	PPP1R14B	protein_coding	chr11	64012043	64012071	64012043	64012071	-	6	3	AGO1-4,AGO2	0	0	0	1	0	0	0	1
MIMAT0017950	hsa-miR-2355-3p	ENSG00000173457	PPP1R14B	protein_coding	chr11	64012186	64012192	64012186	64012192	-	7	0	AGO1-4,AGO2	0	0	1	0	0	0	0	1
MIMAT0019214	hsa-miR-3173-5p	ENSG00000173457	PPP1R14B	protein_coding	chr11	64012112	64012118	64012112	64012118	-	6	0	AGO1,AGO1-4	0	0	1	0	0	0	0	0
MIMAT0019699	hsa-miR-4640-5p	ENSG00000173457	PPP1R14B	protein_coding	chr11	64012094	64012100	64012094	64012100	-	5	0	AGO1-4	0	0	1	0	0	0	0	0
MIMAT0019845	hsa-miR-4726-5p	ENSG00000173457	PPP1R14B	protein_coding	chr11	64012094	64012100	64012094	64012100	-	5	0	AGO1-4	0	0	1	0	0	0	0	1
MIMAT0019945	hsa-miR-4782-3p	ENSG00000173457	PPP1R14B	protein_coding	chr11	64012184	64012190	64012184	64012190	-	7	0	AGO1-4,AGO2	0	0	0	0	0	1	1	2
MIMAT0027433	hsa-miR-6766-3p	ENSG00000173457	PPP1R14B	protein_coding	chr11	64012184	64012190	64012184	64012190	-	7	0	AGO1-4,AGO2	0	0	0	0	0	0	1	2
