# Supplementary material for: Competitive Endogenous RNA Network Involving Immune Subgroups, Infiltration, and lncRNAs in Prostate Cancer
Source: Genes (Basel). 2025 Apr 29;16(5):527. doi: 10.3390/genes16050527 (PMC12111210; doi:10.3390/genes16050527)
Supplement: Supplementary file 1 [file genes-16-00527-s001.zip › miRNA_mRNA/ENCORI_hg19_CLIP-seq_miRNA-target_all_PTN.xls]

#please cite:
#Zhou KR, Liu S, Cai L, et al. ENCORI: The Encyclopedia of RNA Interactomes.
#2.Li JH, et al.starBase v2.0: decoding miRNA-ceRNA, miRNA-ncRNA and protein-RNA interaction networks from large-scale CLIP-Seq data , Nucleic Acids Res. 2014 Jan;42:D92-7.
miRNAid	miRNAname	geneID	geneName	geneType	chromosome	narrowStart	narrowEnd	broadStart	broadEnd	strand	clipExpNum	degraExpNum	RBP	PITA	RNA22	miRmap	microT	miRanda	PicTar	TargetScan	pancancerNum
MIMAT0000078	hsa-miR-23a-3p	ENSG00000105894	PTN	protein_coding	chr7	136912486	136912491	136912485	136912505	-	1	0	AGO2	1	0	0	0	1	0	0	11
MIMAT0000242	hsa-miR-129-5p	ENSG00000105894	PTN	protein_coding	chr7	136912642	136912670	136912642	136912670	-	1	0	AGO2	0	0	0	1	0	0	0	1
MIMAT0000242	hsa-miR-129-5p	ENSG00000105894	PTN	protein_coding	chr7	136912675	136912680	136912674	136912702	-	2	0	AGO2	1	0	1	1	1	0	0	1
MIMAT0000280	hsa-miR-223-3p	ENSG00000105894	PTN	protein_coding	chr7	136935993	136936014	136935993	136936014	-	1	1	AGO2	0	1	0	0	0	0	0	9
MIMAT0000281	hsa-miR-224-5p	ENSG00000105894	PTN	protein_coding	chr7	136912539	136912544	136912538	136912558	-	1	0	AGO2	1	0	0	0	1	0	0	6
MIMAT0000418	hsa-miR-23b-3p	ENSG00000105894	PTN	protein_coding	chr7	136912486	136912491	136912485	136912505	-	1	0	AGO2	1	0	0	0	1	0	0	2
MIMAT0000429	hsa-miR-137	ENSG00000105894	PTN	protein_coding	chr7	136912342	136912348	136912341	136912369	-	1	0	AGO2	1	0	1	1	1	1	1	2
MIMAT0000720	hsa-miR-376c-3p	ENSG00000105894	PTN	protein_coding	chr7	136912425	136912445	136912425	136912445	-	1	0	AGO2	0	0	0	0	1	0	0	0
MIMAT0000735	hsa-miR-380-3p	ENSG00000105894	PTN	protein_coding	chr7	136912460	136912465	136912460	136912465	-	1	0	AGO2	1	0	1	0	0	0	0	0
MIMAT0000735	hsa-miR-380-3p	ENSG00000105894	PTN	protein_coding	chr7	136912476	136912481	136912476	136912481	-	1	0	AGO2	1	0	1	0	0	0	0	0
MIMAT0000736	hsa-miR-381-3p	ENSG00000105894	PTN	protein_coding	chr7	136912682	136912689	136912681	136912702	-	2	0	AGO2	1	0	0	0	1	0	0	2
MIMAT0000751	hsa-miR-330-3p	ENSG00000105894	PTN	protein_coding	chr7	136912685	136912690	136912685	136912690	-	1	0	AGO2	1	0	1	0	0	0	0	6
MIMAT0000762	hsa-miR-324-3p	ENSG00000105894	PTN	protein_coding	chr7	136912449	136912454	136912449	136912454	-	1	0	AGO2	1	0	1	0	0	0	0	4
MIMAT0002171	hsa-miR-410-3p	ENSG00000105894	PTN	protein_coding	chr7	136912700	136912705	136912700	136912705	-	2	0	AGO2	1	0	0	0	0	0	0	1
MIMAT0002849	hsa-miR-524-5p	ENSG00000105894	PTN	protein_coding	chr7	136912683	136912689	136912683	136912689	-	1	0	AGO2	1	0	1	0	0	0	0	4
MIMAT0002855	hsa-miR-520d-5p	ENSG00000105894	PTN	protein_coding	chr7	136912683	136912689	136912683	136912689	-	1	0	AGO2	1	0	0	0	0	0	0	4
MIMAT0002876	hsa-miR-505-3p	ENSG00000105894	PTN	protein_coding	chr7	136912540	136912561	136912540	136912568	-	1	0	AGO2	0	0	0	1	1	0	0	7
MIMAT0003242	hsa-miR-577	ENSG00000105894	PTN	protein_coding	chr7	136912669	136912674	136912668	136912696	-	2	0	AGO2	1	0	0	1	0	0	0	6
MIMAT0003244	hsa-miR-579-3p	ENSG00000105894	PTN	protein_coding	chr7	136912521	136912526	136912521	136912526	-	1	0	AGO2	1	0	0	0	0	0	0	5
MIMAT0003267	hsa-miR-599	ENSG00000105894	PTN	protein_coding	chr7	136912652	136912671	136912652	136912671	-	1	0	AGO2	0	0	0	0	1	0	0	0
MIMAT0004690	hsa-miR-379-3p	ENSG00000105894	PTN	protein_coding	chr7	136912460	136912465	136912460	136912465	-	1	0	AGO2	0	0	1	0	0	0	0	0
MIMAT0004690	hsa-miR-379-3p	ENSG00000105894	PTN	protein_coding	chr7	136912476	136912481	136912476	136912481	-	1	0	AGO2	0	0	1	0	0	0	0	0
MIMAT0004692	hsa-miR-340-5p	ENSG00000105894	PTN	protein_coding	chr7	136912701	136912706	136912700	136912724	-	2	0	AGO2	1	0	0	0	1	0	0	4
MIMAT0004808	hsa-miR-625-3p	ENSG00000105894	PTN	protein_coding	chr7	136912534	136912539	136912534	136912539	-	1	0	AGO2	0	0	1	0	0	0	0	7
MIMAT0004813	hsa-miR-411-3p	ENSG00000105894	PTN	protein_coding	chr7	136912460	136912465	136912460	136912465	-	1	0	AGO2	0	0	1	0	0	0	0	1
MIMAT0004813	hsa-miR-411-3p	ENSG00000105894	PTN	protein_coding	chr7	136912476	136912481	136912476	136912481	-	1	0	AGO2	0	0	1	0	0	0	0	1
MIMAT0004903	hsa-miR-300	ENSG00000105894	PTN	protein_coding	chr7	136912682	136912689	136912681	136912702	-	2	0	AGO2	1	0	0	0	1	0	0	0
MIMAT0004954	hsa-miR-543	ENSG00000105894	PTN	protein_coding	chr7	136912436	136912441	136912435	136912456	-	1	0	AGO2	1	0	0	0	1	0	0	0
MIMAT0005789	hsa-miR-513c-5p	ENSG00000105894	PTN	protein_coding	chr7	136912370	136912375	136912370	136912375	-	1	0	AGO2	1	0	0	0	0	0	0	4
MIMAT0005924	hsa-miR-1270	ENSG00000105894	PTN	protein_coding	chr7	136936012	136936034	136936012	136936034	-	1	1	AGO2	0	1	0	0	0	0	0	2
MIMAT0007888	hsa-miR-1913	ENSG00000105894	PTN	protein_coding	chr7	136912449	136912454	136912449	136912454	-	1	0	AGO2	0	0	1	0	0	0	0	0
MIMAT0018192	hsa-miR-3918	ENSG00000105894	PTN	protein_coding	chr7	136936005	136936026	136936005	136936026	-	1	1	AGO2	0	1	0	0	0	0	0	1
MIMAT0022735	hsa-miR-374c-3p	ENSG00000105894	PTN	protein_coding	chr7	136912658	136912686	136912658	136912686	-	1	0	AGO2	0	0	0	1	0	0	0	1
