# Supplementary material for: Competitive Endogenous RNA Network Involving Immune Subgroups, Infiltration, and lncRNAs in Prostate Cancer
Source: Genes (Basel). 2025 Apr 29;16(5):527. doi: 10.3390/genes16050527 (PMC12111210; doi:10.3390/genes16050527)
Supplement: Supplementary file 1 [file genes-16-00527-s001.zip › miRNA_mRNA/ENCORI_hg19_CLIP-seq_miRNA-target_all_RAMP1.xls]

#please cite:
#Zhou KR, Liu S, Cai L, et al. ENCORI: The Encyclopedia of RNA Interactomes.
#2.Li JH, et al.starBase v2.0: decoding miRNA-ceRNA, miRNA-ncRNA and protein-RNA interaction networks from large-scale CLIP-Seq data , Nucleic Acids Res. 2014 Jan;42:D92-7.
miRNAid	miRNAname	geneID	geneName	geneType	chromosome	narrowStart	narrowEnd	broadStart	broadEnd	strand	clipExpNum	degraExpNum	RBP	PITA	RNA22	miRmap	microT	miRanda	PicTar	TargetScan	pancancerNum
MIMAT0000062	hsa-let-7a-5p	ENSG00000132329	RAMP1	protein_coding	chr2	238820660	238820665	238820660	238820665	+	1	0	AGO1-4	1	0	0	0	0	0	0	6
MIMAT0000063	hsa-let-7b-5p	ENSG00000132329	RAMP1	protein_coding	chr2	238820660	238820665	238820660	238820665	+	1	0	AGO1-4	1	0	0	0	0	0	0	9
MIMAT0000064	hsa-let-7c-5p	ENSG00000132329	RAMP1	protein_coding	chr2	238820660	238820665	238820660	238820665	+	1	0	AGO1-4	1	0	0	0	0	0	0	4
MIMAT0000065	hsa-let-7d-5p	ENSG00000132329	RAMP1	protein_coding	chr2	238820660	238820665	238820660	238820665	+	1	0	AGO1-4	1	0	0	0	0	0	0	6
MIMAT0000066	hsa-let-7e-5p	ENSG00000132329	RAMP1	protein_coding	chr2	238820658	238820665	238820658	238820665	+	1	0	AGO1-4	1	0	0	0	0	0	0	7
MIMAT0000067	hsa-let-7f-5p	ENSG00000132329	RAMP1	protein_coding	chr2	238820660	238820665	238820660	238820665	+	1	0	AGO1-4	1	0	0	0	0	0	0	3
MIMAT0000096	hsa-miR-98-5p	ENSG00000132329	RAMP1	protein_coding	chr2	238820660	238820665	238820660	238820665	+	1	0	AGO1-4	1	0	0	0	0	0	0	9
MIMAT0000281	hsa-miR-224-5p	ENSG00000132329	RAMP1	protein_coding	chr2	238820655	238820660	238820655	238820660	+	1	0	AGO1-4	1	0	0	0	0	0	0	12
MIMAT0000414	hsa-let-7g-5p	ENSG00000132329	RAMP1	protein_coding	chr2	238820660	238820665	238820660	238820665	+	1	0	AGO1-4	1	0	0	0	0	0	0	8
MIMAT0000415	hsa-let-7i-5p	ENSG00000132329	RAMP1	protein_coding	chr2	238820660	238820665	238820660	238820665	+	1	0	AGO1-4	1	0	0	0	0	0	0	4
MIMAT0000762	hsa-miR-324-3p	ENSG00000132329	RAMP1	protein_coding	chr2	238820637	238820643	238820637	238820643	+	1	0	AGO1-4	1	0	1	0	0	0	0	18
MIMAT0001075	hsa-miR-384	ENSG00000132329	RAMP1	protein_coding	chr2	238820629	238820635	238820629	238820635	+	1	0	AGO1-4	1	0	0	0	0	0	0	0
MIMAT0002833	hsa-miR-520a-5p	ENSG00000132329	RAMP1	protein_coding	chr2	238820662	238820669	238820662	238820669	+	1	0	AGO1-4	1	0	0	0	0	0	0	4
MIMAT0002838	hsa-miR-525-5p	ENSG00000132329	RAMP1	protein_coding	chr2	238820662	238820669	238820662	238820669	+	1	0	AGO1-4	1	0	0	0	0	0	0	6
MIMAT0007888	hsa-miR-1913	ENSG00000132329	RAMP1	protein_coding	chr2	238820637	238820643	238820637	238820643	+	1	0	AGO1-4	0	0	1	0	0	0	0	1
