# Supplementary material for: Competitive Endogenous RNA Network Involving Immune Subgroups, Infiltration, and lncRNAs in Prostate Cancer
Source: Genes (Basel). 2025 Apr 29;16(5):527. doi: 10.3390/genes16050527 (PMC12111210; doi:10.3390/genes16050527)
Supplement: Supplementary file 1 [file genes-16-00527-s001.zip › miRNA_mRNA/ENCORI_hg19_CLIP-seq_miRNA-target_all_RGS1.xls]

#please cite:
#Zhou KR, Liu S, Cai L, et al. ENCORI: The Encyclopedia of RNA Interactomes.
#2.Li JH, et al.starBase v2.0: decoding miRNA-ceRNA, miRNA-ncRNA and protein-RNA interaction networks from large-scale CLIP-Seq data , Nucleic Acids Res. 2014 Jan;42:D92-7.
miRNAid	miRNAname	geneID	geneName	geneType	chromosome	narrowStart	narrowEnd	broadStart	broadEnd	strand	clipExpNum	degraExpNum	RBP	PITA	RNA22	miRmap	microT	miRanda	PicTar	TargetScan	pancancerNum
MIMAT0000076	hsa-miR-21-5p	ENSG00000090104	RGS1	protein_coding	chr1	192548972	192548977	192548957	192548978	+	6	0	AGO2	1	0	0	0	1	0	0	0
MIMAT0000084	hsa-miR-27a-3p	ENSG00000090104	RGS1	protein_coding	chr1	192548756	192548762	192548743	192548763	+	1	0	AGO1-4	1	0	1	0	1	1	1	3
MIMAT0000086	hsa-miR-29a-3p	ENSG00000090104	RGS1	protein_coding	chr1	192549026	192549032	192549005	192549033	+	11	0	AGO1-4,AGO2	1	0	1	1	1	0	0	2
MIMAT0000087	hsa-miR-30a-5p	ENSG00000090104	RGS1	protein_coding	chr1	192549078	192549084	192549064	192549085	+	4	0	AGO2	1	0	0	0	1	0	0	3
MIMAT0000099	hsa-miR-101-3p	ENSG00000090104	RGS1	protein_coding	chr1	192548667	192548672	192548661	192548681	+	1	0	AGO2	1	0	0	0	1	0	0	4
MIMAT0000099	hsa-miR-101-3p	ENSG00000090104	RGS1	protein_coding	chr1	192548674	192548680	192548674	192548680	+	1	0	AGO2	1	0	0	0	0	1	0	4
MIMAT0000100	hsa-miR-29b-3p	ENSG00000090104	RGS1	protein_coding	chr1	192549026	192549032	192549005	192549033	+	11	0	AGO1-4,AGO2	1	0	1	1	1	0	0	3
MIMAT0000244	hsa-miR-30c-5p	ENSG00000090104	RGS1	protein_coding	chr1	192549078	192549084	192549063	192549085	+	4	0	AGO2	1	0	0	0	1	0	0	8
MIMAT0000245	hsa-miR-30d-5p	ENSG00000090104	RGS1	protein_coding	chr1	192549078	192549084	192549064	192549085	+	4	0	AGO2	1	0	0	0	1	0	0	12
MIMAT0000256	hsa-miR-181a-5p	ENSG00000090104	RGS1	protein_coding	chr1	192548500	192548505	192548500	192548505	+	2	0	AGO1-4,AGO2	1	0	0	0	0	0	0	2
MIMAT0000257	hsa-miR-181b-5p	ENSG00000090104	RGS1	protein_coding	chr1	192548500	192548505	192548500	192548505	+	2	0	AGO1-4,AGO2	1	0	0	0	0	0	0	5
MIMAT0000258	hsa-miR-181c-5p	ENSG00000090104	RGS1	protein_coding	chr1	192548500	192548505	192548500	192548505	+	2	0	AGO1-4,AGO2	1	0	0	0	0	0	0	2
MIMAT0000261	hsa-miR-183-5p	ENSG00000090104	RGS1	protein_coding	chr1	192548892	192548897	192548892	192548897	+	5	0	AGO1-4,AGO2	1	0	0	0	0	0	0	15
MIMAT0000265	hsa-miR-204-5p	ENSG00000090104	RGS1	protein_coding	chr1	192548453	192548473	192548453	192548473	+	3	0	AGO1-4,AGO2	0	0	0	0	1	0	0	3
MIMAT0000268	hsa-miR-211-5p	ENSG00000090104	RGS1	protein_coding	chr1	192548453	192548473	192548453	192548473	+	3	0	AGO1-4,AGO2	0	0	0	0	1	0	0	2
MIMAT0000280	hsa-miR-223-3p	ENSG00000090104	RGS1	protein_coding	chr1	192548809	192548815	192548788	192548816	+	10	0	AGO1-4,AGO2	1	0	1	1	1	0	1	1
MIMAT0000281	hsa-miR-224-5p	ENSG00000090104	RGS1	protein_coding	chr1	192548939	192548944	192548939	192548944	+	3	0	AGO2	1	0	0	0	0	0	0	5
MIMAT0000419	hsa-miR-27b-3p	ENSG00000090104	RGS1	protein_coding	chr1	192548756	192548762	192548743	192548763	+	1	0	AGO1-4	1	0	1	0	1	1	1	5
MIMAT0000420	hsa-miR-30b-5p	ENSG00000090104	RGS1	protein_coding	chr1	192549078	192549084	192549064	192549085	+	4	0	AGO2	1	0	0	0	1	0	0	12
MIMAT0000424	hsa-miR-128-3p	ENSG00000090104	RGS1	protein_coding	chr1	192548668	192548673	192548646	192548674	+	1	0	AGO2	1	0	1	1	0	0	0	10
MIMAT0000424	hsa-miR-128-3p	ENSG00000090104	RGS1	protein_coding	chr1	192548756	192548761	192548734	192548762	+	1	0	AGO1-4	1	0	1	1	0	1	0	10
MIMAT0000424	hsa-miR-128-3p	ENSG00000090104	RGS1	protein_coding	chr1	192548957	192548962	192548935	192548963	+	7	0	AGO1-4,AGO2	1	0	1	1	0	0	0	10
MIMAT0000436	hsa-miR-144-3p	ENSG00000090104	RGS1	protein_coding	chr1	192548666	192548672	192548654	192548673	+	1	0	AGO2	1	0	0	0	1	0	0	4
MIMAT0000436	hsa-miR-144-3p	ENSG00000090104	RGS1	protein_coding	chr1	192548675	192548680	192548675	192548680	+	1	0	AGO2	1	0	0	0	0	0	0	4
MIMAT0000459	hsa-miR-193a-3p	ENSG00000090104	RGS1	protein_coding	chr1	192548506	192548511	192548506	192548511	+	2	0	AGO1-4,AGO2	1	0	0	0	0	0	0	2
MIMAT0000681	hsa-miR-29c-3p	ENSG00000090104	RGS1	protein_coding	chr1	192549026	192549032	192549005	192549033	+	11	0	AGO1-4,AGO2	1	0	1	1	1	0	0	1
MIMAT0000692	hsa-miR-30e-5p	ENSG00000090104	RGS1	protein_coding	chr1	192549078	192549084	192549057	192549085	+	5	0	AGO1-4,AGO2	1	0	0	1	1	0	0	6
MIMAT0000721	hsa-miR-369-3p	ENSG00000090104	RGS1	protein_coding	chr1	192548831	192548833	192548828	192548836	+	8	0	AGO1-4,AGO2	2	0	0	0	0	0	0	2
MIMAT0000727	hsa-miR-374a-5p	ENSG00000090104	RGS1	protein_coding	chr1	192548831	192548837	192548816	192548838	+	9	0	AGO1-4,AGO2	1	0	0	0	1	0	0	2
MIMAT0000729	hsa-miR-376a-3p	ENSG00000090104	RGS1	protein_coding	chr1	192548769	192548775	192548755	192548776	+	2	0	AGO1-4,AGO2	1	0	0	0	1	0	0	1
MIMAT0000735	hsa-miR-380-3p	ENSG00000090104	RGS1	protein_coding	chr1	192549081	192549086	192549081	192549086	+	4	0	AGO2	1	0	0	0	0	0	0	2
MIMAT0000736	hsa-miR-381-3p	ENSG00000090104	RGS1	protein_coding	chr1	192549050	192549055	192549035	192549056	+	11	0	AGO1-4,AGO2	1	0	0	0	1	0	0	0
MIMAT0000757	hsa-miR-151a-3p	ENSG00000090104	RGS1	protein_coding	chr1	192548767	192548772	192548767	192548772	+	2	0	AGO1-4,AGO2	1	0	0	0	0	0	0	9
MIMAT0000772	hsa-miR-345-5p	ENSG00000090104	RGS1	protein_coding	chr1	192548996	192549002	192548975	192549003	+	9	0	AGO1-4,AGO2	1	0	1	1	0	0	0	11
MIMAT0002171	hsa-miR-410-3p	ENSG00000090104	RGS1	protein_coding	chr1	192548833	192548838	192548820	192548839	+	9	0	AGO1-4,AGO2	1	0	0	0	1	0	0	2
MIMAT0002172	hsa-miR-376b-3p	ENSG00000090104	RGS1	protein_coding	chr1	192548769	192548775	192548754	192548776	+	2	0	AGO1-4,AGO2	1	0	0	0	1	0	0	1
MIMAT0002819	hsa-miR-193b-3p	ENSG00000090104	RGS1	protein_coding	chr1	192548506	192548511	192548506	192548511	+	2	0	AGO1-4,AGO2	1	0	0	0	0	0	0	7
MIMAT0002821	hsa-miR-181d-5p	ENSG00000090104	RGS1	protein_coding	chr1	192548500	192548505	192548500	192548505	+	2	0	AGO1-4,AGO2	1	0	0	0	0	0	0	4
MIMAT0002849	hsa-miR-524-5p	ENSG00000090104	RGS1	protein_coding	chr1	192548841	192548846	192548841	192548846	+	5	0	AGO1-4,AGO2	1	0	1	0	0	0	0	2
MIMAT0002849	hsa-miR-524-5p	ENSG00000090104	RGS1	protein_coding	chr1	192549009	192549014	192549009	192549014	+	9	0	AGO1-4,AGO2	1	0	1	0	0	0	0	2
MIMAT0002849	hsa-miR-524-5p	ENSG00000090104	RGS1	protein_coding	chr1	192549049	192549054	192549049	192549054	+	7	0	AGO1-4,AGO2	1	0	1	0	0	0	0	2
MIMAT0002855	hsa-miR-520d-5p	ENSG00000090104	RGS1	protein_coding	chr1	192548841	192548846	192548841	192548846	+	5	0	AGO1-4,AGO2	1	0	1	0	0	0	0	1
MIMAT0002855	hsa-miR-520d-5p	ENSG00000090104	RGS1	protein_coding	chr1	192549009	192549014	192549009	192549014	+	9	0	AGO1-4,AGO2	1	0	1	0	0	0	0	1
MIMAT0002855	hsa-miR-520d-5p	ENSG00000090104	RGS1	protein_coding	chr1	192549049	192549054	192549049	192549054	+	7	0	AGO1-4,AGO2	1	0	1	0	0	0	0	1
MIMAT0002858	hsa-miR-520g-3p	ENSG00000090104	RGS1	protein_coding	chr1	192548941	192548946	192548941	192548946	+	3	0	AGO2	1	0	0	0	0	0	0	1
MIMAT0002867	hsa-miR-520h	ENSG00000090104	RGS1	protein_coding	chr1	192548941	192548946	192548941	192548946	+	3	0	AGO2	1	0	0	0	0	0	0	0
MIMAT0002877	hsa-miR-513a-5p	ENSG00000090104	RGS1	protein_coding	chr1	192548757	192548762	192548757	192548762	+	1	0	AGO1-4	1	0	0	0	0	0	0	2
MIMAT0003247	hsa-miR-582-5p	ENSG00000090104	RGS1	protein_coding	chr1	192548791	192548796	192548791	192548796	+	1	0	AGO1-4	1	0	0	0	0	0	0	10
MIMAT0003258	hsa-miR-590-5p	ENSG00000090104	RGS1	protein_coding	chr1	192548972	192548977	192548972	192548977	+	5	0	AGO2	1	0	0	0	0	0	0	13
MIMAT0003293	hsa-miR-624-5p	ENSG00000090104	RGS1	protein_coding	chr1	192548672	192548678	192548672	192548678	+	1	0	AGO2	0	0	1	0	0	0	0	4
MIMAT0003331	hsa-miR-655-3p	ENSG00000090104	RGS1	protein_coding	chr1	192549051	192549057	192549030	192549058	+	11	0	AGO1-4,AGO2	1	0	1	1	0	0	1	0
MIMAT0003393	hsa-miR-425-5p	ENSG00000090104	RGS1	protein_coding	chr1	192548678	192548683	192548662	192548684	+	1	0	AGO2	1	0	0	0	1	0	0	6
MIMAT0004597	hsa-miR-140-3p	ENSG00000090104	RGS1	protein_coding	chr1	192548669	192548675	192548648	192548676	+	1	0	AGO2	1	0	1	1	0	0	0	2
MIMAT0004903	hsa-miR-300	ENSG00000090104	RGS1	protein_coding	chr1	192549050	192549055	192549035	192549056	+	11	0	AGO1-4,AGO2	1	0	0	0	1	0	0	0
MIMAT0004921	hsa-miR-889-3p	ENSG00000090104	RGS1	protein_coding	chr1	192548827	192548832	192548827	192548832	+	8	0	AGO1-4,AGO2	1	0	0	0	0	0	0	1
MIMAT0004955	hsa-miR-374b-5p	ENSG00000090104	RGS1	protein_coding	chr1	192548831	192548837	192548816	192548838	+	9	0	AGO1-4,AGO2	1	0	0	0	1	0	0	2
MIMAT0005458	hsa-miR-1224-5p	ENSG00000090104	RGS1	protein_coding	chr1	192549118	192549123	192549118	192549123	+	8	0	AGO2	1	0	0	0	0	0	0	8
MIMAT0005952	hsa-miR-1321	ENSG00000090104	RGS1	protein_coding	chr1	192548516	192548521	192548516	192548521	+	2	0	AGO1-4,AGO2	1	0	0	0	0	0	0	0
MIMAT0005955	hsa-miR-1197	ENSG00000090104	RGS1	protein_coding	chr1	192549086	192549091	192549086	192549091	+	4	0	AGO2	1	0	0	0	0	0	0	3
MIMAT0017392	hsa-miR-3200-5p	ENSG00000090104	RGS1	protein_coding	chr1	192549120	192549126	192549099	192549127	+	8	0	AGO2	0	0	1	1	0	0	0	6
MIMAT0018109	hsa-miR-3681-3p	ENSG00000090104	RGS1	protein_coding	chr1	192548668	192548673	192548668	192548673	+	1	0	AGO2	0	0	1	0	0	0	0	0
MIMAT0018109	hsa-miR-3681-3p	ENSG00000090104	RGS1	protein_coding	chr1	192548756	192548761	192548756	192548762	+	1	0	AGO1-4	0	0	1	0	0	1	0	0
MIMAT0018109	hsa-miR-3681-3p	ENSG00000090104	RGS1	protein_coding	chr1	192548957	192548962	192548957	192548962	+	4	0	AGO2	0	0	1	0	0	0	0	0
MIMAT0018358	hsa-miR-3942-5p	ENSG00000090104	RGS1	protein_coding	chr1	192548896	192548901	192548896	192548901	+	5	0	AGO1-4,AGO2	0	0	1	0	0	0	0	2
MIMAT0018358	hsa-miR-3942-5p	ENSG00000090104	RGS1	protein_coding	chr1	192548904	192548910	192548904	192548910	+	8	0	AGO1-4,AGO2	0	0	1	0	0	0	0	2
MIMAT0018358	hsa-miR-3942-5p	ENSG00000090104	RGS1	protein_coding	chr1	192548977	192548983	192548977	192548983	+	5	0	AGO2	0	0	1	0	0	0	0	2
MIMAT0018443	hsa-miR-374c-5p	ENSG00000090104	RGS1	protein_coding	chr1	192549051	192549057	192549030	192549058	+	11	0	AGO1-4,AGO2	0	0	1	1	0	0	1	3
MIMAT0019801	hsa-miR-4703-5p	ENSG00000090104	RGS1	protein_coding	chr1	192548896	192548901	192548874	192548911	+	8	0	AGO1-4,AGO2	0	0	1	2	0	0	0	0
MIMAT0019801	hsa-miR-4703-5p	ENSG00000090104	RGS1	protein_coding	chr1	192548904	192548910	192548904	192548910	+	8	0	AGO1-4,AGO2	0	0	1	0	0	0	0	0
MIMAT0019801	hsa-miR-4703-5p	ENSG00000090104	RGS1	protein_coding	chr1	192548977	192548983	192548956	192548984	+	6	0	AGO2	0	0	1	1	0	0	0	0
MIMAT0022270	hsa-miR-5579-3p	ENSG00000090104	RGS1	protein_coding	chr1	192548951	192548979	192548951	192548979	+	6	0	AGO2	0	0	0	1	0	0	0	2
MIMAT0022844	hsa-miR-216a-3p	ENSG00000090104	RGS1	protein_coding	chr1	192548668	192548673	192548668	192548673	+	1	0	AGO2	0	0	1	0	0	0	0	0
MIMAT0022844	hsa-miR-216a-3p	ENSG00000090104	RGS1	protein_coding	chr1	192548756	192548761	192548756	192548762	+	1	0	AGO1-4	0	0	1	0	0	1	0	0
MIMAT0022844	hsa-miR-216a-3p	ENSG00000090104	RGS1	protein_coding	chr1	192548957	192548962	192548957	192548962	+	4	0	AGO2	0	0	1	0	0	0	0	0
