# Supplementary material for: Competitive Endogenous RNA Network Involving Immune Subgroups, Infiltration, and lncRNAs in Prostate Cancer
Source: Genes (Basel). 2025 Apr 29;16(5):527. doi: 10.3390/genes16050527 (PMC12111210; doi:10.3390/genes16050527)
Supplement: Supplementary file 1 [file genes-16-00527-s001.zip › miRNA_mRNA/ENCORI_hg19_CLIP-seq_miRNA-target_all_RPL12.xls]

#please cite:
#Zhou KR, Liu S, Cai L, et al. ENCORI: The Encyclopedia of RNA Interactomes.
#2.Li JH, et al.starBase v2.0: decoding miRNA-ceRNA, miRNA-ncRNA and protein-RNA interaction networks from large-scale CLIP-Seq data , Nucleic Acids Res. 2014 Jan;42:D92-7.
miRNAid	miRNAname	geneID	geneName	geneType	chromosome	narrowStart	narrowEnd	broadStart	broadEnd	strand	clipExpNum	degraExpNum	RBP	PITA	RNA22	miRmap	microT	miRanda	PicTar	TargetScan	pancancerNum
MIMAT0000259	hsa-miR-182-5p	ENSG00000197958	RPL12	protein_coding	chr9	130211955	130211978	130211955	130211978	-	6	7	AGO1-4,AGO2	0	1	0	0	0	0	0	4
MIMAT0000437	hsa-miR-145-5p	ENSG00000197958	RPL12	protein_coding	chr9	130211938	130211956	130211938	130211956	-	8	0	AGO1,AGO1-4,AGO2	0	1	0	0	0	0	0	10
MIMAT0005796	hsa-miR-1271-5p	ENSG00000197958	RPL12	protein_coding	chr9	130211955	130211974	130211955	130211974	-	6	5	AGO1-4,AGO2	0	1	0	0	0	0	0	5
MIMAT0019699	hsa-miR-4640-5p	ENSG00000197958	RPL12	protein_coding	chr9	130213032	130213051	130213032	130213051	-	4	11	AGO1-4	0	1	0	0	0	0	0	7
MIMAT0022695	hsa-miR-212-5p	ENSG00000197958	RPL12	protein_coding	chr9	130211953	130211976	130211953	130211976	-	6	8	AGO1-4,AGO2	0	1	0	0	0	0	0	9
