# Supplementary material for: Competitive Endogenous RNA Network Involving Immune Subgroups, Infiltration, and lncRNAs in Prostate Cancer
Source: Genes (Basel). 2025 Apr 29;16(5):527. doi: 10.3390/genes16050527 (PMC12111210; doi:10.3390/genes16050527)
Supplement: Supplementary file 1 [file genes-16-00527-s001.zip › miRNA_mRNA/ENCORI_hg19_CLIP-seq_miRNA-target_all_RPL13.xls]

#please cite:
#Zhou KR, Liu S, Cai L, et al. ENCORI: The Encyclopedia of RNA Interactomes.
#2.Li JH, et al.starBase v2.0: decoding miRNA-ceRNA, miRNA-ncRNA and protein-RNA interaction networks from large-scale CLIP-Seq data , Nucleic Acids Res. 2014 Jan;42:D92-7.
miRNAid	miRNAname	geneID	geneName	geneType	chromosome	narrowStart	narrowEnd	broadStart	broadEnd	strand	clipExpNum	degraExpNum	RBP	PITA	RNA22	miRmap	microT	miRanda	PicTar	TargetScan	pancancerNum
MIMAT0000068	hsa-miR-15a-5p	ENSG00000167526	RPL13	protein_coding	chr16	89630645	89630651	89630645	89630651	+	3	0	AGO2	0	0	1	0	0	0	0	5
MIMAT0000068	hsa-miR-15a-5p	ENSG00000167526	RPL13	protein_coding	chr16	89630657	89630663	89630657	89630663	+	3	0	AGO2	0	0	1	0	0	0	0	5
MIMAT0000069	hsa-miR-16-5p	ENSG00000167526	RPL13	protein_coding	chr16	89630645	89630651	89630645	89630651	+	3	0	AGO2	0	0	1	0	0	0	0	5
MIMAT0000069	hsa-miR-16-5p	ENSG00000167526	RPL13	protein_coding	chr16	89630657	89630663	89630657	89630663	+	3	0	AGO2	0	0	1	0	0	0	0	5
MIMAT0000070	hsa-miR-17-5p	ENSG00000167526	RPL13	protein_coding	chr16	89629769	89629776	89629755	89629777	+	8	0	AGO1,AGO1-4,AGO2	1	0	0	0	1	0	0	0
MIMAT0000075	hsa-miR-20a-5p	ENSG00000167526	RPL13	protein_coding	chr16	89629769	89629776	89629755	89629777	+	8	0	AGO1,AGO1-4,AGO2	1	0	0	0	1	0	0	1
MIMAT0000077	hsa-miR-22-3p	ENSG00000167526	RPL13	protein_coding	chr16	89630513	89630519	89630513	89630519	+	2	0	AGO2	0	0	1	0	0	0	0	18
MIMAT0000084	hsa-miR-27a-3p	ENSG00000167526	RPL13	protein_coding	chr16	89629547	89629552	89629547	89629552	+	13	0	AGO1-4,AGO2	1	0	0	0	0	0	0	6
MIMAT0000086	hsa-miR-29a-3p	ENSG00000167526	RPL13	protein_coding	chr16	89629747	89629753	89629747	89629753	+	6	0	AGO1-4,AGO2	1	0	1	0	0	0	0	1
MIMAT0000093	hsa-miR-93-5p	ENSG00000167526	RPL13	protein_coding	chr16	89629769	89629776	89629755	89629777	+	8	0	AGO1,AGO1-4,AGO2	1	0	0	0	1	0	0	5
MIMAT0000100	hsa-miR-29b-3p	ENSG00000167526	RPL13	protein_coding	chr16	89629747	89629753	89629747	89629753	+	6	0	AGO1-4,AGO2	1	0	1	0	0	0	0	3
MIMAT0000101	hsa-miR-103a-3p	ENSG00000167526	RPL13	protein_coding	chr16	89630644	89630650	89630644	89630650	+	3	0	AGO2	0	0	1	0	0	0	0	8
MIMAT0000101	hsa-miR-103a-3p	ENSG00000167526	RPL13	protein_coding	chr16	89630660	89630662	89630657	89630665	+	3	0	AGO2	0	0	2	0	0	0	0	8
MIMAT0000103	hsa-miR-106a-5p	ENSG00000167526	RPL13	protein_coding	chr16	89629769	89629776	89629755	89629777	+	8	0	AGO1,AGO1-4,AGO2	1	0	0	0	1	0	0	3
MIMAT0000104	hsa-miR-107	ENSG00000167526	RPL13	protein_coding	chr16	89630644	89630650	89630644	89630650	+	3	0	AGO2	0	0	1	0	0	0	0	11
MIMAT0000104	hsa-miR-107	ENSG00000167526	RPL13	protein_coding	chr16	89630660	89630662	89630657	89630665	+	3	0	AGO2	0	0	2	0	0	0	0	11
MIMAT0000243	hsa-miR-148a-3p	ENSG00000167526	RPL13	protein_coding	chr16	89629631	89629636	89629631	89629636	+	9	0	AGO1,AGO1-4,AGO2	1	0	0	0	0	0	0	5
MIMAT0000252	hsa-miR-7-5p	ENSG00000167526	RPL13	protein_coding	chr16	89628101	89628122	89628101	89628122	+	19	8	AGO1,AGO1-4,AGO2,AGO3	0	1	0	0	0	0	0	7
MIMAT0000269	hsa-miR-212-3p	ENSG00000167526	RPL13	protein_coding	chr16	89629633	89629638	89629619	89629639	+	12	0	AGO1,AGO1-4,AGO2	1	0	0	0	1	0	0	8
MIMAT0000271	hsa-miR-214-3p	ENSG00000167526	RPL13	protein_coding	chr16	89629544	89629549	89629544	89629549	+	15	0	AGO1-4,AGO2	1	0	0	0	0	0	0	3
MIMAT0000281	hsa-miR-224-5p	ENSG00000167526	RPL13	protein_coding	chr16	89629549	89629555	89629549	89629555	+	13	0	AGO1-4,AGO2	1	0	0	0	0	0	0	5
MIMAT0000281	hsa-miR-224-5p	ENSG00000167526	RPL13	protein_coding	chr16	89629696	89629701	89629696	89629701	+	7	0	AGO1-4,AGO2	1	0	0	0	0	0	0	5
MIMAT0000417	hsa-miR-15b-5p	ENSG00000167526	RPL13	protein_coding	chr16	89630645	89630651	89630645	89630651	+	3	0	AGO2	0	0	1	0	0	0	0	4
MIMAT0000417	hsa-miR-15b-5p	ENSG00000167526	RPL13	protein_coding	chr16	89630657	89630663	89630657	89630663	+	3	0	AGO2	0	0	1	0	0	0	0	4
MIMAT0000419	hsa-miR-27b-3p	ENSG00000167526	RPL13	protein_coding	chr16	89629547	89629552	89629547	89629552	+	13	0	AGO1-4,AGO2	1	0	0	0	0	0	0	5
MIMAT0000426	hsa-miR-132-3p	ENSG00000167526	RPL13	protein_coding	chr16	89629633	89629638	89629618	89629639	+	12	0	AGO1,AGO1-4,AGO2	1	0	0	0	1	0	0	13
MIMAT0000428	hsa-miR-135a-5p	ENSG00000167526	RPL13	protein_coding	chr16	89629842	89629847	89629827	89629848	+	3	0	AGO1,AGO1-4,AGO2	1	0	1	0	1	0	0	0
MIMAT0000428	hsa-miR-135a-5p	ENSG00000167526	RPL13	protein_coding	chr16	89630340	89630346	89630340	89630346	+	1	0	AGO1-4	0	0	1	0	0	0	0	0
MIMAT0000430	hsa-miR-138-5p	ENSG00000167526	RPL13	protein_coding	chr16	89629798	89629803	89629798	89629803	+	3	0	AGO1-4,AGO2	1	0	0	0	0	0	0	3
MIMAT0000438	hsa-miR-152-3p	ENSG00000167526	RPL13	protein_coding	chr16	89629631	89629636	89629631	89629636	+	9	0	AGO1,AGO1-4,AGO2	1	0	0	0	0	0	0	15
MIMAT0000450	hsa-miR-149-5p	ENSG00000167526	RPL13	protein_coding	chr16	89630372	89630377	89630372	89630377	+	1	0	AGO1-4	0	0	1	0	0	0	0	4
MIMAT0000451	hsa-miR-150-5p	ENSG00000167526	RPL13	protein_coding	chr16	89629786	89629791	89629786	89629791	+	7	0	AGO1,AGO1-4,AGO2	1	0	0	0	0	0	0	7
MIMAT0000455	hsa-miR-185-5p	ENSG00000167526	RPL13	protein_coding	chr16	89630314	89630319	89630314	89630319	+	1	0	AGO1-4	0	0	1	0	0	0	0	11
MIMAT0000455	hsa-miR-185-5p	ENSG00000167526	RPL13	protein_coding	chr16	89630505	89630510	89630492	89630511	+	2	0	AGO2	0	1	1	0	0	0	0	11
MIMAT0000456	hsa-miR-186-5p	ENSG00000167526	RPL13	protein_coding	chr16	89629721	89629726	89629721	89629726	+	4	0	AGO1-4	1	0	0	0	0	0	0	4
MIMAT0000461	hsa-miR-195-5p	ENSG00000167526	RPL13	protein_coding	chr16	89630645	89630651	89630645	89630651	+	3	0	AGO2	0	0	1	0	0	0	0	5
MIMAT0000461	hsa-miR-195-5p	ENSG00000167526	RPL13	protein_coding	chr16	89630657	89630663	89630657	89630663	+	3	0	AGO2	0	0	1	0	0	0	0	5
MIMAT0000680	hsa-miR-106b-5p	ENSG00000167526	RPL13	protein_coding	chr16	89629769	89629776	89629757	89629777	+	8	0	AGO1,AGO1-4,AGO2	1	0	0	0	1	0	0	1
MIMAT0000681	hsa-miR-29c-3p	ENSG00000167526	RPL13	protein_coding	chr16	89629747	89629753	89629747	89629753	+	6	0	AGO1-4,AGO2	1	0	1	0	0	0	0	3
MIMAT0000684	hsa-miR-302a-3p	ENSG00000167526	RPL13	protein_coding	chr16	89629769	89629775	89629754	89629776	+	8	0	AGO1,AGO1-4,AGO2	1	0	0	0	1	0	0	1
MIMAT0000715	hsa-miR-302b-3p	ENSG00000167526	RPL13	protein_coding	chr16	89629769	89629775	89629756	89629776	+	8	0	AGO1,AGO1-4,AGO2	1	0	0	0	1	0	0	2
MIMAT0000717	hsa-miR-302c-3p	ENSG00000167526	RPL13	protein_coding	chr16	89629769	89629775	89629756	89629776	+	8	0	AGO1,AGO1-4,AGO2	1	0	0	0	1	0	0	1
MIMAT0000718	hsa-miR-302d-3p	ENSG00000167526	RPL13	protein_coding	chr16	89629769	89629775	89629749	89629776	+	8	0	AGO1,AGO1-4,AGO2	1	0	0	0	1	0	0	1
MIMAT0000724	hsa-miR-372-3p	ENSG00000167526	RPL13	protein_coding	chr16	89629768	89629775	89629749	89629776	+	8	0	AGO1,AGO1-4,AGO2	1	0	0	0	1	0	0	7
MIMAT0000726	hsa-miR-373-3p	ENSG00000167526	RPL13	protein_coding	chr16	89629769	89629775	89629754	89629776	+	8	0	AGO1,AGO1-4,AGO2	1	0	0	0	1	0	0	4
MIMAT0000728	hsa-miR-375	ENSG00000167526	RPL13	protein_coding	chr16	89629516	89629521	89629516	89629521	+	15	0	AGO1-4,AGO2	1	0	0	0	0	0	0	8
MIMAT0000756	hsa-miR-326	ENSG00000167526	RPL13	protein_coding	chr16	89630520	89630541	89630520	89630541	+	2	0	AGO2	0	1	0	0	0	0	0	16
MIMAT0000758	hsa-miR-135b-5p	ENSG00000167526	RPL13	protein_coding	chr16	89629842	89629847	89629829	89629848	+	3	0	AGO1,AGO1-4,AGO2	1	0	1	0	1	0	0	3
MIMAT0000758	hsa-miR-135b-5p	ENSG00000167526	RPL13	protein_coding	chr16	89630340	89630346	89630340	89630346	+	1	0	AGO1-4	0	0	1	0	0	0	0	3
MIMAT0000759	hsa-miR-148b-3p	ENSG00000167526	RPL13	protein_coding	chr16	89629631	89629636	89629631	89629636	+	9	0	AGO1,AGO1-4,AGO2	1	0	0	0	0	0	0	10
MIMAT0000760	hsa-miR-331-3p	ENSG00000167526	RPL13	protein_coding	chr16	89629563	89629569	89629563	89629569	+	9	0	AGO1-4,AGO2	1	0	1	0	0	0	0	11
MIMAT0000763	hsa-miR-338-3p	ENSG00000167526	RPL13	protein_coding	chr16	89629485	89629491	89629485	89629491	+	16	0	AGO1,AGO1-4,AGO2	1	0	0	0	0	0	0	5
MIMAT0001341	hsa-miR-424-5p	ENSG00000167526	RPL13	protein_coding	chr16	89630645	89630651	89630645	89630651	+	3	0	AGO2	0	0	1	0	0	0	0	2
MIMAT0001341	hsa-miR-424-5p	ENSG00000167526	RPL13	protein_coding	chr16	89630657	89630663	89630657	89630663	+	3	0	AGO2	0	0	1	0	0	0	0	2
MIMAT0001413	hsa-miR-20b-5p	ENSG00000167526	RPL13	protein_coding	chr16	89629769	89629776	89629755	89629777	+	8	0	AGO1,AGO1-4,AGO2	1	0	0	0	1	0	0	12
MIMAT0001625	hsa-miR-431-5p	ENSG00000167526	RPL13	protein_coding	chr16	89629794	89629799	89629794	89629799	+	4	0	AGO1-4,AGO2	1	0	0	0	0	0	0	11
MIMAT0001629	hsa-miR-329-3p	ENSG00000167526	RPL13	protein_coding	chr16	89629502	89629508	89629488	89629509	+	17	0	AGO1,AGO1-4,AGO2	1	0	1	0	1	0	0	8
MIMAT0001631	hsa-miR-451a	ENSG00000167526	RPL13	protein_coding	chr16	89629665	89629671	89629646	89629672	+	8	2	AGO1-4,AGO2	1	0	1	0	1	0	0	5
MIMAT0001638	hsa-miR-409-5p	ENSG00000167526	RPL13	protein_coding	chr16	89630220	89630226	89630220	89630226	+	2	0	AGO1-4	0	0	1	0	0	0	0	4
MIMAT0002805	hsa-miR-489-3p	ENSG00000167526	RPL13	protein_coding	chr16	89629813	89629818	89629813	89629818	+	3	0	AGO1-4,AGO2	1	0	0	0	0	0	0	1
MIMAT0002814	hsa-miR-432-5p	ENSG00000167526	RPL13	protein_coding	chr16	89629594	89629599	89629594	89629599	+	9	0	AGO1,AGO1-4,AGO2	1	0	0	0	0	0	0	10
MIMAT0002816	hsa-miR-494-3p	ENSG00000167526	RPL13	protein_coding	chr16	89629504	89629511	89629504	89629511	+	15	0	AGO1-4,AGO2	1	0	0	0	0	0	0	6
MIMAT0002820	hsa-miR-497-5p	ENSG00000167526	RPL13	protein_coding	chr16	89630645	89630651	89630645	89630651	+	3	0	AGO2	0	0	1	0	0	0	0	2
MIMAT0002820	hsa-miR-497-5p	ENSG00000167526	RPL13	protein_coding	chr16	89630657	89630663	89630657	89630663	+	3	0	AGO2	0	0	1	0	0	0	0	2
MIMAT0002823	hsa-miR-512-3p	ENSG00000167526	RPL13	protein_coding	chr16	89629630	89629635	89629630	89629635	+	9	0	AGO1,AGO1-4,AGO2	1	0	1	0	0	0	0	6
MIMAT0002823	hsa-miR-512-3p	ENSG00000167526	RPL13	protein_coding	chr16	89629768	89629774	89629768	89629774	+	7	0	AGO1,AGO1-4,AGO2	1	0	1	0	0	0	0	6
MIMAT0002824	hsa-miR-498	ENSG00000167526	RPL13	protein_coding	chr16	89629582	89629587	89629582	89629587	+	8	0	AGO1-4,AGO2	1	0	0	0	0	0	0	4
MIMAT0002825	hsa-miR-520e	ENSG00000167526	RPL13	protein_coding	chr16	89629769	89629775	89629756	89629776	+	8	0	AGO1,AGO1-4,AGO2	1	0	0	0	1	0	0	4
MIMAT0002830	hsa-miR-520f-3p	ENSG00000167526	RPL13	protein_coding	chr16	89629629	89629635	89629628	89629635	+	9	0	AGO1,AGO1-4,AGO2	1	0	1	0	0	0	0	3
MIMAT0002830	hsa-miR-520f-3p	ENSG00000167526	RPL13	protein_coding	chr16	89629769	89629774	89629769	89629774	+	7	0	AGO1,AGO1-4,AGO2	1	0	1	0	0	0	0	3
MIMAT0002832	hsa-miR-519c-3p	ENSG00000167526	RPL13	protein_coding	chr16	89629770	89629775	89629770	89629775	+	8	0	AGO1,AGO1-4,AGO2	1	0	0	0	0	0	0	3
MIMAT0002834	hsa-miR-520a-3p	ENSG00000167526	RPL13	protein_coding	chr16	89629769	89629775	89629755	89629776	+	8	0	AGO1,AGO1-4,AGO2	1	0	0	0	1	0	0	3
MIMAT0002835	hsa-miR-526b-5p	ENSG00000167526	RPL13	protein_coding	chr16	89629793	89629798	89629793	89629798	+	6	0	AGO1-4,AGO2	1	0	0	0	0	0	0	6
MIMAT0002836	hsa-miR-526b-3p	ENSG00000167526	RPL13	protein_coding	chr16	89629749	89629777	89629749	89629777	+	8	0	AGO1,AGO1-4,AGO2	0	0	0	1	0	0	0	3
MIMAT0002837	hsa-miR-519b-3p	ENSG00000167526	RPL13	protein_coding	chr16	89629770	89629775	89629770	89629775	+	8	0	AGO1,AGO1-4,AGO2	1	0	0	0	0	0	0	5
MIMAT0002843	hsa-miR-520b	ENSG00000167526	RPL13	protein_coding	chr16	89629769	89629775	89629757	89629776	+	8	0	AGO1,AGO1-4,AGO2	1	0	0	0	1	0	0	3
MIMAT0002846	hsa-miR-520c-3p	ENSG00000167526	RPL13	protein_coding	chr16	89629769	89629775	89629756	89629776	+	8	0	AGO1,AGO1-4,AGO2	1	0	0	0	1	0	0	3
MIMAT0002853	hsa-miR-519d-3p	ENSG00000167526	RPL13	protein_coding	chr16	89629770	89629776	89629757	89629777	+	8	0	AGO1,AGO1-4,AGO2	1	0	0	0	1	0	0	3
MIMAT0002856	hsa-miR-520d-3p	ENSG00000167526	RPL13	protein_coding	chr16	89629769	89629775	89629755	89629776	+	8	0	AGO1,AGO1-4,AGO2	1	0	0	0	1	0	0	6
MIMAT0002858	hsa-miR-520g-3p	ENSG00000167526	RPL13	protein_coding	chr16	89629770	89629777	89629770	89629777	+	8	0	AGO1,AGO1-4,AGO2	1	0	0	0	0	0	0	4
MIMAT0002867	hsa-miR-520h	ENSG00000167526	RPL13	protein_coding	chr16	89629770	89629777	89629770	89629777	+	8	0	AGO1,AGO1-4,AGO2	1	0	0	0	0	0	0	4
MIMAT0002869	hsa-miR-519a-3p	ENSG00000167526	RPL13	protein_coding	chr16	89629770	89629775	89629770	89629775	+	8	0	AGO1,AGO1-4,AGO2	1	0	0	0	0	0	0	7
MIMAT0002877	hsa-miR-513a-5p	ENSG00000167526	RPL13	protein_coding	chr16	89629547	89629552	89629547	89629552	+	13	0	AGO1-4,AGO2	1	0	0	0	0	0	0	1
MIMAT0003255	hsa-miR-588	ENSG00000167526	RPL13	protein_coding	chr16	89629805	89629810	89629805	89629810	+	4	0	AGO1-4,AGO2	1	0	0	0	0	0	0	1
MIMAT0003289	hsa-miR-620	ENSG00000167526	RPL13	protein_coding	chr16	89629493	89629498	89629493	89629498	+	14	0	AGO1,AGO1-4,AGO2	1	0	0	0	0	0	0	0
MIMAT0003339	hsa-miR-421	ENSG00000167526	RPL13	protein_coding	chr16	89629416	89629438	89629416	89629438	+	15	6	AGO1-4,AGO2	0	0	0	0	1	0	0	10
MIMAT0003339	hsa-miR-421	ENSG00000167526	RPL13	protein_coding	chr16	89629624	89629629	89629624	89629629	+	10	0	AGO1,AGO1-4,AGO2	1	0	0	0	0	0	0	10
MIMAT0003881	hsa-miR-668-3p	ENSG00000167526	RPL13	protein_coding	chr16	89629651	89629656	89629651	89629656	+	8	0	AGO1-4,AGO2	1	0	0	0	0	0	0	5
MIMAT0003886	hsa-miR-769-5p	ENSG00000167526	RPL13	protein_coding	chr16	89629491	89629496	89629491	89629496	+	14	0	AGO1,AGO1-4,AGO2	1	0	0	0	0	0	0	4
MIMAT0004683	hsa-miR-362-3p	ENSG00000167526	RPL13	protein_coding	chr16	89629502	89629508	89629488	89629509	+	17	0	AGO1,AGO1-4,AGO2	1	0	1	0	1	0	0	4
MIMAT0004687	hsa-miR-371a-5p	ENSG00000167526	RPL13	protein_coding	chr16	89629774	89629779	89629774	89629779	+	8	0	AGO1,AGO1-4,AGO2	1	0	0	0	0	0	0	3
MIMAT0004693	hsa-miR-330-5p	ENSG00000167526	RPL13	protein_coding	chr16	89630374	89630379	89630374	89630379	+	1	0	AGO1-4	0	0	1	0	0	0	0	15
MIMAT0004693	hsa-miR-330-5p	ENSG00000167526	RPL13	protein_coding	chr16	89630523	89630541	89630523	89630541	+	2	0	AGO2	0	1	0	0	0	0	0	15
MIMAT0004780	hsa-miR-532-3p	ENSG00000167526	RPL13	protein_coding	chr16	89629786	89629791	89629786	89629791	+	7	0	AGO1,AGO1-4,AGO2	1	0	1	0	0	0	0	8
MIMAT0004780	hsa-miR-532-3p	ENSG00000167526	RPL13	protein_coding	chr16	89630873	89630878	89630873	89630878	+	1	0	AGO1-4	0	0	1	0	0	0	0	8
MIMAT0004984	hsa-miR-941	ENSG00000167526	RPL13	protein_coding	chr16	89630837	89630843	89630837	89630843	+	1	0	AGO1-4	0	0	1	0	0	0	0	0
MIMAT0005797	hsa-miR-1301-3p	ENSG00000167526	RPL13	protein_coding	chr16	89630661	89630666	89630661	89630666	+	3	0	AGO2	0	0	1	0	0	0	0	12
MIMAT0005824	hsa-miR-1179	ENSG00000167526	RPL13	protein_coding	chr16	89629608	89629613	89629608	89629613	+	10	0	AGO1,AGO1-4,AGO2	1	0	0	0	0	0	0	2
MIMAT0005877	hsa-miR-1286	ENSG00000167526	RPL13	protein_coding	chr16	89629558	89629563	89629558	89629563	+	11	0	AGO1-4,AGO2	1	0	0	0	0	0	0	3
MIMAT0005923	hsa-miR-1269a	ENSG00000167526	RPL13	protein_coding	chr16	89629591	89629597	89629591	89629597	+	11	0	AGO1,AGO1-4,AGO2	1	0	1	0	0	0	0	8
MIMAT0005924	hsa-miR-1270	ENSG00000167526	RPL13	protein_coding	chr16	89629493	89629498	89629493	89629498	+	14	0	AGO1,AGO1-4,AGO2	1	0	0	0	0	0	0	5
MIMAT0005931	hsa-miR-302e	ENSG00000167526	RPL13	protein_coding	chr16	89629769	89629775	89629760	89629776	+	8	0	AGO1,AGO1-4,AGO2	1	0	0	0	1	0	0	0
MIMAT0015023	hsa-miR-3150a-3p	ENSG00000167526	RPL13	protein_coding	chr16	89628104	89628125	89628104	89628125	+	18	12	AGO1,AGO1-4,AGO2,AGO3	0	1	0	0	0	0	0	3
MIMAT0015069	hsa-miR-3187-3p	ENSG00000167526	RPL13	protein_coding	chr16	89629805	89629810	89629805	89629810	+	4	0	AGO1-4,AGO2	0	0	1	0	0	0	0	8
MIMAT0015069	hsa-miR-3187-3p	ENSG00000167526	RPL13	protein_coding	chr16	89630520	89630526	89630509	89630527	+	2	0	AGO2	0	1	1	0	0	0	0	8
MIMAT0015085	hsa-miR-3200-3p	ENSG00000167526	RPL13	protein_coding	chr16	89629735	89629741	89629735	89629741	+	6	0	AGO1-4,AGO2	0	0	1	0	0	0	0	12
MIMAT0017981	hsa-miR-3605-5p	ENSG00000167526	RPL13	protein_coding	chr16	89628100	89628121	89628100	89628121	+	20	8	AGO1,AGO1-4,AGO2,AGO3	0	1	0	0	0	0	0	5
MIMAT0018192	hsa-miR-3918	ENSG00000167526	RPL13	protein_coding	chr16	89629599	89629604	89629599	89629604	+	9	0	AGO1,AGO1-4,AGO2	0	0	1	0	0	0	0	1
MIMAT0018192	hsa-miR-3918	ENSG00000167526	RPL13	protein_coding	chr16	89630295	89630301	89630295	89630301	+	1	0	AGO1-4	0	0	1	0	0	0	0	1
MIMAT0018192	hsa-miR-3918	ENSG00000167526	RPL13	protein_coding	chr16	89630393	89630398	89630393	89630398	+	1	0	AGO1-4	0	0	1	0	0	0	0	1
MIMAT0018943	hsa-miR-4428	ENSG00000167526	RPL13	protein_coding	chr16	89630488	89630513	89630488	89630513	+	2	0	AGO2	0	1	0	0	0	0	0	0
MIMAT0019059	hsa-miR-1269b	ENSG00000167526	RPL13	protein_coding	chr16	89629591	89629597	89629591	89629597	+	11	0	AGO1,AGO1-4,AGO2	0	0	1	0	0	0	0	6
MIMAT0019761	hsa-miR-4677-3p	ENSG00000167526	RPL13	protein_coding	chr16	89629752	89629758	89629752	89629758	+	6	0	AGO1-4,AGO2	0	0	1	0	0	0	0	2
MIMAT0019761	hsa-miR-4677-3p	ENSG00000167526	RPL13	protein_coding	chr16	89630489	89630495	89630489	89630495	+	2	0	AGO2	0	0	1	0	0	0	0	2
MIMAT0019761	hsa-miR-4677-3p	ENSG00000167526	RPL13	protein_coding	chr16	89630667	89630673	89630667	89630673	+	4	0	AGO2	0	0	1	0	0	0	0	2
MIMAT0019908	hsa-miR-4761-5p	ENSG00000167526	RPL13	protein_coding	chr16	89630673	89630701	89630673	89630701	+	3	0	AGO2	0	0	0	1	0	0	0	1
MIMAT0019953	hsa-miR-2467-3p	ENSG00000167526	RPL13	protein_coding	chr16	89630653	89630659	89630653	89630659	+	3	0	AGO2	0	0	1	0	0	0	0	0
MIMAT0020541	hsa-miR-5047	ENSG00000167526	RPL13	protein_coding	chr16	89630661	89630666	89630661	89630666	+	3	0	AGO2	0	0	1	0	0	0	0	1
MIMAT0022714	hsa-miR-766-5p	ENSG00000167526	RPL13	protein_coding	chr16	89629554	89629560	89629554	89629560	+	12	0	AGO1-4,AGO2	0	0	1	0	0	0	0	5
