# Supplementary material for: Competitive Endogenous RNA Network Involving Immune Subgroups, Infiltration, and lncRNAs in Prostate Cancer
Source: Genes (Basel). 2025 Apr 29;16(5):527. doi: 10.3390/genes16050527 (PMC12111210; doi:10.3390/genes16050527)
Supplement: Supplementary file 1 [file genes-16-00527-s001.zip › miRNA_mRNA/ENCORI_hg19_CLIP-seq_miRNA-target_all_RPL28.xls]

#please cite:
#Zhou KR, Liu S, Cai L, et al. ENCORI: The Encyclopedia of RNA Interactomes.
#2.Li JH, et al.starBase v2.0: decoding miRNA-ceRNA, miRNA-ncRNA and protein-RNA interaction networks from large-scale CLIP-Seq data , Nucleic Acids Res. 2014 Jan;42:D92-7.
miRNAid	miRNAname	geneID	geneName	geneType	chromosome	narrowStart	narrowEnd	broadStart	broadEnd	strand	clipExpNum	degraExpNum	RBP	PITA	RNA22	miRmap	microT	miRanda	PicTar	TargetScan	pancancerNum
MIMAT0000068	hsa-miR-15a-5p	ENSG00000108107	RPL28	protein_coding	chr19	55901878	55901878	55901873	55901884	+	4	0	AGO2	3	0	0	0	0	0	0	3
MIMAT0000068	hsa-miR-15a-5p	ENSG00000108107	RPL28	protein_coding	chr19	55902952	55902958	55902952	55902958	+	1	0	AGO2	1	0	0	0	0	0	0	3
MIMAT0000069	hsa-miR-16-5p	ENSG00000108107	RPL28	protein_coding	chr19	55901878	55901878	55901873	55901884	+	4	0	AGO2	3	0	0	0	0	0	0	2
MIMAT0000069	hsa-miR-16-5p	ENSG00000108107	RPL28	protein_coding	chr19	55902952	55902958	55902952	55902958	+	1	0	AGO2	1	0	0	0	0	0	0	2
MIMAT0000080	hsa-miR-24-3p	ENSG00000108107	RPL28	protein_coding	chr19	55898231	55898236	55898231	55898236	+	1	0	AGO1-4	0	0	1	0	0	0	0	5
MIMAT0000080	hsa-miR-24-3p	ENSG00000108107	RPL28	protein_coding	chr19	55898245	55898251	55898245	55898251	+	3	0	AGO1-4,AGO2	0	0	1	0	0	0	0	5
MIMAT0000080	hsa-miR-24-3p	ENSG00000108107	RPL28	protein_coding	chr19	55899697	55899703	55899697	55899703	+	23	1	AGO1-4,AGO2	0	0	0	0	0	1	0	5
MIMAT0000085	hsa-miR-28-5p	ENSG00000108107	RPL28	protein_coding	chr19	55899692	55899698	55899692	55899698	+	23	1	AGO1-4,AGO2	0	0	1	0	0	0	1	7
MIMAT0000085	hsa-miR-28-5p	ENSG00000108107	RPL28	protein_coding	chr19	55900414	55900419	55900414	55900419	+	1	0	AGO1-4	1	0	0	0	0	0	0	7
MIMAT0000086	hsa-miR-29a-3p	ENSG00000108107	RPL28	protein_coding	chr19	55900081	55900087	55900081	55900087	+	2	0	AGO2	1	0	0	0	0	0	0	2
MIMAT0000089	hsa-miR-31-5p	ENSG00000108107	RPL28	protein_coding	chr19	55900938	55900943	55900938	55900943	+	1	0	AGO2	1	0	0	0	0	0	0	5
MIMAT0000089	hsa-miR-31-5p	ENSG00000108107	RPL28	protein_coding	chr19	55901911	55901916	55901911	55901916	+	1	0	AGO2	1	0	0	0	0	0	0	5
MIMAT0000099	hsa-miR-101-3p	ENSG00000108107	RPL28	protein_coding	chr19	55899963	55899968	55899963	55899968	+	1	0	AGO2	1	0	0	0	0	0	0	5
MIMAT0000100	hsa-miR-29b-3p	ENSG00000108107	RPL28	protein_coding	chr19	55900081	55900087	55900081	55900087	+	2	0	AGO2	1	0	0	0	0	0	0	3
MIMAT0000101	hsa-miR-103a-3p	ENSG00000108107	RPL28	protein_coding	chr19	55901878	55901880	55901875	55901883	+	4	0	AGO2	2	0	0	0	0	0	0	6
MIMAT0000101	hsa-miR-103a-3p	ENSG00000108107	RPL28	protein_coding	chr19	55902952	55902957	55902952	55902957	+	1	0	AGO2	1	0	0	0	0	0	0	6
MIMAT0000102	hsa-miR-105-5p	ENSG00000108107	RPL28	protein_coding	chr19	55900192	55900197	55900192	55900197	+	2	0	AGO2	1	0	0	0	0	0	0	11
MIMAT0000104	hsa-miR-107	ENSG00000108107	RPL28	protein_coding	chr19	55901878	55901880	55901875	55901883	+	4	0	AGO2	2	0	0	0	0	0	0	8
MIMAT0000104	hsa-miR-107	ENSG00000108107	RPL28	protein_coding	chr19	55902952	55902957	55902952	55902957	+	1	0	AGO2	1	0	0	0	0	0	0	8
MIMAT0000227	hsa-miR-197-3p	ENSG00000108107	RPL28	protein_coding	chr19	55899660	55899666	55899660	55899666	+	18	0	AGO1-4,AGO2	0	0	0	0	0	1	0	5
MIMAT0000227	hsa-miR-197-3p	ENSG00000108107	RPL28	protein_coding	chr19	55899904	55899909	55899904	55899909	+	1	0	AGO1-4	1	0	0	0	0	0	0	5
MIMAT0000231	hsa-miR-199a-5p	ENSG00000108107	RPL28	protein_coding	chr19	55901573	55901578	55901573	55901578	+	1	0	AGO1-4	1	0	0	0	0	0	0	8
MIMAT0000232	hsa-miR-199a-3p	ENSG00000108107	RPL28	protein_coding	chr19	55899962	55899967	55899962	55899967	+	1	0	AGO2	1	0	0	0	0	0	0	5
MIMAT0000243	hsa-miR-148a-3p	ENSG00000108107	RPL28	protein_coding	chr19	55901416	55901421	55901416	55901421	+	1	0	AGO1-4	1	0	0	0	0	0	0	6
MIMAT0000250	hsa-miR-139-5p	ENSG00000108107	RPL28	protein_coding	chr19	55900086	55900091	55900086	55900091	+	2	0	AGO2	1	0	0	0	0	0	0	9
MIMAT0000253	hsa-miR-10a-5p	ENSG00000108107	RPL28	protein_coding	chr19	55903049	55903054	55903049	55903054	+	2	0	AGO1-4	1	0	0	0	0	0	0	3
MIMAT0000254	hsa-miR-10b-5p	ENSG00000108107	RPL28	protein_coding	chr19	55903049	55903054	55903049	55903054	+	2	0	AGO1-4	1	0	0	0	0	0	0	2
MIMAT0000255	hsa-miR-34a-5p	ENSG00000108107	RPL28	protein_coding	chr19	55900992	55900998	55900992	55900998	+	1	0	AGO2	1	0	0	0	0	0	0	4
MIMAT0000256	hsa-miR-181a-5p	ENSG00000108107	RPL28	protein_coding	chr19	55901536	55901543	55901522	55901544	+	4	0	AGO1-4,AGO2	1	0	0	0	1	0	0	10
MIMAT0000257	hsa-miR-181b-5p	ENSG00000108107	RPL28	protein_coding	chr19	55901537	55901543	55901523	55901544	+	4	0	AGO1-4,AGO2	1	0	0	0	1	0	0	9
MIMAT0000258	hsa-miR-181c-5p	ENSG00000108107	RPL28	protein_coding	chr19	55901536	55901543	55901523	55901544	+	4	0	AGO1-4,AGO2	1	0	0	0	1	0	0	3
MIMAT0000261	hsa-miR-183-5p	ENSG00000108107	RPL28	protein_coding	chr19	55900940	55900945	55900940	55900945	+	1	0	AGO2	1	0	0	0	0	0	0	2
MIMAT0000263	hsa-miR-199b-5p	ENSG00000108107	RPL28	protein_coding	chr19	55901573	55901578	55901573	55901578	+	1	0	AGO1-4	1	0	0	0	0	0	0	3
MIMAT0000271	hsa-miR-214-3p	ENSG00000108107	RPL28	protein_coding	chr19	55901877	55901879	55901852	55901883	+	6	0	AGO1-4,AGO2	2	0	2	2	0	0	0	4
MIMAT0000271	hsa-miR-214-3p	ENSG00000108107	RPL28	protein_coding	chr19	55901939	55901967	55901939	55901967	+	1	0	AGO2	0	0	0	1	0	0	0	4
MIMAT0000271	hsa-miR-214-3p	ENSG00000108107	RPL28	protein_coding	chr19	55901994	55902000	55901973	55902001	+	1	0	AGO1-4	1	0	1	1	0	0	0	4
MIMAT0000271	hsa-miR-214-3p	ENSG00000108107	RPL28	protein_coding	chr19	55902951	55902956	55902929	55902957	+	1	0	AGO2	1	0	1	1	0	0	0	4
MIMAT0000275	hsa-miR-218-5p	ENSG00000108107	RPL28	protein_coding	chr19	55901494	55901499	55901494	55901499	+	1	0	AGO1-4	1	0	0	0	0	0	0	7
MIMAT0000278	hsa-miR-221-3p	ENSG00000108107	RPL28	protein_coding	chr19	55900087	55900092	55900087	55900092	+	2	0	AGO2	1	0	0	0	0	0	0	6
MIMAT0000278	hsa-miR-221-3p	ENSG00000108107	RPL28	protein_coding	chr19	55903416	55903421	55903416	55903421	+	2	0	AGO2	1	0	0	0	0	0	0	6
MIMAT0000279	hsa-miR-222-3p	ENSG00000108107	RPL28	protein_coding	chr19	55900087	55900092	55900087	55900092	+	2	0	AGO2	1	0	0	0	0	0	0	6
MIMAT0000279	hsa-miR-222-3p	ENSG00000108107	RPL28	protein_coding	chr19	55903416	55903421	55903416	55903421	+	2	0	AGO2	1	0	0	0	0	0	0	6
MIMAT0000281	hsa-miR-224-5p	ENSG00000108107	RPL28	protein_coding	chr19	55899945	55899950	55899923	55899951	+	1	0	AGO2	1	0	0	1	0	0	0	6
MIMAT0000281	hsa-miR-224-5p	ENSG00000108107	RPL28	protein_coding	chr19	55900160	55900165	55900138	55900166	+	2	0	AGO2	1	0	0	1	0	0	0	6
MIMAT0000281	hsa-miR-224-5p	ENSG00000108107	RPL28	protein_coding	chr19	55901162	55901168	55901141	55901169	+	2	0	AGO2	1	0	0	1	0	0	0	6
MIMAT0000281	hsa-miR-224-5p	ENSG00000108107	RPL28	protein_coding	chr19	55901800	55901805	55901778	55901806	+	2	0	AGO1-4	1	0	0	1	0	0	0	6
MIMAT0000281	hsa-miR-224-5p	ENSG00000108107	RPL28	protein_coding	chr19	55903125	55903130	55903103	55903131	+	14	0	AGO1,AGO1-4,AGO2	1	0	1	1	1	0	0	6
MIMAT0000318	hsa-miR-200b-3p	ENSG00000108107	RPL28	protein_coding	chr19	55901738	55901744	55901738	55901744	+	1	0	AGO1-4	1	0	0	0	0	0	0	8
MIMAT0000417	hsa-miR-15b-5p	ENSG00000108107	RPL28	protein_coding	chr19	55901878	55901878	55901873	55901884	+	4	0	AGO2	3	0	0	0	0	0	0	1
MIMAT0000417	hsa-miR-15b-5p	ENSG00000108107	RPL28	protein_coding	chr19	55902952	55902958	55902952	55902958	+	1	0	AGO2	1	0	0	0	0	0	0	1
MIMAT0000422	hsa-miR-124-3p	ENSG00000108107	RPL28	protein_coding	chr19	55899893	55899898	55899893	55899898	+	1	0	AGO1-4	1	0	0	0	0	0	0	5
MIMAT0000422	hsa-miR-124-3p	ENSG00000108107	RPL28	protein_coding	chr19	55901143	55901148	55901143	55901148	+	2	0	AGO2	1	0	0	0	0	0	0	5
MIMAT0000423	hsa-miR-125b-5p	ENSG00000108107	RPL28	protein_coding	chr19	55898742	55898763	55898742	55898763	+	4	0	AGO1-4	0	0	0	0	1	0	0	11
MIMAT0000423	hsa-miR-125b-5p	ENSG00000108107	RPL28	protein_coding	chr19	55903047	55903053	55903047	55903053	+	2	0	AGO1-4	1	0	1	0	0	0	0	11
MIMAT0000424	hsa-miR-128-3p	ENSG00000108107	RPL28	protein_coding	chr19	55903088	55903093	55903088	55903093	+	24	0	AGO1,AGO1-4,AGO2,AGO3	1	0	0	0	0	0	0	10
MIMAT0000429	hsa-miR-137	ENSG00000108107	RPL28	protein_coding	chr19	55899716	55899722	55899701	55899723	+	23	2	AGO1-4,AGO2	1	0	0	0	1	1	1	12
MIMAT0000430	hsa-miR-138-5p	ENSG00000108107	RPL28	protein_coding	chr19	55901497	55901504	55901477	55901505	+	1	0	AGO1-4	1	0	0	1	1	0	0	4
MIMAT0000431	hsa-miR-140-5p	ENSG00000108107	RPL28	protein_coding	chr19	55900988	55900995	55900988	55900995	+	1	0	AGO2	1	0	0	0	0	0	0	4
MIMAT0000435	hsa-miR-143-3p	ENSG00000108107	RPL28	protein_coding	chr19	55900400	55900406	55900400	55900406	+	1	0	AGO1-4	1	0	0	0	0	0	0	10
MIMAT0000436	hsa-miR-144-3p	ENSG00000108107	RPL28	protein_coding	chr19	55899963	55899968	55899963	55899968	+	1	0	AGO2	1	0	0	0	0	0	0	6
MIMAT0000437	hsa-miR-145-5p	ENSG00000108107	RPL28	protein_coding	chr19	55901574	55901579	55901574	55901579	+	1	0	AGO1-4	1	0	0	0	0	0	0	8
MIMAT0000438	hsa-miR-152-3p	ENSG00000108107	RPL28	protein_coding	chr19	55901416	55901421	55901416	55901421	+	1	0	AGO1-4	1	0	0	0	0	0	0	15
MIMAT0000441	hsa-miR-9-5p	ENSG00000108107	RPL28	protein_coding	chr19	55901831	55901836	55901831	55901836	+	2	0	AGO1-4	1	0	1	0	0	0	0	3
MIMAT0000443	hsa-miR-125a-5p	ENSG00000108107	RPL28	protein_coding	chr19	55898740	55898763	55898740	55898763	+	4	0	AGO1-4	0	0	0	0	1	0	0	6
MIMAT0000443	hsa-miR-125a-5p	ENSG00000108107	RPL28	protein_coding	chr19	55903047	55903053	55903047	55903053	+	2	0	AGO1-4	1	0	1	0	0	0	0	6
MIMAT0000450	hsa-miR-149-5p	ENSG00000108107	RPL28	protein_coding	chr19	55903419	55903424	55903419	55903424	+	2	0	AGO2	1	0	0	0	0	0	0	2
MIMAT0000451	hsa-miR-150-5p	ENSG00000108107	RPL28	protein_coding	chr19	55900966	55900971	55900944	55900972	+	1	0	AGO2	1	0	0	1	0	0	0	3
MIMAT0000455	hsa-miR-185-5p	ENSG00000108107	RPL28	protein_coding	chr19	55901381	55901386	55901381	55901386	+	1	0	AGO1-4	1	0	0	0	0	0	0	7
MIMAT0000459	hsa-miR-193a-3p	ENSG00000108107	RPL28	protein_coding	chr19	55903420	55903425	55903420	55903425	+	2	0	AGO2	1	0	0	0	0	0	0	4
MIMAT0000461	hsa-miR-195-5p	ENSG00000108107	RPL28	protein_coding	chr19	55901878	55901878	55901873	55901884	+	4	0	AGO2	3	0	0	0	0	0	0	2
MIMAT0000461	hsa-miR-195-5p	ENSG00000108107	RPL28	protein_coding	chr19	55902952	55902958	55902952	55902958	+	1	0	AGO2	1	0	0	0	0	0	0	2
MIMAT0000510	hsa-miR-320a	ENSG00000108107	RPL28	protein_coding	chr19	55900438	55900443	55900438	55900443	+	1	0	AGO1-4	1	0	0	0	0	0	0	2
MIMAT0000617	hsa-miR-200c-3p	ENSG00000108107	RPL28	protein_coding	chr19	55901738	55901744	55901738	55901744	+	1	0	AGO1-4	1	0	0	0	0	0	0	5
MIMAT0000646	hsa-miR-155-5p	ENSG00000108107	RPL28	protein_coding	chr19	55901840	55901847	55901840	55901847	+	2	0	AGO1-4	1	0	0	0	0	0	0	4
MIMAT0000681	hsa-miR-29c-3p	ENSG00000108107	RPL28	protein_coding	chr19	55900081	55900087	55900081	55900087	+	2	0	AGO2	1	0	0	0	0	0	0	5
MIMAT0000685	hsa-miR-34b-5p	ENSG00000108107	RPL28	protein_coding	chr19	55898682	55898688	55898682	55898688	+	4	0	AGO1-4	0	0	1	0	0	0	0	4
MIMAT0000685	hsa-miR-34b-5p	ENSG00000108107	RPL28	protein_coding	chr19	55901667	55901689	55901667	55901689	+	1	0	AGO1-4	0	1	0	0	0	0	0	4
MIMAT0000686	hsa-miR-34c-5p	ENSG00000108107	RPL28	protein_coding	chr19	55900992	55900998	55900992	55900998	+	1	0	AGO2	1	0	0	0	0	0	0	5
MIMAT0000687	hsa-miR-299-3p	ENSG00000108107	RPL28	protein_coding	chr19	55900189	55900194	55900189	55900194	+	2	0	AGO2	1	0	0	0	0	0	0	6
MIMAT0000710	hsa-miR-365a-3p	ENSG00000108107	RPL28	protein_coding	chr19	55901841	55901846	55901841	55901846	+	2	0	AGO1-4	1	0	0	0	0	0	0	4
MIMAT0000729	hsa-miR-376a-3p	ENSG00000108107	RPL28	protein_coding	chr19	55903183	55903188	55903183	55903188	+	2	0	AGO1-4,AGO2	1	0	0	0	0	0	0	8
MIMAT0000736	hsa-miR-381-3p	ENSG00000108107	RPL28	protein_coding	chr19	55901743	55901748	55901743	55901748	+	1	0	AGO1-4	1	0	0	0	0	0	0	10
MIMAT0000752	hsa-miR-328-3p	ENSG00000108107	RPL28	protein_coding	chr19	55899623	55899629	55899623	55899629	+	13	0	AGO1-4	0	0	1	0	0	0	0	15
MIMAT0000752	hsa-miR-328-3p	ENSG00000108107	RPL28	protein_coding	chr19	55900420	55900425	55900420	55900425	+	1	0	AGO1-4	1	0	0	0	0	0	0	15
MIMAT0000753	hsa-miR-342-3p	ENSG00000108107	RPL28	protein_coding	chr19	55899974	55899979	55899974	55899979	+	1	0	AGO2	1	0	0	0	0	0	0	0
MIMAT0000756	hsa-miR-326	ENSG00000108107	RPL28	protein_coding	chr19	55899701	55899718	55899701	55899718	+	23	2	AGO1-4,AGO2	0	0	0	0	1	0	0	11
MIMAT0000759	hsa-miR-148b-3p	ENSG00000108107	RPL28	protein_coding	chr19	55901416	55901421	55901416	55901421	+	1	0	AGO1-4	1	0	0	0	0	0	0	9
MIMAT0000762	hsa-miR-324-3p	ENSG00000108107	RPL28	protein_coding	chr19	55900000	55900007	55900000	55900007	+	1	0	AGO2	1	0	0	0	0	0	0	15
MIMAT0000763	hsa-miR-338-3p	ENSG00000108107	RPL28	protein_coding	chr19	55901470	55901475	55901470	55901475	+	1	0	AGO1-4	1	0	0	0	0	0	0	6
MIMAT0000763	hsa-miR-338-3p	ENSG00000108107	RPL28	protein_coding	chr19	55901837	55901842	55901837	55901842	+	2	0	AGO1-4	1	0	0	0	0	0	0	6
MIMAT0000765	hsa-miR-335-5p	ENSG00000108107	RPL28	protein_coding	chr19	55900382	55900388	55900382	55900388	+	1	0	AGO1-4	1	0	0	0	0	0	0	3
MIMAT0000765	hsa-miR-335-5p	ENSG00000108107	RPL28	protein_coding	chr19	55903412	55903417	55903412	55903417	+	2	0	AGO2	1	0	0	0	0	0	0	3
MIMAT0000771	hsa-miR-325	ENSG00000108107	RPL28	protein_coding	chr19	55903426	55903431	55903426	55903431	+	2	0	AGO2	1	0	0	0	0	0	0	0
MIMAT0000772	hsa-miR-345-5p	ENSG00000108107	RPL28	protein_coding	chr19	55899724	55899729	55899724	55899729	+	19	0	AGO1-4,AGO2	1	0	0	0	0	0	0	3
MIMAT0000773	hsa-miR-346	ENSG00000108107	RPL28	protein_coding	chr19	55900985	55900991	55900985	55900991	+	1	0	AGO2	1	0	0	0	0	0	0	5
MIMAT0001075	hsa-miR-384	ENSG00000108107	RPL28	protein_coding	chr19	55903111	55903116	55903108	55903117	+	6	0	AGO1-4,AGO2	1	0	0	0	1	0	0	0
MIMAT0001339	hsa-miR-422a	ENSG00000108107	RPL28	protein_coding	chr19	55898769	55898775	55898769	55898775	+	4	0	AGO1-4	0	0	1	0	0	0	0	1
MIMAT0001341	hsa-miR-424-5p	ENSG00000108107	RPL28	protein_coding	chr19	55901878	55901878	55901873	55901884	+	4	0	AGO2	3	0	0	0	0	0	0	3
MIMAT0001341	hsa-miR-424-5p	ENSG00000108107	RPL28	protein_coding	chr19	55902952	55902958	55902952	55902958	+	1	0	AGO2	1	0	0	0	0	0	0	3
MIMAT0001536	hsa-miR-429	ENSG00000108107	RPL28	protein_coding	chr19	55901738	55901744	55901738	55901744	+	1	0	AGO1-4	1	0	0	0	0	0	0	3
MIMAT0001541	hsa-miR-449a	ENSG00000108107	RPL28	protein_coding	chr19	55900992	55900998	55900992	55900998	+	1	0	AGO2	1	0	0	0	0	0	0	3
MIMAT0001625	hsa-miR-431-5p	ENSG00000108107	RPL28	protein_coding	chr19	55900118	55900123	55900118	55900123	+	2	0	AGO2	1	0	0	0	0	0	0	9
MIMAT0001627	hsa-miR-433-3p	ENSG00000108107	RPL28	protein_coding	chr19	55903157	55903162	55903157	55903162	+	2	0	AGO1-4,AGO2	1	0	0	0	0	0	0	6
MIMAT0001629	hsa-miR-329-3p	ENSG00000108107	RPL28	protein_coding	chr19	55899794	55899799	55899794	55899799	+	6	0	AGO1-4	1	0	0	0	0	0	0	7
MIMAT0001631	hsa-miR-451a	ENSG00000108107	RPL28	protein_coding	chr19	55900093	55900098	55900093	55900098	+	2	0	AGO2	1	0	0	0	0	0	0	5
MIMAT0002172	hsa-miR-376b-3p	ENSG00000108107	RPL28	protein_coding	chr19	55903183	55903188	55903183	55903188	+	2	0	AGO1-4,AGO2	1	0	0	0	0	0	0	3
MIMAT0002173	hsa-miR-483-3p	ENSG00000108107	RPL28	protein_coding	chr19	55900176	55900181	55900176	55900181	+	2	0	AGO2	1	0	0	0	0	0	0	4
MIMAT0002175	hsa-miR-485-5p	ENSG00000108107	RPL28	protein_coding	chr19	55901651	55901657	55901638	55901658	+	1	0	AGO1-4	1	1	1	0	0	0	0	7
MIMAT0002175	hsa-miR-485-5p	ENSG00000108107	RPL28	protein_coding	chr19	55901689	55901695	55901689	55901695	+	1	0	AGO1-4	1	0	1	0	0	0	0	7
MIMAT0002175	hsa-miR-485-5p	ENSG00000108107	RPL28	protein_coding	chr19	55901824	55901830	55901824	55901830	+	2	0	AGO1-4	1	0	1	0	0	0	0	7
MIMAT0002177	hsa-miR-486-5p	ENSG00000108107	RPL28	protein_coding	chr19	55901711	55901716	55901711	55901716	+	1	0	AGO1-4	1	0	0	0	0	0	0	11
MIMAT0002177	hsa-miR-486-5p	ENSG00000108107	RPL28	protein_coding	chr19	55901846	55901851	55901846	55901851	+	4	0	AGO1-4,AGO2	1	0	0	0	0	0	0	11
MIMAT0002805	hsa-miR-489-3p	ENSG00000108107	RPL28	protein_coding	chr19	55899854	55899861	55899854	55899861	+	1	0	AGO1-4	1	0	0	0	0	0	0	0
MIMAT0002806	hsa-miR-490-3p	ENSG00000108107	RPL28	protein_coding	chr19	55901442	55901447	55901442	55901447	+	1	0	AGO1-4	1	0	0	0	0	0	0	9
MIMAT0002807	hsa-miR-491-5p	ENSG00000108107	RPL28	protein_coding	chr19	55901942	55901947	55901942	55901947	+	1	0	AGO2	1	0	1	0	0	0	0	5
MIMAT0002816	hsa-miR-494-3p	ENSG00000108107	RPL28	protein_coding	chr19	55903215	55903220	55903215	55903220	+	1	0	AGO2	1	0	0	0	0	0	0	4
MIMAT0002816	hsa-miR-494-3p	ENSG00000108107	RPL28	protein_coding	chr19	55903407	55903412	55903407	55903412	+	2	0	AGO2	1	0	0	0	0	0	0	4
MIMAT0002819	hsa-miR-193b-3p	ENSG00000108107	RPL28	protein_coding	chr19	55903420	55903425	55903420	55903425	+	2	0	AGO2	1	0	0	0	0	0	0	5
MIMAT0002820	hsa-miR-497-5p	ENSG00000108107	RPL28	protein_coding	chr19	55901878	55901878	55901873	55901884	+	4	0	AGO2	3	0	0	0	0	0	0	2
MIMAT0002820	hsa-miR-497-5p	ENSG00000108107	RPL28	protein_coding	chr19	55902952	55902958	55902952	55902958	+	1	0	AGO2	1	0	0	0	0	0	0	2
MIMAT0002821	hsa-miR-181d-5p	ENSG00000108107	RPL28	protein_coding	chr19	55901537	55901543	55901521	55901544	+	4	0	AGO1-4,AGO2	1	0	0	0	1	0	0	6
MIMAT0002823	hsa-miR-512-3p	ENSG00000108107	RPL28	protein_coding	chr19	55901413	55901420	55901413	55901420	+	1	0	AGO1-4	1	0	0	0	0	0	0	3
MIMAT0002826	hsa-miR-515-5p	ENSG00000108107	RPL28	protein_coding	chr19	55901576	55901581	55901576	55901581	+	1	0	AGO1-4	1	0	0	0	0	0	0	4
MIMAT0002830	hsa-miR-520f-3p	ENSG00000108107	RPL28	protein_coding	chr19	55901415	55901420	55901415	55901420	+	1	0	AGO1-4	1	0	0	0	0	0	0	3
MIMAT0002833	hsa-miR-520a-5p	ENSG00000108107	RPL28	protein_coding	chr19	55899846	55899851	55899846	55899851	+	1	0	AGO1-4	1	0	0	0	0	0	0	3
MIMAT0002838	hsa-miR-525-5p	ENSG00000108107	RPL28	protein_coding	chr19	55899846	55899851	55899846	55899851	+	1	0	AGO1-4	1	0	0	0	0	0	0	7
MIMAT0002849	hsa-miR-524-5p	ENSG00000108107	RPL28	protein_coding	chr19	55903193	55903198	55903193	55903198	+	4	0	AGO1-4,AGO2	1	0	0	0	0	0	0	6
MIMAT0002855	hsa-miR-520d-5p	ENSG00000108107	RPL28	protein_coding	chr19	55903193	55903198	55903193	55903198	+	4	0	AGO1-4,AGO2	1	0	0	0	0	0	0	4
MIMAT0002868	hsa-miR-522-3p	ENSG00000108107	RPL28	protein_coding	chr19	55901770	55901776	55901770	55901776	+	1	0	AGO1-4	1	0	0	0	0	0	0	7
MIMAT0002871	hsa-miR-500a-3p	ENSG00000108107	RPL28	protein_coding	chr19	55900182	55900187	55900182	55900187	+	2	0	AGO2	0	0	1	0	0	0	0	7
MIMAT0002871	hsa-miR-500a-3p	ENSG00000108107	RPL28	protein_coding	chr19	55901528	55901533	55901528	55901533	+	4	0	AGO1-4,AGO2	0	0	1	0	0	0	0	7
MIMAT0002874	hsa-miR-503-5p	ENSG00000108107	RPL28	protein_coding	chr19	55901877	55901878	55901873	55901884	+	4	0	AGO2	3	0	0	0	0	0	0	7
MIMAT0002874	hsa-miR-503-5p	ENSG00000108107	RPL28	protein_coding	chr19	55902951	55902958	55902951	55902958	+	1	0	AGO2	1	0	0	0	0	0	0	7
MIMAT0002878	hsa-miR-506-3p	ENSG00000108107	RPL28	protein_coding	chr19	55899893	55899898	55899893	55899898	+	1	0	AGO1-4	1	0	0	0	0	0	0	1
MIMAT0002878	hsa-miR-506-3p	ENSG00000108107	RPL28	protein_coding	chr19	55901143	55901148	55901143	55901148	+	2	0	AGO2	1	0	0	0	0	0	0	1
MIMAT0002882	hsa-miR-510-5p	ENSG00000108107	RPL28	protein_coding	chr19	55901153	55901158	55901153	55901158	+	2	0	AGO2	1	0	0	0	0	0	0	1
MIMAT0002883	hsa-miR-514a-3p	ENSG00000108107	RPL28	protein_coding	chr19	55899857	55899862	55899857	55899862	+	1	0	AGO1-4	1	0	0	0	0	0	0	5
MIMAT0003165	hsa-miR-545-3p	ENSG00000108107	RPL28	protein_coding	chr19	55899939	55899946	55899939	55899946	+	1	0	AGO2	1	0	0	0	0	0	0	1
MIMAT0003214	hsa-miR-551a	ENSG00000108107	RPL28	protein_coding	chr19	55900952	55900957	55900952	55900957	+	1	0	AGO2	1	0	0	0	0	0	0	3
MIMAT0003215	hsa-miR-552-3p	ENSG00000108107	RPL28	protein_coding	chr19	55898260	55898266	55898260	55898266	+	3	0	AGO1-4,AGO2	0	0	1	0	0	0	0	6
MIMAT0003233	hsa-miR-551b-3p	ENSG00000108107	RPL28	protein_coding	chr19	55900952	55900957	55900952	55900957	+	1	0	AGO2	1	0	0	0	0	0	0	8
MIMAT0003242	hsa-miR-577	ENSG00000108107	RPL28	protein_coding	chr19	55901446	55901452	55901446	55901452	+	1	0	AGO1-4	1	0	0	0	0	0	0	5
MIMAT0003245	hsa-miR-580-3p	ENSG00000108107	RPL28	protein_coding	chr19	55898348	55898354	55898348	55898354	+	1	0	AGO1-4	0	0	1	0	0	0	0	2
MIMAT0003245	hsa-miR-580-3p	ENSG00000108107	RPL28	protein_coding	chr19	55899736	55899741	55899736	55899741	+	14	0	AGO1-4	1	0	0	0	0	0	0	2
MIMAT0003255	hsa-miR-588	ENSG00000108107	RPL28	protein_coding	chr19	55899867	55899872	55899867	55899872	+	1	0	AGO1-4	1	0	0	0	0	0	0	0
MIMAT0003255	hsa-miR-588	ENSG00000108107	RPL28	protein_coding	chr19	55902062	55902068	55902062	55902068	+	3	0	AGO1-4,AGO2	1	0	0	0	0	0	0	0
MIMAT0003267	hsa-miR-599	ENSG00000108107	RPL28	protein_coding	chr19	55903198	55903203	55903183	55903204	+	4	0	AGO1-4,AGO2	1	0	0	0	1	0	0	2
MIMAT0003283	hsa-miR-615-3p	ENSG00000108107	RPL28	protein_coding	chr19	55902956	55902961	55902956	55902961	+	1	0	AGO2	1	0	0	0	0	0	0	2
MIMAT0003289	hsa-miR-620	ENSG00000108107	RPL28	protein_coding	chr19	55901971	55901976	55901971	55901976	+	1	0	AGO1-4	1	0	0	0	0	0	0	0
MIMAT0003296	hsa-miR-627-5p	ENSG00000108107	RPL28	protein_coding	chr19	55903154	55903159	55903154	55903159	+	2	0	AGO1-4,AGO2	1	0	0	0	0	0	0	0
MIMAT0003311	hsa-miR-641	ENSG00000108107	RPL28	protein_coding	chr19	55903000	55903005	55902998	55903005	+	4	0	AGO1-4,AGO2	1	0	1	0	0	0	0	1
MIMAT0003311	hsa-miR-641	ENSG00000108107	RPL28	protein_coding	chr19	55903169	55903175	55903169	55903175	+	2	0	AGO1-4,AGO2	1	0	1	0	0	0	0	1
MIMAT0003312	hsa-miR-642a-5p	ENSG00000108107	RPL28	protein_coding	chr19	55902158	55902165	55902158	55902165	+	1	0	AGO1-4	1	0	0	0	0	0	0	3
MIMAT0003320	hsa-miR-650	ENSG00000108107	RPL28	protein_coding	chr19	55901653	55901658	55901653	55901658	+	1	0	AGO1-4	1	0	1	0	0	0	0	0
MIMAT0003320	hsa-miR-650	ENSG00000108107	RPL28	protein_coding	chr19	55902005	55902010	55902005	55902010	+	1	0	AGO1-4	1	0	1	0	0	0	0	0
MIMAT0003322	hsa-miR-652-3p	ENSG00000108107	RPL28	protein_coding	chr19	55899630	55899636	55899630	55899636	+	14	0	AGO1-4,AGO2	0	0	1	0	0	0	1	7
MIMAT0003327	hsa-miR-449b-5p	ENSG00000108107	RPL28	protein_coding	chr19	55900992	55900998	55900992	55900998	+	1	0	AGO2	1	0	0	0	0	0	0	4
MIMAT0003329	hsa-miR-411-5p	ENSG00000108107	RPL28	protein_coding	chr19	55903442	55903447	55903428	55903448	+	2	0	AGO2	1	0	0	0	1	0	0	8
MIMAT0003330	hsa-miR-654-5p	ENSG00000108107	RPL28	protein_coding	chr19	55899683	55899689	55899683	55899689	+	23	6	AGO1-4,AGO2	0	0	0	0	0	1	0	11
MIMAT0003330	hsa-miR-654-5p	ENSG00000108107	RPL28	protein_coding	chr19	55901549	55901555	55901549	55901555	+	1	0	AGO1-4	1	0	1	0	0	0	0	11
MIMAT0003330	hsa-miR-654-5p	ENSG00000108107	RPL28	protein_coding	chr19	55901813	55901818	55901813	55901818	+	2	0	AGO1-4	1	0	1	0	0	0	0	11
MIMAT0003330	hsa-miR-654-5p	ENSG00000108107	RPL28	protein_coding	chr19	55901943	55901948	55901943	55901948	+	1	0	AGO2	1	0	1	0	0	0	0	11
MIMAT0003339	hsa-miR-421	ENSG00000108107	RPL28	protein_coding	chr19	55896942	55896964	55896942	55896964	+	1	0	AGO1-4	0	1	0	0	0	0	0	8
MIMAT0003389	hsa-miR-542-3p	ENSG00000108107	RPL28	protein_coding	chr19	55900387	55900392	55900387	55900392	+	1	0	AGO1-4	1	0	0	0	0	0	0	4
MIMAT0003389	hsa-miR-542-3p	ENSG00000108107	RPL28	protein_coding	chr19	55900428	55900434	55900428	55900434	+	1	0	AGO1-4	1	0	0	0	0	0	0	4
MIMAT0003389	hsa-miR-542-3p	ENSG00000108107	RPL28	protein_coding	chr19	55901721	55901726	55901721	55901726	+	1	0	AGO1-4	1	0	0	0	0	0	0	4
MIMAT0003393	hsa-miR-425-5p	ENSG00000108107	RPL28	protein_coding	chr19	55899800	55899805	55899800	55899805	+	5	0	AGO1-4	1	0	0	0	0	0	0	1
MIMAT0003393	hsa-miR-425-5p	ENSG00000108107	RPL28	protein_coding	chr19	55899814	55899819	55899814	55899819	+	2	0	AGO1-4	1	0	0	0	0	0	0	1
MIMAT0003880	hsa-miR-671-5p	ENSG00000108107	RPL28	protein_coding	chr19	55900009	55900015	55900009	55900015	+	1	0	AGO2	1	0	1	0	0	0	0	2
MIMAT0003886	hsa-miR-769-5p	ENSG00000108107	RPL28	protein_coding	chr19	55900395	55900401	55900374	55900402	+	1	0	AGO1-4	1	0	0	1	0	0	0	1
MIMAT0003886	hsa-miR-769-5p	ENSG00000108107	RPL28	protein_coding	chr19	55902014	55902019	55901992	55902020	+	1	0	AGO1-4	1	0	0	1	0	0	0	1
MIMAT0003886	hsa-miR-769-5p	ENSG00000108107	RPL28	protein_coding	chr19	55902169	55902174	55902147	55902175	+	1	0	AGO1-4	1	0	0	1	0	0	0	1
MIMAT0004185	hsa-miR-802	ENSG00000108107	RPL28	protein_coding	chr19	55903424	55903429	55903424	55903429	+	2	0	AGO2	1	0	0	0	0	0	0	4
MIMAT0004563	hsa-miR-199b-3p	ENSG00000108107	RPL28	protein_coding	chr19	55899962	55899967	55899962	55899967	+	1	0	AGO2	1	0	0	0	0	0	0	5
MIMAT0004605	hsa-miR-129-2-3p	ENSG00000108107	RPL28	protein_coding	chr19	55902149	55902154	55902149	55902154	+	1	0	AGO1-4	1	0	0	0	0	0	0	1
MIMAT0004605	hsa-miR-129-2-3p	ENSG00000108107	RPL28	protein_coding	chr19	55902945	55902950	55902945	55902950	+	1	0	AGO2	1	0	0	0	0	0	0	1
MIMAT0004614	hsa-miR-193a-5p	ENSG00000108107	RPL28	protein_coding	chr19	55903036	55903041	55903036	55903041	+	2	0	AGO1-4	1	0	0	0	0	0	0	12
MIMAT0004682	hsa-miR-361-3p	ENSG00000108107	RPL28	protein_coding	chr19	55900123	55900130	55900123	55900130	+	2	0	AGO2	1	0	0	0	0	0	0	4
MIMAT0004683	hsa-miR-362-3p	ENSG00000108107	RPL28	protein_coding	chr19	55899794	55899799	55899794	55899799	+	6	0	AGO1-4	1	0	0	0	0	0	0	2
MIMAT0004687	hsa-miR-371a-5p	ENSG00000108107	RPL28	protein_coding	chr19	55900373	55900378	55900373	55900378	+	1	0	AGO1-4	1	0	0	0	0	0	0	3
MIMAT0004687	hsa-miR-371a-5p	ENSG00000108107	RPL28	protein_coding	chr19	55900980	55900985	55900980	55900985	+	1	0	AGO2	1	0	0	0	0	0	0	3
MIMAT0004692	hsa-miR-340-5p	ENSG00000108107	RPL28	protein_coding	chr19	55903131	55903136	55903113	55903137	+	5	0	AGO1-4,AGO2	1	0	0	0	1	0	0	7
MIMAT0004693	hsa-miR-330-5p	ENSG00000108107	RPL28	protein_coding	chr19	55899701	55899718	55899701	55899718	+	23	2	AGO1-4,AGO2	0	0	0	0	1	0	0	6
MIMAT0004702	hsa-miR-339-3p	ENSG00000108107	RPL28	protein_coding	chr19	55901849	55901856	55901849	55901856	+	6	0	AGO1-4,AGO2	1	0	0	0	0	0	0	3
MIMAT0004774	hsa-miR-501-3p	ENSG00000108107	RPL28	protein_coding	chr19	55901528	55901534	55901528	55901534	+	4	0	AGO1-4,AGO2	1	0	0	0	0	0	0	10
MIMAT0004775	hsa-miR-502-3p	ENSG00000108107	RPL28	protein_coding	chr19	55901528	55901534	55901528	55901534	+	4	0	AGO1-4,AGO2	1	0	0	0	0	0	0	6
MIMAT0004780	hsa-miR-532-3p	ENSG00000108107	RPL28	protein_coding	chr19	55900966	55900971	55900966	55900971	+	1	0	AGO2	1	0	0	0	0	0	0	10
MIMAT0004797	hsa-miR-582-3p	ENSG00000108107	RPL28	protein_coding	chr19	55896919	55896939	55896919	55896939	+	1	0	AGO1-4	0	1	0	0	0	0	0	4
MIMAT0004797	hsa-miR-582-3p	ENSG00000108107	RPL28	protein_coding	chr19	55902309	55902337	55902309	55902337	+	1	0	AGO2	0	0	0	1	0	0	0	4
MIMAT0004797	hsa-miR-582-3p	ENSG00000108107	RPL28	protein_coding	chr19	55903421	55903426	55903399	55903427	+	2	0	AGO2	1	0	1	1	0	0	0	4
MIMAT0004805	hsa-miR-616-3p	ENSG00000108107	RPL28	protein_coding	chr19	55903123	55903128	55903101	55903129	+	15	0	AGO1,AGO1-4,AGO2	1	0	0	1	0	0	0	7
MIMAT0004807	hsa-miR-624-3p	ENSG00000108107	RPL28	protein_coding	chr19	55899893	55899900	55899893	55899900	+	1	0	AGO1-4	1	0	0	0	0	0	0	1
MIMAT0004807	hsa-miR-624-3p	ENSG00000108107	RPL28	protein_coding	chr19	55901892	55901897	55901892	55901897	+	4	0	AGO2	1	0	0	0	0	0	0	1
MIMAT0004814	hsa-miR-654-3p	ENSG00000108107	RPL28	protein_coding	chr19	55900135	55900141	55900135	55900141	+	2	0	AGO2	1	0	0	0	0	0	0	9
MIMAT0004903	hsa-miR-300	ENSG00000108107	RPL28	protein_coding	chr19	55901743	55901748	55901743	55901748	+	1	0	AGO1-4	1	0	0	0	0	0	0	0
MIMAT0004909	hsa-miR-450b-5p	ENSG00000108107	RPL28	protein_coding	chr19	55903073	55903078	55903073	55903078	+	21	0	AGO1,AGO1-4,AGO2,AGO3	1	0	0	0	0	0	0	5
MIMAT0004911	hsa-miR-874-3p	ENSG00000108107	RPL28	protein_coding	chr19	55899909	55899914	55899909	55899914	+	1	0	AGO1-4	1	0	0	0	0	0	0	11
MIMAT0004920	hsa-miR-541-3p	ENSG00000108107	RPL28	protein_coding	chr19	55899683	55899689	55899683	55899689	+	23	6	AGO1-4,AGO2	0	0	0	0	0	1	0	10
MIMAT0004920	hsa-miR-541-3p	ENSG00000108107	RPL28	protein_coding	chr19	55901549	55901555	55901549	55901555	+	1	0	AGO1-4	1	0	1	0	0	0	0	10
MIMAT0004920	hsa-miR-541-3p	ENSG00000108107	RPL28	protein_coding	chr19	55901813	55901818	55901813	55901818	+	2	0	AGO1-4	1	0	1	0	0	0	0	10
MIMAT0004920	hsa-miR-541-3p	ENSG00000108107	RPL28	protein_coding	chr19	55901943	55901948	55901943	55901948	+	1	0	AGO2	1	0	1	0	0	0	0	10
MIMAT0004924	hsa-miR-876-5p	ENSG00000108107	RPL28	protein_coding	chr19	55903099	55903104	55903099	55903104	+	17	0	AGO1,AGO1-4,AGO2	1	0	0	0	0	0	0	7
MIMAT0004926	hsa-miR-708-5p	ENSG00000108107	RPL28	protein_coding	chr19	55899693	55899698	55899692	55899699	+	23	1	AGO1-4,AGO2	0	0	1	0	0	1	1	4
MIMAT0004926	hsa-miR-708-5p	ENSG00000108107	RPL28	protein_coding	chr19	55900414	55900419	55900414	55900419	+	1	0	AGO1-4	1	0	0	0	0	0	0	4
MIMAT0004949	hsa-miR-877-5p	ENSG00000108107	RPL28	protein_coding	chr19	55901934	55901939	55901934	55901939	+	1	0	AGO2	1	0	0	0	0	0	0	5
MIMAT0004952	hsa-miR-665	ENSG00000108107	RPL28	protein_coding	chr19	55900415	55900421	55900415	55900421	+	1	0	AGO1-4	1	0	0	0	0	0	0	1
MIMAT0004952	hsa-miR-665	ENSG00000108107	RPL28	protein_coding	chr19	55901660	55901667	55901649	55901668	+	1	0	AGO1-4	1	1	0	0	0	0	0	1
MIMAT0004953	hsa-miR-873-5p	ENSG00000108107	RPL28	protein_coding	chr19	55902052	55902058	55902052	55902058	+	1	0	AGO1-4	1	0	0	0	0	0	0	7
MIMAT0004957	hsa-miR-760	ENSG00000108107	RPL28	protein_coding	chr19	55898689	55898695	55898689	55898695	+	4	0	AGO1-4	0	0	1	0	0	0	0	10
MIMAT0004985	hsa-miR-942-5p	ENSG00000108107	RPL28	protein_coding	chr19	55903059	55903064	55903059	55903064	+	3	0	AGO1-4,AGO2	1	0	0	0	0	0	0	0
MIMAT0005458	hsa-miR-1224-5p	ENSG00000108107	RPL28	protein_coding	chr19	55898255	55898261	55898255	55898261	+	3	0	AGO1-4,AGO2	0	0	1	0	0	0	0	8
MIMAT0005458	hsa-miR-1224-5p	ENSG00000108107	RPL28	protein_coding	chr19	55902985	55902990	55902963	55902991	+	3	0	AGO2	1	0	1	1	0	0	0	8
MIMAT0005458	hsa-miR-1224-5p	ENSG00000108107	RPL28	protein_coding	chr19	55903345	55903351	55903324	55903352	+	2	0	AGO1,AGO2	1	0	1	1	0	0	0	8
MIMAT0005788	hsa-miR-513b-5p	ENSG00000108107	RPL28	protein_coding	chr19	55899951	55899954	55899927	55899979	+	1	0	AGO2	1	0	0	2	0	0	0	1
MIMAT0005788	hsa-miR-513b-5p	ENSG00000108107	RPL28	protein_coding	chr19	55899973	55899978	55899973	55899978	+	1	0	AGO2	1	0	0	0	0	0	0	1
MIMAT0005788	hsa-miR-513b-5p	ENSG00000108107	RPL28	protein_coding	chr19	55903329	55903334	55903307	55903335	+	2	0	AGO1,AGO2	1	0	0	1	0	0	0	1
MIMAT0005789	hsa-miR-513c-5p	ENSG00000108107	RPL28	protein_coding	chr19	55899955	55899960	55899955	55899960	+	1	0	AGO2	1	0	0	0	0	0	0	1
MIMAT0005789	hsa-miR-513c-5p	ENSG00000108107	RPL28	protein_coding	chr19	55901132	55901137	55901132	55901137	+	2	0	AGO2	1	0	0	0	0	0	0	1
MIMAT0005792	hsa-miR-320b	ENSG00000108107	RPL28	protein_coding	chr19	55900438	55900443	55900438	55900443	+	1	0	AGO1-4	1	0	0	0	0	0	0	0
MIMAT0005793	hsa-miR-320c	ENSG00000108107	RPL28	protein_coding	chr19	55900438	55900443	55900438	55900443	+	1	0	AGO1-4	1	0	0	0	0	0	0	5
MIMAT0005795	hsa-miR-1323	ENSG00000108107	RPL28	protein_coding	chr19	55900978	55900983	55900978	55900983	+	1	0	AGO2	1	0	0	0	0	0	0	5
MIMAT0005797	hsa-miR-1301-3p	ENSG00000108107	RPL28	protein_coding	chr19	55903351	55903357	55903330	55903358	+	2	0	AGO1,AGO2	1	0	1	1	0	0	0	7
MIMAT0005798	hsa-miR-1185-5p	ENSG00000108107	RPL28	protein_coding	chr19	55901988	55901993	55901988	55901993	+	1	0	AGO1-4	1	0	0	0	0	0	0	3
MIMAT0005824	hsa-miR-1179	ENSG00000108107	RPL28	protein_coding	chr19	55902112	55902118	55902112	55902118	+	3	0	AGO1-4,AGO2	1	0	0	0	0	0	0	3
MIMAT0005824	hsa-miR-1179	ENSG00000108107	RPL28	protein_coding	chr19	55903207	55903212	55903207	55903212	+	3	0	AGO1-4,AGO2	1	0	0	0	0	0	0	3
MIMAT0005877	hsa-miR-1286	ENSG00000108107	RPL28	protein_coding	chr19	55901681	55901686	55901665	55901687	+	1	0	AGO1-4	1	1	1	0	0	0	0	2
MIMAT0005877	hsa-miR-1286	ENSG00000108107	RPL28	protein_coding	chr19	55902054	55902059	55902054	55902059	+	1	0	AGO1-4	1	0	1	0	0	0	0	2
MIMAT0005878	hsa-miR-1287-5p	ENSG00000108107	RPL28	protein_coding	chr19	55903360	55903365	55903360	55903365	+	1	0	AGO1	1	0	1	0	0	0	0	8
MIMAT0005919	hsa-miR-548o-3p	ENSG00000108107	RPL28	protein_coding	chr19	55900978	55900983	55900978	55900983	+	1	0	AGO2	1	0	0	0	0	0	0	4
MIMAT0005924	hsa-miR-1270	ENSG00000108107	RPL28	protein_coding	chr19	55901971	55901976	55901971	55901976	+	1	0	AGO1-4	1	0	0	0	0	0	0	4
MIMAT0005930	hsa-miR-1276	ENSG00000108107	RPL28	protein_coding	chr19	55900370	55900375	55900370	55900375	+	1	0	AGO1-4	1	0	0	0	0	0	0	8
MIMAT0005952	hsa-miR-1321	ENSG00000108107	RPL28	protein_coding	chr19	55899757	55899763	55899736	55899764	+	14	0	AGO1-4	1	0	1	1	0	0	0	0
MIMAT0005952	hsa-miR-1321	ENSG00000108107	RPL28	protein_coding	chr19	55901990	55901996	55901969	55901997	+	1	0	AGO1-4	1	0	1	1	0	0	0	0
MIMAT0005955	hsa-miR-1197	ENSG00000108107	RPL28	protein_coding	chr19	55901405	55901410	55901405	55901410	+	1	0	AGO1-4	1	0	0	0	0	0	0	3
MIMAT0005955	hsa-miR-1197	ENSG00000108107	RPL28	protein_coding	chr19	55901895	55901900	55901895	55901900	+	4	0	AGO2	1	0	0	0	0	0	0	3
MIMAT0005955	hsa-miR-1197	ENSG00000108107	RPL28	protein_coding	chr19	55903344	55903349	55903344	55903349	+	2	0	AGO1,AGO2	1	0	0	0	0	0	0	3
MIMAT0006764	hsa-miR-320d	ENSG00000108107	RPL28	protein_coding	chr19	55900438	55900443	55900438	55900443	+	1	0	AGO1-4	1	0	0	0	0	0	0	1
MIMAT0007881	hsa-miR-1908-5p	ENSG00000108107	RPL28	protein_coding	chr19	55899599	55899605	55899599	55899605	+	9	0	AGO1,AGO1-4,AGO2	0	0	1	0	0	0	0	3
MIMAT0007881	hsa-miR-1908-5p	ENSG00000108107	RPL28	protein_coding	chr19	55899678	55899683	55899678	55899683	+	21	6	AGO1-4,AGO2	0	0	1	0	0	0	0	3
MIMAT0007888	hsa-miR-1913	ENSG00000108107	RPL28	protein_coding	chr19	55900001	55900007	55900001	55900007	+	1	0	AGO2	0	0	1	0	0	0	0	3
MIMAT0010251	hsa-miR-449c-5p	ENSG00000108107	RPL28	protein_coding	chr19	55898682	55898688	55898682	55898688	+	4	0	AGO1-4	0	0	1	0	0	0	0	3
MIMAT0010251	hsa-miR-449c-5p	ENSG00000108107	RPL28	protein_coding	chr19	55901665	55901689	55901665	55901689	+	1	0	AGO1-4	0	1	0	0	0	0	0	3
MIMAT0010357	hsa-miR-670-5p	ENSG00000108107	RPL28	protein_coding	chr19	55898757	55898763	55898757	55898763	+	4	0	AGO1-4	0	0	1	0	0	0	0	3
MIMAT0010357	hsa-miR-670-5p	ENSG00000108107	RPL28	protein_coding	chr19	55898773	55898778	55898773	55898778	+	4	0	AGO1-4	0	0	1	0	0	0	0	3
MIMAT0010364	hsa-miR-761	ENSG00000108107	RPL28	protein_coding	chr19	55901877	55901879	55901874	55901882	+	4	0	AGO2	0	0	2	0	0	0	0	0
MIMAT0010364	hsa-miR-761	ENSG00000108107	RPL28	protein_coding	chr19	55901994	55902000	55901994	55902000	+	1	0	AGO1-4	0	0	1	0	0	0	0	0
MIMAT0010364	hsa-miR-761	ENSG00000108107	RPL28	protein_coding	chr19	55902951	55902956	55902951	55902956	+	1	0	AGO2	0	0	1	0	0	0	0	0
MIMAT0011156	hsa-miR-2114-5p	ENSG00000108107	RPL28	protein_coding	chr19	55898877	55898883	55898877	55898883	+	1	0	AGO1-4	0	0	1	0	0	0	0	2
MIMAT0011156	hsa-miR-2114-5p	ENSG00000108107	RPL28	protein_coding	chr19	55900101	55900106	55900101	55900106	+	2	0	AGO2	0	0	1	0	0	0	0	2
MIMAT0013516	hsa-miR-2681-3p	ENSG00000108107	RPL28	protein_coding	chr19	55903158	55903163	55903158	55903163	+	2	0	AGO1-4,AGO2	0	0	1	0	0	0	0	1
MIMAT0013517	hsa-miR-2682-5p	ENSG00000108107	RPL28	protein_coding	chr19	55898682	55898688	55898682	55898688	+	4	0	AGO1-4	0	0	1	0	0	0	0	4
MIMAT0015007	hsa-miR-3139	ENSG00000108107	RPL28	protein_coding	chr19	55899693	55899698	55899692	55899699	+	23	1	AGO1-4,AGO2	0	0	1	0	0	1	1	5
MIMAT0015011	hsa-miR-3142	ENSG00000108107	RPL28	protein_coding	chr19	55900029	55900035	55900008	55900036	+	2	0	AGO2	0	0	1	1	0	0	0	1
MIMAT0015011	hsa-miR-3142	ENSG00000108107	RPL28	protein_coding	chr19	55901355	55901383	55901355	55901383	+	1	0	AGO1-4	0	0	0	1	0	0	0	1
MIMAT0015011	hsa-miR-3142	ENSG00000108107	RPL28	protein_coding	chr19	55901888	55901894	55901867	55901895	+	4	0	AGO2	0	0	1	1	0	0	0	1
MIMAT0015049	hsa-miR-1193	ENSG00000108107	RPL28	protein_coding	chr19	55901974	55901979	55901974	55901979	+	1	0	AGO1-4	0	0	1	0	0	0	0	1
MIMAT0015051	hsa-miR-3174	ENSG00000108107	RPL28	protein_coding	chr19	55901642	55901666	55901642	55901666	+	1	0	AGO1-4	0	1	0	0	0	0	0	4
MIMAT0015058	hsa-miR-3180-3p	ENSG00000108107	RPL28	protein_coding	chr19	55899398	55899404	55899398	55899404	+	8	0	AGO1-4	0	0	1	0	0	0	0	0
MIMAT0015058	hsa-miR-3180-3p	ENSG00000108107	RPL28	protein_coding	chr19	55899601	55899607	55899601	55899607	+	8	0	AGO1,AGO1-4	0	0	1	0	0	0	0	0
MIMAT0015058	hsa-miR-3180-3p	ENSG00000108107	RPL28	protein_coding	chr19	55899680	55899685	55899679	55899686	+	21	8	AGO1-4,AGO2	0	0	1	0	0	1	0	0
MIMAT0015078	hsa-miR-3194-5p	ENSG00000108107	RPL28	protein_coding	chr19	55899729	55899734	55899707	55899735	+	23	2	AGO1-4,AGO2	0	0	1	1	0	0	0	1
MIMAT0015078	hsa-miR-3194-5p	ENSG00000108107	RPL28	protein_coding	chr19	55899864	55899870	55899843	55899871	+	1	0	AGO1-4	0	0	1	1	0	0	0	1
MIMAT0015078	hsa-miR-3194-5p	ENSG00000108107	RPL28	protein_coding	chr19	55900378	55900383	55900356	55900384	+	1	0	AGO1-4	0	0	1	1	0	0	0	1
MIMAT0015078	hsa-miR-3194-5p	ENSG00000108107	RPL28	protein_coding	chr19	55901437	55901442	55901415	55901443	+	1	0	AGO1-4	0	0	1	1	0	0	0	1
MIMAT0015078	hsa-miR-3194-5p	ENSG00000108107	RPL28	protein_coding	chr19	55901838	55901843	55901838	55901843	+	2	0	AGO1-4	0	0	1	0	0	0	0	1
MIMAT0015080	hsa-miR-3196	ENSG00000108107	RPL28	protein_coding	chr19	55899398	55899404	55899398	55899404	+	8	0	AGO1-4	0	0	1	0	0	0	0	2
MIMAT0015080	hsa-miR-3196	ENSG00000108107	RPL28	protein_coding	chr19	55899601	55899607	55899601	55899607	+	8	0	AGO1,AGO1-4	0	0	1	0	0	0	0	2
MIMAT0015080	hsa-miR-3196	ENSG00000108107	RPL28	protein_coding	chr19	55899679	55899685	55899679	55899685	+	21	7	AGO1-4,AGO2	0	0	1	0	0	1	0	2
MIMAT0016847	hsa-miR-378c	ENSG00000108107	RPL28	protein_coding	chr19	55898769	55898775	55898769	55898775	+	4	0	AGO1-4	0	0	1	0	0	0	0	5
MIMAT0016870	hsa-miR-4319	ENSG00000108107	RPL28	protein_coding	chr19	55902921	55902949	55902921	55902949	+	1	0	AGO2	0	0	0	1	0	0	0	0
MIMAT0016870	hsa-miR-4319	ENSG00000108107	RPL28	protein_coding	chr19	55903047	55903053	55903026	55903054	+	3	0	AGO1-4,AGO2	0	0	1	1	0	0	0	0
MIMAT0016895	hsa-miR-2355-5p	ENSG00000108107	RPL28	protein_coding	chr19	55898799	55898804	55898799	55898804	+	1	0	AGO1-4	0	0	1	0	0	0	0	5
MIMAT0016895	hsa-miR-2355-5p	ENSG00000108107	RPL28	protein_coding	chr19	55898812	55898818	55898812	55898818	+	1	0	AGO1-4	0	0	1	0	0	0	0	5
MIMAT0016895	hsa-miR-2355-5p	ENSG00000108107	RPL28	protein_coding	chr19	55898935	55898940	55898935	55898940	+	2	0	AGO2	0	0	1	0	0	0	0	5
MIMAT0016895	hsa-miR-2355-5p	ENSG00000108107	RPL28	protein_coding	chr19	55899776	55899782	55899755	55899783	+	11	0	AGO1-4	0	0	1	1	0	0	0	5
MIMAT0016895	hsa-miR-2355-5p	ENSG00000108107	RPL28	protein_coding	chr19	55900099	55900104	55900099	55900104	+	2	0	AGO2	0	0	1	0	0	0	0	5
MIMAT0016895	hsa-miR-2355-5p	ENSG00000108107	RPL28	protein_coding	chr19	55902088	55902094	55902067	55902095	+	3	0	AGO1-4,AGO2	0	0	1	1	0	0	0	5
MIMAT0017988	hsa-miR-3611	ENSG00000108107	RPL28	protein_coding	chr19	55903173	55903179	55903173	55903179	+	2	0	AGO1-4,AGO2	0	0	1	0	0	0	0	0
MIMAT0017989	hsa-miR-3612	ENSG00000108107	RPL28	protein_coding	chr19	55901653	55901658	55901653	55901658	+	1	0	AGO1-4	0	0	1	0	0	0	0	1
MIMAT0017989	hsa-miR-3612	ENSG00000108107	RPL28	protein_coding	chr19	55902005	55902010	55902005	55902010	+	1	0	AGO1-4	0	0	1	0	0	0	0	1
MIMAT0017999	hsa-miR-3619-5p	ENSG00000108107	RPL28	protein_coding	chr19	55901877	55901879	55901874	55901882	+	4	0	AGO2	0	0	2	0	0	0	0	2
MIMAT0017999	hsa-miR-3619-5p	ENSG00000108107	RPL28	protein_coding	chr19	55901994	55902000	55901994	55902000	+	1	0	AGO1-4	0	0	1	0	0	0	0	2
MIMAT0017999	hsa-miR-3619-5p	ENSG00000108107	RPL28	protein_coding	chr19	55902951	55902956	55902951	55902956	+	1	0	AGO2	0	0	1	0	0	0	0	2
MIMAT0018104	hsa-miR-3679-5p	ENSG00000108107	RPL28	protein_coding	chr19	55901988	55901993	55901988	55901993	+	1	0	AGO1-4	0	0	1	0	0	0	0	3
MIMAT0018119	hsa-miR-3690	ENSG00000108107	RPL28	protein_coding	chr19	55898770	55898776	55898770	55898776	+	4	0	AGO1-4	0	0	1	0	0	0	0	7
MIMAT0018178	hsa-miR-3180	ENSG00000108107	RPL28	protein_coding	chr19	55899398	55899404	55899398	55899404	+	8	0	AGO1-4	0	0	1	0	0	0	0	0
MIMAT0018178	hsa-miR-3180	ENSG00000108107	RPL28	protein_coding	chr19	55899601	55899607	55899601	55899607	+	8	0	AGO1,AGO1-4	0	0	1	0	0	0	0	0
MIMAT0018178	hsa-miR-3180	ENSG00000108107	RPL28	protein_coding	chr19	55899680	55899685	55899679	55899686	+	21	8	AGO1-4,AGO2	0	0	1	0	0	1	0	0
MIMAT0018192	hsa-miR-3918	ENSG00000108107	RPL28	protein_coding	chr19	55899788	55899794	55899767	55899795	+	6	0	AGO1-4	0	0	1	1	0	0	0	0
MIMAT0018192	hsa-miR-3918	ENSG00000108107	RPL28	protein_coding	chr19	55900048	55900076	55900048	55900076	+	1	0	AGO2	0	0	0	1	0	0	0	0
MIMAT0018192	hsa-miR-3918	ENSG00000108107	RPL28	protein_coding	chr19	55900971	55900976	55900949	55900977	+	1	0	AGO2	0	0	1	1	0	0	0	0
MIMAT0018192	hsa-miR-3918	ENSG00000108107	RPL28	protein_coding	chr19	55901918	55901923	55901896	55901924	+	4	0	AGO2	0	0	1	1	0	0	0	0
MIMAT0018926	hsa-miR-378d	ENSG00000108107	RPL28	protein_coding	chr19	55898769	55898775	55898769	55898775	+	4	0	AGO1-4	0	0	1	0	0	0	0	4
MIMAT0018927	hsa-miR-378e	ENSG00000108107	RPL28	protein_coding	chr19	55898769	55898775	55898769	55898775	+	4	0	AGO1-4	0	0	1	0	0	0	0	2
MIMAT0018937	hsa-miR-378g	ENSG00000108107	RPL28	protein_coding	chr19	55900041	55900047	55900020	55900048	+	1	0	AGO2	0	0	1	1	0	0	0	2
MIMAT0018937	hsa-miR-378g	ENSG00000108107	RPL28	protein_coding	chr19	55900429	55900457	55900429	55900457	+	1	0	AGO1-4	0	0	0	1	0	0	0	2
MIMAT0018937	hsa-miR-378g	ENSG00000108107	RPL28	protein_coding	chr19	55901009	55901037	55901009	55901037	+	1	0	AGO2	0	0	0	1	0	0	0	2
MIMAT0018937	hsa-miR-378g	ENSG00000108107	RPL28	protein_coding	chr19	55901778	55901783	55901756	55901784	+	1	0	AGO1-4	0	0	1	1	0	0	0	2
MIMAT0018937	hsa-miR-378g	ENSG00000108107	RPL28	protein_coding	chr19	55902031	55902037	55902010	55902038	+	1	0	AGO1-4	0	0	1	1	0	0	0	2
MIMAT0018937	hsa-miR-378g	ENSG00000108107	RPL28	protein_coding	chr19	55903363	55903369	55903342	55903389	+	2	0	AGO1,AGO2	0	0	1	2	0	0	0	2
MIMAT0018952	hsa-miR-4436a	ENSG00000108107	RPL28	protein_coding	chr19	55901011	55901016	55901011	55901016	+	1	0	AGO2	0	0	1	0	0	0	0	0
MIMAT0018952	hsa-miR-4436a	ENSG00000108107	RPL28	protein_coding	chr19	55901557	55901562	55901557	55901562	+	1	0	AGO1-4	0	0	1	0	0	0	0	0
MIMAT0018984	hsa-miR-378h	ENSG00000108107	RPL28	protein_coding	chr19	55898769	55898775	55898769	55898775	+	4	0	AGO1-4	0	0	1	0	0	0	0	0
MIMAT0019074	hsa-miR-378i	ENSG00000108107	RPL28	protein_coding	chr19	55898769	55898775	55898769	55898775	+	4	0	AGO1-4	0	0	1	0	0	0	0	3
MIMAT0019214	hsa-miR-3173-5p	ENSG00000108107	RPL28	protein_coding	chr19	55899621	55899627	55899621	55899627	+	13	0	AGO1-4	0	0	1	0	0	0	0	1
MIMAT0019699	hsa-miR-4640-5p	ENSG00000108107	RPL28	protein_coding	chr19	55899786	55899792	55899786	55899792	+	6	0	AGO1-4	0	0	1	0	0	0	0	5
MIMAT0019761	hsa-miR-4677-3p	ENSG00000108107	RPL28	protein_coding	chr19	55903163	55903168	55903163	55903168	+	2	0	AGO1-4,AGO2	0	0	1	0	0	0	0	1
MIMAT0019776	hsa-miR-1343-3p	ENSG00000108107	RPL28	protein_coding	chr19	55902142	55902147	55902142	55902147	+	3	0	AGO1-4,AGO2	0	0	1	0	0	0	0	7
MIMAT0019845	hsa-miR-4726-5p	ENSG00000108107	RPL28	protein_coding	chr19	55899786	55899792	55899786	55899792	+	6	0	AGO1-4	0	0	1	0	0	0	0	2
MIMAT0019853	hsa-miR-4731-5p	ENSG00000108107	RPL28	protein_coding	chr19	55899994	55899999	55899972	55900000	+	1	0	AGO2	0	0	1	1	0	0	0	1
MIMAT0019853	hsa-miR-4731-5p	ENSG00000108107	RPL28	protein_coding	chr19	55900430	55900458	55900430	55900458	+	1	0	AGO1-4	0	0	0	1	0	0	0	1
MIMAT0019853	hsa-miR-4731-5p	ENSG00000108107	RPL28	protein_coding	chr19	55901010	55901038	55901010	55901038	+	1	0	AGO2	0	0	0	1	0	0	0	1
MIMAT0019853	hsa-miR-4731-5p	ENSG00000108107	RPL28	protein_coding	chr19	55901731	55901736	55901709	55901737	+	1	0	AGO1-4	0	0	1	1	0	0	0	1
MIMAT0019853	hsa-miR-4731-5p	ENSG00000108107	RPL28	protein_coding	chr19	55902033	55902038	55902011	55902039	+	1	0	AGO1-4	0	0	1	1	0	0	0	1
MIMAT0019864	hsa-miR-3064-5p	ENSG00000108107	RPL28	protein_coding	chr19	55899643	55899650	55899643	55899650	+	17	0	AGO1-4,AGO2	0	0	0	0	0	0	1	4
MIMAT0019868	hsa-miR-4739	ENSG00000108107	RPL28	protein_coding	chr19	55899757	55899763	55899736	55899764	+	14	0	AGO1-4	0	0	1	1	0	0	0	1
MIMAT0019868	hsa-miR-4739	ENSG00000108107	RPL28	protein_coding	chr19	55901990	55901996	55901969	55901997	+	1	0	AGO1-4	0	0	1	1	0	0	0	1
MIMAT0019899	hsa-miR-4756-5p	ENSG00000108107	RPL28	protein_coding	chr19	55899757	55899763	55899736	55899764	+	14	0	AGO1-4	0	0	1	1	0	0	0	1
MIMAT0019899	hsa-miR-4756-5p	ENSG00000108107	RPL28	protein_coding	chr19	55901990	55901996	55901969	55901997	+	1	0	AGO1-4	0	0	1	1	0	0	0	1
MIMAT0019950	hsa-miR-1245b-5p	ENSG00000108107	RPL28	protein_coding	chr19	55900029	55900035	55900029	55900035	+	1	0	AGO2	0	0	1	0	0	0	0	3
MIMAT0019950	hsa-miR-1245b-5p	ENSG00000108107	RPL28	protein_coding	chr19	55901888	55901894	55901888	55901894	+	4	0	AGO2	0	0	1	0	0	0	0	3
MIMAT0020541	hsa-miR-5047	ENSG00000108107	RPL28	protein_coding	chr19	55903351	55903357	55903351	55903357	+	2	0	AGO1,AGO2	0	0	1	0	0	0	0	1
MIMAT0021020	hsa-miR-5000-3p	ENSG00000108107	RPL28	protein_coding	chr19	55901011	55901016	55901011	55901016	+	1	0	AGO2	0	0	1	0	0	0	0	0
MIMAT0021020	hsa-miR-5000-3p	ENSG00000108107	RPL28	protein_coding	chr19	55901557	55901562	55901557	55901562	+	1	0	AGO1-4	0	0	1	0	0	0	0	0
MIMAT0022695	hsa-miR-212-5p	ENSG00000108107	RPL28	protein_coding	chr19	55898693	55898699	55898693	55898699	+	4	0	AGO1-4	0	0	1	0	0	0	0	8
MIMAT0022698	hsa-miR-345-3p	ENSG00000108107	RPL28	protein_coding	chr19	55903048	55903053	55903048	55903053	+	2	0	AGO1-4	0	0	1	0	0	0	0	4
MIMAT0022726	hsa-miR-1306-5p	ENSG00000108107	RPL28	protein_coding	chr19	55899849	55899855	55899828	55899856	+	1	0	AGO1-4	0	0	1	1	0	0	0	9
MIMAT0022726	hsa-miR-1306-5p	ENSG00000108107	RPL28	protein_coding	chr19	55899977	55899982	55899955	55899983	+	1	0	AGO2	0	0	1	1	0	0	0	9
MIMAT0022726	hsa-miR-1306-5p	ENSG00000108107	RPL28	protein_coding	chr19	55901136	55901141	55901114	55901142	+	2	0	AGO2	0	0	1	1	0	0	0	9
MIMAT0025464	hsa-miR-6504-5p	ENSG00000108107	RPL28	protein_coding	chr19	55899644	55899650	55899643	55899650	+	17	0	AGO1-4,AGO2	0	0	0	0	0	1	1	0
