# Supplementary material for: Competitive Endogenous RNA Network Involving Immune Subgroups, Infiltration, and lncRNAs in Prostate Cancer
Source: Genes (Basel). 2025 Apr 29;16(5):527. doi: 10.3390/genes16050527 (PMC12111210; doi:10.3390/genes16050527)
Supplement: Supplementary file 1 [file genes-16-00527-s001.zip › miRNA_mRNA/ENCORI_hg19_CLIP-seq_miRNA-target_all_RPL35.xls]

#please cite:
#Zhou KR, Liu S, Cai L, et al. ENCORI: The Encyclopedia of RNA Interactomes.
#2.Li JH, et al.starBase v2.0: decoding miRNA-ceRNA, miRNA-ncRNA and protein-RNA interaction networks from large-scale CLIP-Seq data , Nucleic Acids Res. 2014 Jan;42:D92-7.
miRNAid	miRNAname	geneID	geneName	geneType	chromosome	narrowStart	narrowEnd	broadStart	broadEnd	strand	clipExpNum	degraExpNum	RBP	PITA	RNA22	miRmap	microT	miRanda	PicTar	TargetScan	pancancerNum
MIMAT0000261	hsa-miR-183-5p	ENSG00000136942	RPL35	protein_coding	chr9	127620297	127620303	127620297	127620303	-	11	0	AGO1,AGO1-4,AGO2	0	0	0	0	0	0	1	3
MIMAT0000262	hsa-miR-187-3p	ENSG00000136942	RPL35	protein_coding	chr9	127620303	127620309	127620303	127620309	-	11	0	AGO1,AGO1-4,AGO2	0	0	1	0	0	0	0	9
MIMAT0000275	hsa-miR-218-5p	ENSG00000136942	RPL35	protein_coding	chr9	127620173	127620179	127620173	127620179	-	30	0	AGO1-4,AGO2	0	0	1	0	0	0	0	6
MIMAT0005885	hsa-miR-1295a	ENSG00000136942	RPL35	protein_coding	chr9	127620313	127620319	127620313	127620319	-	7	0	AGO1-4	0	0	1	0	0	0	0	9
MIMAT0015011	hsa-miR-3142	ENSG00000136942	RPL35	protein_coding	chr9	127620199	127620205	127620199	127620205	-	30	0	AGO1-4,AGO2	0	0	1	0	0	0	0	0
MIMAT0019950	hsa-miR-1245b-5p	ENSG00000136942	RPL35	protein_coding	chr9	127620199	127620205	127620199	127620205	-	30	0	AGO1-4,AGO2	0	0	1	0	0	0	0	2
