# Supplementary material for: Competitive Endogenous RNA Network Involving Immune Subgroups, Infiltration, and lncRNAs in Prostate Cancer
Source: Genes (Basel). 2025 Apr 29;16(5):527. doi: 10.3390/genes16050527 (PMC12111210; doi:10.3390/genes16050527)
Supplement: Supplementary file 1 [file genes-16-00527-s001.zip › miRNA_mRNA/ENCORI_hg19_CLIP-seq_miRNA-target_all_RPL36A.xls]

#please cite:
#Zhou KR, Liu S, Cai L, et al. ENCORI: The Encyclopedia of RNA Interactomes.
#2.Li JH, et al.starBase v2.0: decoding miRNA-ceRNA, miRNA-ncRNA and protein-RNA interaction networks from large-scale CLIP-Seq data , Nucleic Acids Res. 2014 Jan;42:D92-7.
miRNAid	miRNAname	geneID	geneName	geneType	chromosome	narrowStart	narrowEnd	broadStart	broadEnd	strand	clipExpNum	degraExpNum	RBP	PITA	RNA22	miRmap	microT	miRanda	PicTar	TargetScan	pancancerNum
MIMAT0000077	hsa-miR-22-3p	ENSG00000241343	RPL36A	protein_coding	chrX	100650613	100650619	100650613	100650619	+	1	0	AGO1-4	0	0	1	0	0	0	0	21
MIMAT0000231	hsa-miR-199a-5p	ENSG00000241343	RPL36A	protein_coding	chrX	100647073	100647097	100647073	100647097	+	1	0	AGO2	0	0	0	0	1	0	0	9
MIMAT0000242	hsa-miR-129-5p	ENSG00000241343	RPL36A	protein_coding	chrX	100647028	100647047	100647028	100647047	+	1	0	AGO2	0	0	0	0	1	0	0	4
MIMAT0000263	hsa-miR-199b-5p	ENSG00000241343	RPL36A	protein_coding	chrX	100647074	100647097	100647074	100647097	+	1	0	AGO2	0	0	0	0	1	0	0	4
MIMAT0000451	hsa-miR-150-5p	ENSG00000241343	RPL36A	protein_coding	chrX	100650808	100650814	100650808	100650814	+	2	0	AGO1-4	0	0	1	0	0	0	0	5
MIMAT0000737	hsa-miR-382-5p	ENSG00000241343	RPL36A	protein_coding	chrX	100650691	100650697	100650691	100650697	+	2	0	AGO1-4	0	0	1	0	0	0	0	10
MIMAT0000752	hsa-miR-328-3p	ENSG00000241343	RPL36A	protein_coding	chrX	100650714	100650720	100650714	100650720	+	4	0	AGO1,AGO1-4	0	0	1	0	0	0	0	15
MIMAT0000753	hsa-miR-342-3p	ENSG00000241343	RPL36A	protein_coding	chrX	100647067	100647089	100647067	100647089	+	1	0	AGO2	0	0	0	0	1	0	0	3
MIMAT0000762	hsa-miR-324-3p	ENSG00000241343	RPL36A	protein_coding	chrX	100650663	100650669	100650663	100650669	+	2	0	AGO1-4	0	0	1	0	0	0	0	11
MIMAT0003165	hsa-miR-545-3p	ENSG00000241343	RPL36A	protein_coding	chrX	100650793	100650799	100650793	100650799	+	3	0	AGO1,AGO1-4	0	0	1	0	0	0	0	0
MIMAT0003258	hsa-miR-590-5p	ENSG00000241343	RPL36A	protein_coding	chrX	100650818	100650824	100650818	100650824	+	2	0	AGO1-4	0	0	1	0	0	0	0	1
MIMAT0003393	hsa-miR-425-5p	ENSG00000241343	RPL36A	protein_coding	chrX	100650737	100650743	100650737	100650744	+	7	1	AGO1,AGO1-4,AGO2	0	0	1	0	1	0	0	2
MIMAT0004916	hsa-miR-888-5p	ENSG00000241343	RPL36A	protein_coding	chrX	100650769	100650774	100650769	100650774	+	4	0	AGO1,AGO1-4	0	0	1	0	0	0	0	1
MIMAT0004949	hsa-miR-877-5p	ENSG00000241343	RPL36A	protein_coding	chrX	100650541	100650547	100650541	100650547	+	1	0	AGO1-4	0	0	1	0	0	0	0	4
MIMAT0005903	hsa-miR-1251-5p	ENSG00000241343	RPL36A	protein_coding	chrX	100650822	100650828	100650822	100650828	+	2	0	AGO1-4	0	0	1	0	0	0	0	8
MIMAT0007888	hsa-miR-1913	ENSG00000241343	RPL36A	protein_coding	chrX	100650663	100650669	100650663	100650669	+	2	0	AGO1-4	0	0	1	0	0	0	0	5
MIMAT0017992	hsa-miR-3614-5p	ENSG00000241343	RPL36A	protein_coding	chrX	100650718	100650724	100650718	100650724	+	5	0	AGO1,AGO1-4	0	0	1	0	0	0	0	7
