# Supplementary material for: Competitive Endogenous RNA Network Involving Immune Subgroups, Infiltration, and lncRNAs in Prostate Cancer
Source: Genes (Basel). 2025 Apr 29;16(5):527. doi: 10.3390/genes16050527 (PMC12111210; doi:10.3390/genes16050527)
Supplement: Supplementary file 1 [file genes-16-00527-s001.zip › miRNA_mRNA/ENCORI_hg19_CLIP-seq_miRNA-target_all_RPL8.xls]

#please cite:
#Zhou KR, Liu S, Cai L, et al. ENCORI: The Encyclopedia of RNA Interactomes.
#2.Li JH, et al.starBase v2.0: decoding miRNA-ceRNA, miRNA-ncRNA and protein-RNA interaction networks from large-scale CLIP-Seq data , Nucleic Acids Res. 2014 Jan;42:D92-7.
miRNAid	miRNAname	geneID	geneName	geneType	chromosome	narrowStart	narrowEnd	broadStart	broadEnd	strand	clipExpNum	degraExpNum	RBP	PITA	RNA22	miRmap	microT	miRanda	PicTar	TargetScan	pancancerNum
MIMAT0000430	hsa-miR-138-5p	ENSG00000161016	RPL8	protein_coding	chr8	146015311	146015317	146015311	146015317	-	17	0	AGO1-4	0	0	1	0	0	0	0	7
MIMAT0003255	hsa-miR-588	ENSG00000161016	RPL8	protein_coding	chr8	146015763	146015772	146015744	146015791	-	30	0	AGO1,AGO1-4,AGO2	0	0	0	2	0	0	0	1
MIMAT0004679	hsa-miR-296-3p	ENSG00000161016	RPL8	protein_coding	chr8	146016737	146016757	146016737	146016757	-	20	3	AGO1,AGO1-4,AGO2	0	0	0	0	1	0	0	0
MIMAT0010364	hsa-miR-761	ENSG00000161016	RPL8	protein_coding	chr8	146015268	146015296	146015268	146015296	-	24	7	AGO1-4,AGO2	0	0	0	1	0	0	0	0
MIMAT0010364	hsa-miR-761	ENSG00000161016	RPL8	protein_coding	chr8	146015767	146015795	146015767	146015795	-	31	0	AGO1,AGO1-4,AGO2	0	0	0	1	0	0	0	0
MIMAT0015078	hsa-miR-3194-5p	ENSG00000161016	RPL8	protein_coding	chr8	146015266	146015294	146015266	146015294	-	24	5	AGO1-4,AGO2	0	0	0	1	0	0	0	3
MIMAT0015078	hsa-miR-3194-5p	ENSG00000161016	RPL8	protein_coding	chr8	146015765	146015793	146015765	146015793	-	31	0	AGO1,AGO1-4,AGO2	0	0	0	1	0	0	0	3
MIMAT0015078	hsa-miR-3194-5p	ENSG00000161016	RPL8	protein_coding	chr8	146015805	146015833	146015805	146015833	-	33	0	AGO1,AGO1-4,AGO2	0	0	0	1	0	0	0	3
MIMAT0018194	hsa-miR-3150b-3p	ENSG00000161016	RPL8	protein_coding	chr8	146016681	146016709	146016681	146016709	-	19	0	AGO1,AGO1-4,AGO2	0	0	0	1	0	0	0	2
MIMAT0019218	hsa-miR-3194-3p	ENSG00000161016	RPL8	protein_coding	chr8	146016669	146016688	146016669	146016688	-	15	0	AGO1,AGO1-4,AGO2	0	1	0	0	0	0	0	5
MIMAT0019948	hsa-miR-4784	ENSG00000161016	RPL8	protein_coding	chr8	146016681	146016709	146016681	146016709	-	19	0	AGO1,AGO1-4,AGO2	0	0	0	1	0	0	0	1
MIMAT0022726	hsa-miR-1306-5p	ENSG00000161016	RPL8	protein_coding	chr8	146015323	146015329	146015323	146015329	-	15	0	AGO1-4	0	0	1	0	0	0	0	4
