# Supplementary material for: Competitive Endogenous RNA Network Involving Immune Subgroups, Infiltration, and lncRNAs in Prostate Cancer
Source: Genes (Basel). 2025 Apr 29;16(5):527. doi: 10.3390/genes16050527 (PMC12111210; doi:10.3390/genes16050527)
Supplement: Supplementary file 1 [file genes-16-00527-s001.zip › miRNA_mRNA/ENCORI_hg19_CLIP-seq_miRNA-target_all_RPS15.xls]

#please cite:
#Zhou KR, Liu S, Cai L, et al. ENCORI: The Encyclopedia of RNA Interactomes.
#2.Li JH, et al.starBase v2.0: decoding miRNA-ceRNA, miRNA-ncRNA and protein-RNA interaction networks from large-scale CLIP-Seq data , Nucleic Acids Res. 2014 Jan;42:D92-7.
miRNAid	miRNAname	geneID	geneName	geneType	chromosome	narrowStart	narrowEnd	broadStart	broadEnd	strand	clipExpNum	degraExpNum	RBP	PITA	RNA22	miRmap	microT	miRanda	PicTar	TargetScan	pancancerNum
MIMAT0000226	hsa-miR-196a-5p	ENSG00000115268	RPS15	protein_coding	chr19	1440364	1440370	1440364	1440370	+	16	0	AGO1,AGO1-4,AGO2	0	0	0	0	0	0	1	4
MIMAT0000449	hsa-miR-146a-5p	ENSG00000115268	RPS15	protein_coding	chr19	1440376	1440382	1440376	1440382	+	19	0	AGO1,AGO1-4,AGO2,AGO3	0	0	0	0	0	0	1	4
MIMAT0001080	hsa-miR-196b-5p	ENSG00000115268	RPS15	protein_coding	chr19	1440364	1440370	1440364	1440370	+	16	0	AGO1,AGO1-4,AGO2	0	0	0	0	0	0	1	3
MIMAT0002809	hsa-miR-146b-5p	ENSG00000115268	RPS15	protein_coding	chr19	1440376	1440382	1440376	1440382	+	19	0	AGO1,AGO1-4,AGO2,AGO3	0	0	0	0	0	0	1	7
MIMAT0018360	hsa-miR-3944-3p	ENSG00000115268	RPS15	protein_coding	chr19	1440346	1440352	1440346	1440352	+	11	0	AGO1,AGO1-4,AGO2	0	0	1	0	0	0	0	6
MIMAT0028216	hsa-miR-7153-5p	ENSG00000115268	RPS15	protein_coding	chr19	1440376	1440382	1440376	1440382	+	19	0	AGO1,AGO1-4,AGO2,AGO3	0	0	0	0	0	0	1	0
