# Supplementary material for: Competitive Endogenous RNA Network Involving Immune Subgroups, Infiltration, and lncRNAs in Prostate Cancer
Source: Genes (Basel). 2025 Apr 29;16(5):527. doi: 10.3390/genes16050527 (PMC12111210; doi:10.3390/genes16050527)
Supplement: Supplementary file 1 [file genes-16-00527-s001.zip › miRNA_mRNA/ENCORI_hg19_CLIP-seq_miRNA-target_all_RPS19.xls]

#please cite:
#Zhou KR, Liu S, Cai L, et al. ENCORI: The Encyclopedia of RNA Interactomes.
#2.Li JH, et al.starBase v2.0: decoding miRNA-ceRNA, miRNA-ncRNA and protein-RNA interaction networks from large-scale CLIP-Seq data , Nucleic Acids Res. 2014 Jan;42:D92-7.
miRNAid	miRNAname	geneID	geneName	geneType	chromosome	narrowStart	narrowEnd	broadStart	broadEnd	strand	clipExpNum	degraExpNum	RBP	PITA	RNA22	miRmap	microT	miRanda	PicTar	TargetScan	pancancerNum
MIMAT0000274	hsa-miR-217	ENSG00000105372	RPS19	protein_coding	chr19	42375521	42375543	42375521	42375543	+	2	0	AGO1-4	0	1	0	0	0	0	0	6
MIMAT0000435	hsa-miR-143-3p	ENSG00000105372	RPS19	protein_coding	chr19	42375534	42375554	42375534	42375554	+	2	0	AGO1-4	0	1	0	0	0	0	0	13
MIMAT0000763	hsa-miR-338-3p	ENSG00000105372	RPS19	protein_coding	chr19	42375454	42375460	42375446	42375461	+	21	0	AGO1,AGO1-4,AGO2,AGO3	0	0	0	0	1	1	0	3
MIMAT0002173	hsa-miR-483-3p	ENSG00000105372	RPS19	protein_coding	chr19	42375524	42375544	42375524	42375544	+	2	0	AGO1-4	0	1	0	0	0	0	0	5
MIMAT0015051	hsa-miR-3174	ENSG00000105372	RPS19	protein_coding	chr19	42375543	42375562	42375543	42375562	+	1	0	AGO1-4	0	1	0	0	0	0	0	3
MIMAT0018937	hsa-miR-378g	ENSG00000105372	RPS19	protein_coding	chr19	42375510	42375530	42375510	42375530	+	3	0	AGO1-4	0	1	0	0	0	0	0	1
