# Supplementary material for: Competitive Endogenous RNA Network Involving Immune Subgroups, Infiltration, and lncRNAs in Prostate Cancer
Source: Genes (Basel). 2025 Apr 29;16(5):527. doi: 10.3390/genes16050527 (PMC12111210; doi:10.3390/genes16050527)
Supplement: Supplementary file 1 [file genes-16-00527-s001.zip › miRNA_mRNA/ENCORI_hg19_CLIP-seq_miRNA-target_all_RPS20.xls]

#please cite:
#Zhou KR, Liu S, Cai L, et al. ENCORI: The Encyclopedia of RNA Interactomes.
#2.Li JH, et al.starBase v2.0: decoding miRNA-ceRNA, miRNA-ncRNA and protein-RNA interaction networks from large-scale CLIP-Seq data , Nucleic Acids Res. 2014 Jan;42:D92-7.
miRNAid	miRNAname	geneID	geneName	geneType	chromosome	narrowStart	narrowEnd	broadStart	broadEnd	strand	clipExpNum	degraExpNum	RBP	PITA	RNA22	miRmap	microT	miRanda	PicTar	TargetScan	pancancerNum
MIMAT0000082	hsa-miR-26a-5p	ENSG00000008988	RPS20	protein_coding	chr8	56980368	56980396	56980368	56980396	-	1	0	AGO2	0	0	0	1	0	0	0	3
MIMAT0000083	hsa-miR-26b-5p	ENSG00000008988	RPS20	protein_coding	chr8	56980368	56980396	56980368	56980396	-	1	0	AGO2	0	0	0	1	0	0	0	3
MIMAT0000084	hsa-miR-27a-3p	ENSG00000008988	RPS20	protein_coding	chr8	56980383	56980388	56980383	56980388	-	1	0	AGO2	0	0	1	0	0	0	0	5
MIMAT0000086	hsa-miR-29a-3p	ENSG00000008988	RPS20	protein_coding	chr8	56986039	56986045	56986039	56986045	-	1	0	AGO1-4	0	0	1	0	0	0	0	4
MIMAT0000100	hsa-miR-29b-3p	ENSG00000008988	RPS20	protein_coding	chr8	56986039	56986045	56986039	56986045	-	1	0	AGO1-4	0	0	1	0	0	0	0	6
MIMAT0000267	hsa-miR-210-3p	ENSG00000008988	RPS20	protein_coding	chr8	56986136	56986142	56986136	56986142	-	2	0	AGO1-4,AGO2	0	0	1	0	0	0	0	5
MIMAT0000419	hsa-miR-27b-3p	ENSG00000008988	RPS20	protein_coding	chr8	56980383	56980388	56980383	56980388	-	1	0	AGO2	0	0	1	0	0	0	0	5
MIMAT0000431	hsa-miR-140-5p	ENSG00000008988	RPS20	protein_coding	chr8	56979905	56979910	56979905	56979910	-	1	0	AGO2	0	0	1	0	0	0	0	5
MIMAT0000450	hsa-miR-149-5p	ENSG00000008988	RPS20	protein_coding	chr8	56985684	56985690	56985684	56985690	-	16	0	AGO1-4	0	0	1	0	0	0	0	2
MIMAT0000646	hsa-miR-155-5p	ENSG00000008988	RPS20	protein_coding	chr8	56980522	56980550	56980522	56980550	-	13	0	AGO1-4,AGO2	0	0	0	1	0	0	0	4
MIMAT0000681	hsa-miR-29c-3p	ENSG00000008988	RPS20	protein_coding	chr8	56986039	56986045	56986039	56986045	-	1	0	AGO1-4	0	0	1	0	0	0	0	5
MIMAT0000753	hsa-miR-342-3p	ENSG00000008988	RPS20	protein_coding	chr8	56980382	56980387	56980382	56980387	-	1	0	AGO2	0	0	1	0	0	0	0	4
MIMAT0002859	hsa-miR-516b-5p	ENSG00000008988	RPS20	protein_coding	chr8	56985765	56985770	56985765	56985770	-	11	0	AGO1-4	0	0	1	0	0	0	0	3
MIMAT0002877	hsa-miR-513a-5p	ENSG00000008988	RPS20	protein_coding	chr8	56980383	56980388	56980383	56980388	-	1	0	AGO2	0	0	1	0	0	0	0	2
MIMAT0003311	hsa-miR-641	ENSG00000008988	RPS20	protein_coding	chr8	56980475	56980480	56980474	56980502	-	3	0	AGO2	0	0	1	1	0	0	0	0
MIMAT0004797	hsa-miR-582-3p	ENSG00000008988	RPS20	protein_coding	chr8	56985618	56985624	56985618	56985624	-	8	0	AGO1,AGO1-4,AGO2	0	0	1	0	0	0	0	7
MIMAT0004814	hsa-miR-654-3p	ENSG00000008988	RPS20	protein_coding	chr8	56980594	56980600	56980594	56980600	-	1	0	AGO1	0	0	1	0	0	0	0	9
MIMAT0005955	hsa-miR-1197	ENSG00000008988	RPS20	protein_coding	chr8	56986008	56986014	56986008	56986014	-	1	0	AGO1-4	0	0	1	0	0	0	0	4
MIMAT0006790	hsa-miR-675-3p	ENSG00000008988	RPS20	protein_coding	chr8	56980577	56980582	56980577	56980582	-	4	0	AGO1,AGO2	0	0	1	0	0	0	0	4
MIMAT0017997	hsa-miR-3617-5p	ENSG00000008988	RPS20	protein_coding	chr8	56980475	56980480	56980474	56980502	-	3	0	AGO2	0	0	1	1	0	0	0	2
MIMAT0019868	hsa-miR-4739	ENSG00000008988	RPS20	protein_coding	chr8	56980435	56980463	56980435	56980463	-	6	0	AGO2	0	0	0	1	0	0	0	1
MIMAT0021086	hsa-miR-5094	ENSG00000008988	RPS20	protein_coding	chr8	56986154	56986160	56986154	56986160	-	1	0	AGO2	0	0	1	0	0	0	0	2
