# Supplementary material for: Competitive Endogenous RNA Network Involving Immune Subgroups, Infiltration, and lncRNAs in Prostate Cancer
Source: Genes (Basel). 2025 Apr 29;16(5):527. doi: 10.3390/genes16050527 (PMC12111210; doi:10.3390/genes16050527)
Supplement: Supplementary file 1 [file genes-16-00527-s001.zip › miRNA_mRNA/ENCORI_hg19_CLIP-seq_miRNA-target_all_SCUBE2.xls]

#please cite:
#Zhou KR, Liu S, Cai L, et al. ENCORI: The Encyclopedia of RNA Interactomes.
#2.Li JH, et al.starBase v2.0: decoding miRNA-ceRNA, miRNA-ncRNA and protein-RNA interaction networks from large-scale CLIP-Seq data , Nucleic Acids Res. 2014 Jan;42:D92-7.
miRNAid	miRNAname	geneID	geneName	geneType	chromosome	narrowStart	narrowEnd	broadStart	broadEnd	strand	clipExpNum	degraExpNum	RBP	PITA	RNA22	miRmap	microT	miRanda	PicTar	TargetScan	pancancerNum
MIMAT0000101	hsa-miR-103a-3p	ENSG00000175356	SCUBE2	protein_coding	chr11	9042495	9042500	9042495	9042500	-	1	0	AGO1-4	1	0	0	0	0	0	0	9
MIMAT0000104	hsa-miR-107	ENSG00000175356	SCUBE2	protein_coding	chr11	9042495	9042500	9042495	9042500	-	1	0	AGO1-4	1	0	0	0	0	0	0	9
MIMAT0000252	hsa-miR-7-5p	ENSG00000175356	SCUBE2	protein_coding	chr11	9042527	9042533	9042526	9042544	-	1	0	AGO1-4	1	0	1	0	1	0	0	18
MIMAT0000275	hsa-miR-218-5p	ENSG00000175356	SCUBE2	protein_coding	chr11	9042510	9042515	9042510	9042515	-	1	0	AGO1-4	1	0	0	0	0	0	0	4
MIMAT0002805	hsa-miR-489-3p	ENSG00000175356	SCUBE2	protein_coding	chr11	9042515	9042520	9042515	9042520	-	1	0	AGO1-4	1	0	0	0	0	0	0	1
MIMAT0003165	hsa-miR-545-3p	ENSG00000175356	SCUBE2	protein_coding	chr11	9042496	9042501	9042496	9042501	-	1	0	AGO1-4	1	0	0	0	0	0	0	2
MIMAT0003296	hsa-miR-627-5p	ENSG00000175356	SCUBE2	protein_coding	chr11	9042476	9042481	9042475	9042503	-	1	0	AGO1-4	1	0	1	1	0	0	0	11
MIMAT0003311	hsa-miR-641	ENSG00000175356	SCUBE2	protein_coding	chr11	9042529	9042534	9042529	9042534	-	1	0	AGO1-4	1	0	0	0	0	0	0	7
MIMAT0003320	hsa-miR-650	ENSG00000175356	SCUBE2	protein_coding	chr11	9042491	9042497	9042491	9042498	-	1	0	AGO1-4	1	0	1	0	0	0	0	0
MIMAT0003881	hsa-miR-668-3p	ENSG00000175356	SCUBE2	protein_coding	chr11	9042479	9042484	9042479	9042484	-	1	0	AGO1-4	1	0	0	0	0	0	0	1
MIMAT0004692	hsa-miR-340-5p	ENSG00000175356	SCUBE2	protein_coding	chr11	9042456	9042475	9042456	9042475	-	1	0	AGO1-4	0	0	0	0	1	0	0	7
MIMAT0004809	hsa-miR-628-5p	ENSG00000175356	SCUBE2	protein_coding	chr11	9042512	9042518	9042511	9042539	-	1	0	AGO1-4	1	0	1	1	0	0	0	7
MIMAT0004809	hsa-miR-628-5p	ENSG00000175356	SCUBE2	protein_coding	chr11	9075266	9075294	9075266	9075294	-	2	0	AGO1-4	0	0	0	1	0	0	0	7
MIMAT0004954	hsa-miR-543	ENSG00000175356	SCUBE2	protein_coding	chr11	9042561	9042566	9042561	9042566	-	1	0	AGO1-4	1	0	0	0	0	0	0	2
MIMAT0005944	hsa-miR-1252-5p	ENSG00000175356	SCUBE2	protein_coding	chr11	9042524	9042530	9042524	9042530	-	1	0	AGO1-4	1	0	1	0	0	0	0	1
MIMAT0015037	hsa-miR-3163	ENSG00000175356	SCUBE2	protein_coding	chr11	9042457	9042485	9042457	9042485	-	1	0	AGO1-4	0	0	0	1	0	0	0	2
MIMAT0015037	hsa-miR-3163	ENSG00000175356	SCUBE2	protein_coding	chr11	9055289	9055317	9055289	9055317	-	1	0	AGO2	0	0	0	1	0	0	0	2
MIMAT0017989	hsa-miR-3612	ENSG00000175356	SCUBE2	protein_coding	chr11	9042491	9042497	9042491	9042497	-	1	0	AGO1-4	0	0	1	0	0	0	0	0
MIMAT0019776	hsa-miR-1343-3p	ENSG00000175356	SCUBE2	protein_coding	chr11	9042670	9042698	9042670	9042698	-	1	0	AGO1-4	0	0	0	1	0	0	0	4
MIMAT0022726	hsa-miR-1306-5p	ENSG00000175356	SCUBE2	protein_coding	chr11	9087501	9087521	9087501	9087521	-	1	0	AGO1-4	0	1	0	0	0	0	0	9
