# Supplementary material for: Competitive Endogenous RNA Network Involving Immune Subgroups, Infiltration, and lncRNAs in Prostate Cancer
Source: Genes (Basel). 2025 Apr 29;16(5):527. doi: 10.3390/genes16050527 (PMC12111210; doi:10.3390/genes16050527)
Supplement: Supplementary file 1 [file genes-16-00527-s001.zip › miRNA_mRNA/ENCORI_hg19_CLIP-seq_miRNA-target_all_THBS1.xls]

#please cite:
#Zhou KR, Liu S, Cai L, et al. ENCORI: The Encyclopedia of RNA Interactomes.
#2.Li JH, et al.starBase v2.0: decoding miRNA-ceRNA, miRNA-ncRNA and protein-RNA interaction networks from large-scale CLIP-Seq data , Nucleic Acids Res. 2014 Jan;42:D92-7.
miRNAid	miRNAname	geneID	geneName	geneType	chromosome	narrowStart	narrowEnd	broadStart	broadEnd	strand	clipExpNum	degraExpNum	RBP	PITA	RNA22	miRmap	microT	miRanda	PicTar	TargetScan	pancancerNum
MIMAT0000062	hsa-let-7a-5p	ENSG00000137801	THBS1	protein_coding	chr15	39889088	39889093	39889066	39889094	+	38	0	AGO1,AGO1-4,AGO2	1	0	1	1	1	1	1	3
MIMAT0000063	hsa-let-7b-5p	ENSG00000137801	THBS1	protein_coding	chr15	39889088	39889093	39889066	39889094	+	38	0	AGO1,AGO1-4,AGO2	1	0	1	1	1	1	1	4
MIMAT0000064	hsa-let-7c-5p	ENSG00000137801	THBS1	protein_coding	chr15	39889088	39889093	39889066	39889094	+	38	0	AGO1,AGO1-4,AGO2	1	0	1	1	1	1	1	1
MIMAT0000065	hsa-let-7d-5p	ENSG00000137801	THBS1	protein_coding	chr15	39889088	39889093	39889074	39889094	+	38	0	AGO1,AGO1-4,AGO2	1	0	1	0	1	1	1	13
MIMAT0000066	hsa-let-7e-5p	ENSG00000137801	THBS1	protein_coding	chr15	39889088	39889093	39889066	39889094	+	38	0	AGO1,AGO1-4,AGO2	1	0	1	1	1	1	1	1
MIMAT0000067	hsa-let-7f-5p	ENSG00000137801	THBS1	protein_coding	chr15	39889088	39889093	39889066	39889094	+	38	0	AGO1,AGO1-4,AGO2	1	0	1	1	1	1	1	8
MIMAT0000068	hsa-miR-15a-5p	ENSG00000137801	THBS1	protein_coding	chr15	39888836	39888841	39888836	39888841	+	20	0	AGO1-4,AGO2	1	0	0	0	0	0	0	15
MIMAT0000069	hsa-miR-16-5p	ENSG00000137801	THBS1	protein_coding	chr15	39888836	39888841	39888836	39888841	+	20	0	AGO1-4,AGO2	1	0	0	0	0	0	0	15
MIMAT0000070	hsa-miR-17-5p	ENSG00000137801	THBS1	protein_coding	chr15	39889022	39889027	39889022	39889027	+	19	0	AGO1-4,AGO2	1	0	0	0	0	0	0	18
MIMAT0000072	hsa-miR-18a-5p	ENSG00000137801	THBS1	protein_coding	chr15	39885610	39885638	39885610	39885638	+	21	0	AGO1-4,AGO2	0	0	0	1	0	0	0	15
MIMAT0000072	hsa-miR-18a-5p	ENSG00000137801	THBS1	protein_coding	chr15	39887620	39887625	39887598	39887626	+	27	0	AGO1-4,AGO2	1	0	1	1	1	1	1	15
MIMAT0000073	hsa-miR-19a-3p	ENSG00000137801	THBS1	protein_coding	chr15	39887617	39887622	39887617	39887622	+	27	0	AGO1-4,AGO2	1	0	0	0	0	0	0	17
MIMAT0000073	hsa-miR-19a-3p	ENSG00000137801	THBS1	protein_coding	chr15	39889433	39889439	39889412	39889440	+	22	0	AGO1-4,AGO2	1	0	0	1	1	1	1	17
MIMAT0000074	hsa-miR-19b-3p	ENSG00000137801	THBS1	protein_coding	chr15	39887617	39887622	39887617	39887622	+	27	0	AGO1-4,AGO2	1	0	0	0	0	0	0	18
MIMAT0000074	hsa-miR-19b-3p	ENSG00000137801	THBS1	protein_coding	chr15	39889433	39889439	39889412	39889440	+	22	0	AGO1-4,AGO2	1	0	0	1	1	1	1	18
MIMAT0000075	hsa-miR-20a-5p	ENSG00000137801	THBS1	protein_coding	chr15	39889022	39889027	39889022	39889027	+	19	0	AGO1-4,AGO2	1	0	0	0	0	0	0	18
MIMAT0000076	hsa-miR-21-5p	ENSG00000137801	THBS1	protein_coding	chr15	39888832	39888838	39888818	39888839	+	20	0	AGO1-4,AGO2	1	0	0	0	1	0	0	0
MIMAT0000085	hsa-miR-28-5p	ENSG00000137801	THBS1	protein_coding	chr15	39891070	39891076	39891070	39891076	+	1	0	AGO1-4	0	0	1	0	0	0	0	4
MIMAT0000086	hsa-miR-29a-3p	ENSG00000137801	THBS1	protein_coding	chr15	39887888	39887893	39887888	39887893	+	13	0	AGO1-4,AGO2	1	0	0	0	0	0	0	8
MIMAT0000091	hsa-miR-33a-5p	ENSG00000137801	THBS1	protein_coding	chr15	39887734	39887739	39887734	39887739	+	21	0	AGO1-4,AGO2	1	0	0	0	0	0	0	18
MIMAT0000093	hsa-miR-93-5p	ENSG00000137801	THBS1	protein_coding	chr15	39889022	39889027	39889022	39889027	+	19	0	AGO1-4,AGO2	1	0	0	0	0	0	0	19
MIMAT0000095	hsa-miR-96-5p	ENSG00000137801	THBS1	protein_coding	chr15	39889529	39889534	39889529	39889534	+	17	0	AGO1-4,AGO2	1	0	0	0	0	0	0	19
MIMAT0000096	hsa-miR-98-5p	ENSG00000137801	THBS1	protein_coding	chr15	39889088	39889093	39889066	39889094	+	38	0	AGO1,AGO1-4,AGO2	1	0	1	1	1	1	1	10
MIMAT0000099	hsa-miR-101-3p	ENSG00000137801	THBS1	protein_coding	chr15	39888969	39888974	39888947	39888975	+	20	0	AGO1-4,AGO2	1	0	1	1	0	0	0	9
MIMAT0000099	hsa-miR-101-3p	ENSG00000137801	THBS1	protein_coding	chr15	39889166	39889171	39889144	39889172	+	28	0	AGO1-4,AGO2	1	0	1	1	0	0	1	9
MIMAT0000099	hsa-miR-101-3p	ENSG00000137801	THBS1	protein_coding	chr15	39889613	39889618	39889591	39889619	+	18	1	AGO1-4,AGO2	1	0	1	1	0	0	0	9
MIMAT0000099	hsa-miR-101-3p	ENSG00000137801	THBS1	protein_coding	chr15	39889671	39889676	39889649	39889677	+	11	0	AGO1-4	0	0	1	1	0	0	0	9
MIMAT0000100	hsa-miR-29b-3p	ENSG00000137801	THBS1	protein_coding	chr15	39887888	39887893	39887888	39887893	+	13	0	AGO1-4,AGO2	1	0	0	0	0	0	0	14
MIMAT0000102	hsa-miR-105-5p	ENSG00000137801	THBS1	protein_coding	chr15	39888923	39888928	39888923	39888928	+	17	0	AGO1-4	1	0	0	0	0	0	0	5
MIMAT0000102	hsa-miR-105-5p	ENSG00000137801	THBS1	protein_coding	chr15	39889093	39889098	39889093	39889098	+	38	0	AGO1,AGO1-4,AGO2	1	0	0	0	0	0	0	5
MIMAT0000103	hsa-miR-106a-5p	ENSG00000137801	THBS1	protein_coding	chr15	39889022	39889027	39889022	39889027	+	19	0	AGO1-4,AGO2	1	0	0	0	0	0	0	14
MIMAT0000232	hsa-miR-199a-3p	ENSG00000137801	THBS1	protein_coding	chr15	39889165	39889170	39889165	39889170	+	27	0	AGO1-4,AGO2	1	0	1	0	0	0	0	0
MIMAT0000232	hsa-miR-199a-3p	ENSG00000137801	THBS1	protein_coding	chr15	39889696	39889701	39889696	39889701	+	4	0	AGO1-4	0	0	1	0	0	0	0	0
MIMAT0000242	hsa-miR-129-5p	ENSG00000137801	THBS1	protein_coding	chr15	39877673	39877694	39877673	39877694	+	18	0	AGO1-4	0	1	0	0	0	0	0	5
MIMAT0000242	hsa-miR-129-5p	ENSG00000137801	THBS1	protein_coding	chr15	39882196	39882224	39882196	39882224	+	11	0	AGO1-4	0	0	0	1	0	0	0	5
MIMAT0000242	hsa-miR-129-5p	ENSG00000137801	THBS1	protein_coding	chr15	39887745	39887750	39887723	39887751	+	23	0	AGO1-4,AGO2	1	0	0	1	0	0	0	5
MIMAT0000243	hsa-miR-148a-3p	ENSG00000137801	THBS1	protein_coding	chr15	39876599	39876620	39876599	39876620	+	19	0	AGO1-4,AGO2	0	1	0	0	0	0	0	12
MIMAT0000250	hsa-miR-139-5p	ENSG00000137801	THBS1	protein_coding	chr15	39889167	39889173	39889153	39889174	+	28	0	AGO1-4,AGO2	1	0	1	0	1	0	1	2
MIMAT0000250	hsa-miR-139-5p	ENSG00000137801	THBS1	protein_coding	chr15	39889400	39889405	39889400	39889406	+	19	0	AGO1-4,AGO2	1	0	1	0	0	1	1	2
MIMAT0000252	hsa-miR-7-5p	ENSG00000137801	THBS1	protein_coding	chr15	39887785	39887790	39887763	39887791	+	20	0	AGO1-4,AGO2	1	0	1	1	0	1	0	12
MIMAT0000253	hsa-miR-10a-5p	ENSG00000137801	THBS1	protein_coding	chr15	39887885	39887890	39887885	39887890	+	13	0	AGO1-4,AGO2	1	0	1	0	0	0	0	3
MIMAT0000254	hsa-miR-10b-5p	ENSG00000137801	THBS1	protein_coding	chr15	39887885	39887890	39887885	39887890	+	13	0	AGO1-4,AGO2	1	0	1	0	0	0	0	6
MIMAT0000255	hsa-miR-34a-5p	ENSG00000137801	THBS1	protein_coding	chr15	39889393	39889400	39889393	39889400	+	20	0	AGO1-4,AGO2	1	0	0	0	0	0	0	14
MIMAT0000256	hsa-miR-181a-5p	ENSG00000137801	THBS1	protein_coding	chr15	39888551	39888556	39888535	39888557	+	18	0	AGO1-4,AGO2	1	0	1	0	1	0	0	7
MIMAT0000256	hsa-miR-181a-5p	ENSG00000137801	THBS1	protein_coding	chr15	39889548	39889553	39889548	39889553	+	14	0	AGO1-4,AGO2	1	0	1	0	0	0	0	7
MIMAT0000256	hsa-miR-181a-5p	ENSG00000137801	THBS1	protein_coding	chr15	39890992	39890997	39890992	39890997	+	5	0	AGO1-4	0	0	1	0	0	0	0	7
MIMAT0000257	hsa-miR-181b-5p	ENSG00000137801	THBS1	protein_coding	chr15	39888551	39888556	39888535	39888557	+	18	0	AGO1-4,AGO2	1	0	1	0	1	0	0	7
MIMAT0000257	hsa-miR-181b-5p	ENSG00000137801	THBS1	protein_coding	chr15	39889548	39889553	39889548	39889553	+	14	0	AGO1-4,AGO2	1	0	1	0	0	0	0	7
MIMAT0000257	hsa-miR-181b-5p	ENSG00000137801	THBS1	protein_coding	chr15	39890992	39890997	39890992	39890997	+	5	0	AGO1-4	0	0	1	0	0	0	0	7
MIMAT0000258	hsa-miR-181c-5p	ENSG00000137801	THBS1	protein_coding	chr15	39888551	39888556	39888551	39888556	+	16	0	AGO1-4,AGO2	1	0	1	0	0	0	0	7
MIMAT0000258	hsa-miR-181c-5p	ENSG00000137801	THBS1	protein_coding	chr15	39889548	39889553	39889548	39889553	+	14	0	AGO1-4,AGO2	1	0	1	0	0	0	0	7
MIMAT0000258	hsa-miR-181c-5p	ENSG00000137801	THBS1	protein_coding	chr15	39890992	39890997	39890992	39890997	+	5	0	AGO1-4	0	0	1	0	0	0	0	7
MIMAT0000259	hsa-miR-182-5p	ENSG00000137801	THBS1	protein_coding	chr15	39889528	39889534	39889507	39889535	+	17	0	AGO1-4,AGO2	1	0	1	1	1	1	1	17
MIMAT0000261	hsa-miR-183-5p	ENSG00000137801	THBS1	protein_coding	chr15	39888314	39888319	39888314	39888319	+	20	0	AGO1-4,AGO2	1	0	1	0	0	0	0	17
MIMAT0000261	hsa-miR-183-5p	ENSG00000137801	THBS1	protein_coding	chr15	39889333	39889338	39889333	39889338	+	25	0	AGO1-4,AGO2	1	0	1	0	0	0	0	17
MIMAT0000265	hsa-miR-204-5p	ENSG00000137801	THBS1	protein_coding	chr15	39887949	39887954	39887949	39887954	+	16	0	AGO1-4,AGO2	1	0	1	0	0	0	0	4
MIMAT0000265	hsa-miR-204-5p	ENSG00000137801	THBS1	protein_coding	chr15	39888200	39888206	39888200	39888206	+	19	0	AGO1-4,AGO2	1	0	1	0	0	0	0	4
MIMAT0000266	hsa-miR-205-5p	ENSG00000137801	THBS1	protein_coding	chr15	39888621	39888626	39888599	39888627	+	15	1	AGO1-4,AGO2	1	0	0	1	0	0	1	4
MIMAT0000268	hsa-miR-211-5p	ENSG00000137801	THBS1	protein_coding	chr15	39887949	39887954	39887949	39887954	+	16	0	AGO1-4,AGO2	1	0	1	0	0	0	0	8
MIMAT0000268	hsa-miR-211-5p	ENSG00000137801	THBS1	protein_coding	chr15	39888200	39888206	39888200	39888206	+	19	0	AGO1-4,AGO2	1	0	1	0	0	0	0	8
MIMAT0000269	hsa-miR-212-3p	ENSG00000137801	THBS1	protein_coding	chr15	39888080	39888085	39888080	39888086	+	24	0	AGO1-4,AGO2	1	0	0	0	0	0	1	0
MIMAT0000269	hsa-miR-212-3p	ENSG00000137801	THBS1	protein_coding	chr15	39888970	39888975	39888970	39888975	+	20	0	AGO1-4,AGO2	1	0	0	0	0	0	0	0
MIMAT0000269	hsa-miR-212-3p	ENSG00000137801	THBS1	protein_coding	chr15	39889614	39889619	39889614	39889619	+	17	0	AGO1-4,AGO2	1	0	0	0	0	0	0	0
MIMAT0000274	hsa-miR-217	ENSG00000137801	THBS1	protein_coding	chr15	39887735	39887741	39887714	39887742	+	24	0	AGO1-4,AGO2	1	0	1	1	1	0	0	1
MIMAT0000274	hsa-miR-217	ENSG00000137801	THBS1	protein_coding	chr15	39888260	39888265	39888238	39888266	+	22	0	AGO1-4,AGO2	1	0	1	1	0	0	0	1
MIMAT0000274	hsa-miR-217	ENSG00000137801	THBS1	protein_coding	chr15	39891175	39891180	39891153	39891181	+	1	0	AGO1-4	0	1	1	1	0	0	0	1
MIMAT0000275	hsa-miR-218-5p	ENSG00000137801	THBS1	protein_coding	chr15	39888811	39888816	39888811	39888816	+	19	0	AGO1-4,AGO2	1	0	0	0	0	0	0	3
MIMAT0000278	hsa-miR-221-3p	ENSG00000137801	THBS1	protein_coding	chr15	39888358	39888362	39888341	39888378	+	28	0	AGO1-4,AGO2	1	0	1	0	2	0	1	8
MIMAT0000278	hsa-miR-221-3p	ENSG00000137801	THBS1	protein_coding	chr15	39888371	39888377	39888371	39888378	+	28	0	AGO1-4,AGO2	1	0	1	0	0	0	1	8
MIMAT0000279	hsa-miR-222-3p	ENSG00000137801	THBS1	protein_coding	chr15	39888356	39888362	39888335	39888378	+	29	0	AGO1-4,AGO2	1	0	1	2	2	0	1	7
MIMAT0000279	hsa-miR-222-3p	ENSG00000137801	THBS1	protein_coding	chr15	39888371	39888377	39888370	39888377	+	28	0	AGO1-4,AGO2	1	0	1	0	0	0	0	7
MIMAT0000318	hsa-miR-200b-3p	ENSG00000137801	THBS1	protein_coding	chr15	39889220	39889225	39889220	39889225	+	22	0	AGO1-4,AGO2	1	0	0	0	0	0	0	16
MIMAT0000318	hsa-miR-200b-3p	ENSG00000137801	THBS1	protein_coding	chr15	39889410	39889415	39889410	39889415	+	22	0	AGO1-4,AGO2	1	0	0	0	0	0	0	16
MIMAT0000414	hsa-let-7g-5p	ENSG00000137801	THBS1	protein_coding	chr15	39889088	39889093	39889066	39889094	+	38	0	AGO1,AGO1-4,AGO2	1	0	1	1	1	1	1	17
MIMAT0000415	hsa-let-7i-5p	ENSG00000137801	THBS1	protein_coding	chr15	39889088	39889093	39889066	39889094	+	38	0	AGO1,AGO1-4,AGO2	1	0	1	1	1	1	1	0
MIMAT0000416	hsa-miR-1-3p	ENSG00000137801	THBS1	protein_coding	chr15	39874096	39874124	39874096	39874124	+	17	0	AGO1-4,AGO2	0	0	0	1	0	0	0	0
MIMAT0000416	hsa-miR-1-3p	ENSG00000137801	THBS1	protein_coding	chr15	39887859	39887864	39887837	39887865	+	14	0	AGO1-4,AGO2	1	0	1	1	0	0	0	0
MIMAT0000416	hsa-miR-1-3p	ENSG00000137801	THBS1	protein_coding	chr15	39888494	39888500	39888473	39888501	+	17	0	AGO1-4,AGO2	1	0	1	1	1	1	1	0
MIMAT0000416	hsa-miR-1-3p	ENSG00000137801	THBS1	protein_coding	chr15	39891082	39891087	39891060	39891088	+	1	0	AGO1-4	0	0	1	1	0	0	0	0
MIMAT0000417	hsa-miR-15b-5p	ENSG00000137801	THBS1	protein_coding	chr15	39888836	39888841	39888836	39888841	+	20	0	AGO1-4,AGO2	1	0	0	0	0	0	0	17
MIMAT0000422	hsa-miR-124-3p	ENSG00000137801	THBS1	protein_coding	chr15	39887869	39887874	39887869	39887874	+	13	0	AGO1-4,AGO2	1	0	0	0	0	0	0	5
MIMAT0000423	hsa-miR-125b-5p	ENSG00000137801	THBS1	protein_coding	chr15	39888109	39888114	39888107	39888114	+	24	0	AGO1-4,AGO2	1	0	1	0	0	0	0	3
MIMAT0000426	hsa-miR-132-3p	ENSG00000137801	THBS1	protein_coding	chr15	39888080	39888085	39888080	39888086	+	24	0	AGO1-4,AGO2	1	0	0	0	0	0	1	1
MIMAT0000426	hsa-miR-132-3p	ENSG00000137801	THBS1	protein_coding	chr15	39888970	39888975	39888970	39888975	+	20	0	AGO1-4,AGO2	1	0	0	0	0	0	0	1
MIMAT0000426	hsa-miR-132-3p	ENSG00000137801	THBS1	protein_coding	chr15	39889614	39889619	39889614	39889619	+	17	0	AGO1-4,AGO2	1	0	0	0	0	0	0	1
MIMAT0000428	hsa-miR-135a-5p	ENSG00000137801	THBS1	protein_coding	chr15	39888950	39888957	39888937	39888958	+	18	0	AGO1-4,AGO2	1	0	0	0	1	0	0	7
MIMAT0000430	hsa-miR-138-5p	ENSG00000137801	THBS1	protein_coding	chr15	39888410	39888416	39888395	39888417	+	19	0	AGO1-4	1	0	0	0	1	0	0	8
MIMAT0000432	hsa-miR-141-3p	ENSG00000137801	THBS1	protein_coding	chr15	39888760	39888765	39888760	39888765	+	20	0	AGO1-4,AGO2	1	0	0	0	0	0	0	17
MIMAT0000432	hsa-miR-141-3p	ENSG00000137801	THBS1	protein_coding	chr15	39889186	39889192	39889172	39889193	+	27	0	AGO1-4,AGO2	1	0	0	0	1	0	0	17
MIMAT0000433	hsa-miR-142-5p	ENSG00000137801	THBS1	protein_coding	chr15	39889304	39889311	39889304	39889311	+	22	0	AGO1-4,AGO2	1	0	0	0	0	0	0	5
MIMAT0000435	hsa-miR-143-3p	ENSG00000137801	THBS1	protein_coding	chr15	39887904	39887909	39887904	39887909	+	14	0	AGO1-4,AGO2	1	0	0	0	0	0	0	0
MIMAT0000435	hsa-miR-143-3p	ENSG00000137801	THBS1	protein_coding	chr15	39888398	39888403	39888398	39888404	+	19	0	AGO1-4	1	0	0	0	0	0	1	0
MIMAT0000436	hsa-miR-144-3p	ENSG00000137801	THBS1	protein_coding	chr15	39888968	39888974	39888947	39888975	+	20	0	AGO1-4,AGO2	1	0	1	1	1	0	1	4
MIMAT0000436	hsa-miR-144-3p	ENSG00000137801	THBS1	protein_coding	chr15	39889166	39889171	39889144	39889172	+	28	0	AGO1-4,AGO2	1	0	1	1	0	0	1	4
MIMAT0000436	hsa-miR-144-3p	ENSG00000137801	THBS1	protein_coding	chr15	39889613	39889618	39889591	39889619	+	18	1	AGO1-4,AGO2	1	0	1	1	1	0	0	4
MIMAT0000436	hsa-miR-144-3p	ENSG00000137801	THBS1	protein_coding	chr15	39889671	39889676	39889649	39889677	+	11	0	AGO1-4	0	0	1	1	0	0	0	4
MIMAT0000441	hsa-miR-9-5p	ENSG00000137801	THBS1	protein_coding	chr15	39888021	39888026	39888021	39888026	+	22	0	AGO1-4,AGO2	1	0	0	0	0	0	0	10
MIMAT0000441	hsa-miR-9-5p	ENSG00000137801	THBS1	protein_coding	chr15	39888423	39888428	39888423	39888428	+	16	0	AGO1-4	1	0	0	0	0	0	0	10
MIMAT0000442	hsa-miR-9-3p	ENSG00000137801	THBS1	protein_coding	chr15	39888572	39888577	39888572	39888577	+	13	0	AGO1-4	0	0	1	0	0	0	0	6
MIMAT0000442	hsa-miR-9-3p	ENSG00000137801	THBS1	protein_coding	chr15	39889305	39889310	39889305	39889310	+	21	0	AGO1-4,AGO2	0	0	1	0	0	0	0	6
MIMAT0000442	hsa-miR-9-3p	ENSG00000137801	THBS1	protein_coding	chr15	39889702	39889707	39889702	39889707	+	4	0	AGO1-4	0	0	1	0	0	0	0	6
MIMAT0000443	hsa-miR-125a-5p	ENSG00000137801	THBS1	protein_coding	chr15	39888109	39888114	39888107	39888114	+	24	0	AGO1-4,AGO2	1	0	1	0	0	0	0	8
MIMAT0000448	hsa-miR-136-5p	ENSG00000137801	THBS1	protein_coding	chr15	39888072	39888077	39888055	39888078	+	24	0	AGO1-4,AGO2	1	0	1	0	1	0	0	0
MIMAT0000448	hsa-miR-136-5p	ENSG00000137801	THBS1	protein_coding	chr15	39888525	39888530	39888525	39888530	+	16	0	AGO1-4,AGO2	1	0	1	0	0	0	0	0
MIMAT0000456	hsa-miR-186-5p	ENSG00000137801	THBS1	protein_coding	chr15	39887677	39887682	39887655	39887683	+	20	0	AGO1-4,AGO2	1	0	1	1	0	0	0	15
MIMAT0000456	hsa-miR-186-5p	ENSG00000137801	THBS1	protein_coding	chr15	39888874	39888880	39888853	39888881	+	18	0	AGO1-4,AGO2	1	0	1	1	1	0	0	15
MIMAT0000456	hsa-miR-186-5p	ENSG00000137801	THBS1	protein_coding	chr15	39889029	39889034	39889007	39889035	+	21	0	AGO1-4,AGO2	1	0	1	1	0	0	0	15
MIMAT0000456	hsa-miR-186-5p	ENSG00000137801	THBS1	protein_coding	chr15	39889465	39889470	39889443	39889471	+	22	0	AGO1-4,AGO2	1	0	1	1	1	0	0	15
MIMAT0000456	hsa-miR-186-5p	ENSG00000137801	THBS1	protein_coding	chr15	39891121	39891126	39891105	39891133	+	1	0	AGO1-4	0	0	1	1	0	0	0	15
MIMAT0000456	hsa-miR-186-5p	ENSG00000137801	THBS1	protein_coding	chr15	39891127	39891132	39891127	39891132	+	1	0	AGO1-4	0	0	1	0	0	0	0	15
MIMAT0000460	hsa-miR-194-5p	ENSG00000137801	THBS1	protein_coding	chr15	39888081	39888087	39888060	39888088	+	25	0	AGO1-4,AGO2	1	0	0	1	1	0	1	21
MIMAT0000461	hsa-miR-195-5p	ENSG00000137801	THBS1	protein_coding	chr15	39888836	39888841	39888836	39888841	+	20	0	AGO1-4,AGO2	1	0	0	0	0	0	0	2
MIMAT0000462	hsa-miR-206	ENSG00000137801	THBS1	protein_coding	chr15	39874096	39874124	39874096	39874124	+	17	0	AGO1-4,AGO2	0	0	0	1	0	0	0	4
MIMAT0000462	hsa-miR-206	ENSG00000137801	THBS1	protein_coding	chr15	39887859	39887864	39887837	39887865	+	14	0	AGO1-4,AGO2	1	0	1	1	0	0	0	4
MIMAT0000462	hsa-miR-206	ENSG00000137801	THBS1	protein_coding	chr15	39888494	39888500	39888473	39888501	+	17	0	AGO1-4,AGO2	1	0	1	1	1	0	1	4
MIMAT0000462	hsa-miR-206	ENSG00000137801	THBS1	protein_coding	chr15	39891082	39891087	39891060	39891088	+	1	0	AGO1-4	0	0	1	1	0	0	0	4
MIMAT0000617	hsa-miR-200c-3p	ENSG00000137801	THBS1	protein_coding	chr15	39889220	39889225	39889220	39889225	+	22	0	AGO1-4,AGO2	1	0	0	0	0	0	0	17
MIMAT0000617	hsa-miR-200c-3p	ENSG00000137801	THBS1	protein_coding	chr15	39889410	39889415	39889410	39889415	+	22	0	AGO1-4,AGO2	1	0	0	0	0	0	0	17
MIMAT0000680	hsa-miR-106b-5p	ENSG00000137801	THBS1	protein_coding	chr15	39889022	39889027	39889022	39889027	+	19	0	AGO1-4,AGO2	1	0	0	0	0	0	0	19
MIMAT0000681	hsa-miR-29c-3p	ENSG00000137801	THBS1	protein_coding	chr15	39887888	39887893	39887888	39887893	+	13	0	AGO1-4,AGO2	1	0	0	0	0	0	0	11
MIMAT0000682	hsa-miR-200a-3p	ENSG00000137801	THBS1	protein_coding	chr15	39888760	39888765	39888760	39888765	+	20	0	AGO1-4,AGO2	1	0	0	0	0	0	0	16
MIMAT0000682	hsa-miR-200a-3p	ENSG00000137801	THBS1	protein_coding	chr15	39889186	39889192	39889172	39889193	+	27	0	AGO1-4,AGO2	1	0	0	0	1	0	0	16
MIMAT0000684	hsa-miR-302a-3p	ENSG00000137801	THBS1	protein_coding	chr15	39888179	39888186	39888159	39888187	+	22	0	AGO1-4,AGO2	1	0	0	1	0	0	0	3
MIMAT0000685	hsa-miR-34b-5p	ENSG00000137801	THBS1	protein_coding	chr15	39881455	39881483	39881455	39881483	+	17	0	AGO1-4	0	0	0	1	0	0	0	2
MIMAT0000685	hsa-miR-34b-5p	ENSG00000137801	THBS1	protein_coding	chr15	39887722	39887727	39887700	39887728	+	22	0	AGO1-4,AGO2	0	0	1	1	0	0	0	2
MIMAT0000685	hsa-miR-34b-5p	ENSG00000137801	THBS1	protein_coding	chr15	39887868	39887873	39887846	39887874	+	14	0	AGO1-4,AGO2	0	0	1	1	0	0	0	2
MIMAT0000685	hsa-miR-34b-5p	ENSG00000137801	THBS1	protein_coding	chr15	39888416	39888421	39888394	39888422	+	20	0	AGO1-4	0	0	1	1	0	0	0	2
MIMAT0000685	hsa-miR-34b-5p	ENSG00000137801	THBS1	protein_coding	chr15	39888731	39888736	39888709	39888737	+	21	0	AGO1-4,AGO2	0	0	1	1	0	0	0	2
MIMAT0000685	hsa-miR-34b-5p	ENSG00000137801	THBS1	protein_coding	chr15	39889395	39889401	39889374	39889402	+	20	0	AGO1-4,AGO2	0	0	1	1	0	0	0	2
MIMAT0000686	hsa-miR-34c-5p	ENSG00000137801	THBS1	protein_coding	chr15	39889393	39889400	39889393	39889400	+	20	0	AGO1-4,AGO2	1	0	0	0	0	0	0	3
MIMAT0000705	hsa-miR-362-5p	ENSG00000137801	THBS1	protein_coding	chr15	39888623	39888628	39888623	39888628	+	14	0	AGO1-4,AGO2	1	0	0	0	0	0	0	15
MIMAT0000715	hsa-miR-302b-3p	ENSG00000137801	THBS1	protein_coding	chr15	39888179	39888186	39888159	39888187	+	22	0	AGO1-4,AGO2	1	0	0	1	0	0	0	2
MIMAT0000717	hsa-miR-302c-3p	ENSG00000137801	THBS1	protein_coding	chr15	39888179	39888186	39888159	39888187	+	22	0	AGO1-4,AGO2	1	0	0	1	0	0	0	0
MIMAT0000718	hsa-miR-302d-3p	ENSG00000137801	THBS1	protein_coding	chr15	39888179	39888186	39888159	39888187	+	22	0	AGO1-4,AGO2	1	0	0	1	0	0	0	2
MIMAT0000721	hsa-miR-369-3p	ENSG00000137801	THBS1	protein_coding	chr15	39888475	39888480	39888475	39888480	+	16	0	AGO1-4,AGO2	1	0	0	0	0	0	0	1
MIMAT0000722	hsa-miR-370-3p	ENSG00000137801	THBS1	protein_coding	chr15	39887883	39887888	39887883	39887888	+	13	0	AGO1-4,AGO2	1	0	1	0	0	0	0	0
MIMAT0000722	hsa-miR-370-3p	ENSG00000137801	THBS1	protein_coding	chr15	39888194	39888199	39888194	39888199	+	19	0	AGO1-4,AGO2	1	0	1	0	0	0	0	0
MIMAT0000722	hsa-miR-370-3p	ENSG00000137801	THBS1	protein_coding	chr15	39888375	39888380	39888375	39888380	+	27	0	AGO1-4,AGO2	1	0	1	0	0	0	0	0
MIMAT0000723	hsa-miR-371a-3p	ENSG00000137801	THBS1	protein_coding	chr15	39888180	39888185	39888180	39888185	+	22	0	AGO1-4,AGO2	1	0	0	0	0	0	0	2
MIMAT0000724	hsa-miR-372-3p	ENSG00000137801	THBS1	protein_coding	chr15	39888181	39888186	39888181	39888186	+	22	0	AGO1-4,AGO2	1	0	0	0	0	0	0	2
MIMAT0000726	hsa-miR-373-3p	ENSG00000137801	THBS1	protein_coding	chr15	39888179	39888186	39888179	39888186	+	22	0	AGO1-4,AGO2	1	0	0	0	0	0	0	4
MIMAT0000728	hsa-miR-375	ENSG00000137801	THBS1	protein_coding	chr15	39875852	39875880	39875852	39875880	+	10	1	AGO1-4	0	0	0	1	0	0	0	15
MIMAT0000728	hsa-miR-375	ENSG00000137801	THBS1	protein_coding	chr15	39889633	39889638	39889611	39889639	+	18	0	AGO1-4,AGO2	1	0	0	1	1	0	0	15
MIMAT0000730	hsa-miR-377-3p	ENSG00000137801	THBS1	protein_coding	chr15	39889100	39889106	39889080	39889107	+	38	0	AGO1,AGO1-4,AGO2	1	0	0	0	1	0	1	0
MIMAT0000735	hsa-miR-380-3p	ENSG00000137801	THBS1	protein_coding	chr15	39888082	39888089	39888082	39888089	+	24	0	AGO1-4,AGO2	1	0	0	0	0	0	0	1
MIMAT0000735	hsa-miR-380-3p	ENSG00000137801	THBS1	protein_coding	chr15	39889074	39889079	39889074	39889079	+	38	0	AGO1,AGO1-4,AGO2	1	0	0	0	0	0	0	1
MIMAT0000735	hsa-miR-380-3p	ENSG00000137801	THBS1	protein_coding	chr15	39889583	39889588	39889583	39889588	+	18	0	AGO1-4,AGO2	1	0	0	0	0	0	0	1
MIMAT0000736	hsa-miR-381-3p	ENSG00000137801	THBS1	protein_coding	chr15	39888057	39888062	39888057	39888062	+	22	0	AGO1-4,AGO2	1	0	0	0	0	0	0	1
MIMAT0000736	hsa-miR-381-3p	ENSG00000137801	THBS1	protein_coding	chr15	39889605	39889610	39889590	39889611	+	18	1	AGO1-4,AGO2	1	0	0	0	1	0	1	1
MIMAT0000738	hsa-miR-383-5p	ENSG00000137801	THBS1	protein_coding	chr15	39887594	39887599	39887579	39887600	+	24	0	AGO1-4,AGO2	1	0	0	0	1	0	0	1
MIMAT0000738	hsa-miR-383-5p	ENSG00000137801	THBS1	protein_coding	chr15	39888235	39888240	39888235	39888240	+	22	1	AGO1-4,AGO2	1	0	0	0	0	0	0	1
MIMAT0000751	hsa-miR-330-3p	ENSG00000137801	THBS1	protein_coding	chr15	39887806	39887812	39887806	39887812	+	14	0	AGO1-4,AGO2	1	0	0	0	0	0	0	6
MIMAT0000753	hsa-miR-342-3p	ENSG00000137801	THBS1	protein_coding	chr15	39887896	39887901	39887896	39887901	+	14	0	AGO1-4,AGO2	1	0	0	0	0	0	0	4
MIMAT0000754	hsa-miR-337-3p	ENSG00000137801	THBS1	protein_coding	chr15	39888384	39888389	39888384	39888389	+	25	0	AGO1-4,AGO2	1	0	0	0	0	0	0	0
MIMAT0000755	hsa-miR-323a-3p	ENSG00000137801	THBS1	protein_coding	chr15	39889428	39889433	39889428	39889433	+	21	0	AGO1-4,AGO2	1	0	0	0	0	0	0	0
MIMAT0000757	hsa-miR-151a-3p	ENSG00000137801	THBS1	protein_coding	chr15	39888825	39888831	39888824	39888831	+	20	0	AGO1-4,AGO2	1	0	1	0	0	0	0	11
MIMAT0000758	hsa-miR-135b-5p	ENSG00000137801	THBS1	protein_coding	chr15	39888950	39888957	39888937	39888958	+	18	0	AGO1-4,AGO2	1	0	0	0	1	0	0	13
MIMAT0000760	hsa-miR-331-3p	ENSG00000137801	THBS1	protein_coding	chr15	39888110	39888115	39888110	39888116	+	24	0	AGO1-4,AGO2	1	0	0	0	0	1	1	9
MIMAT0000762	hsa-miR-324-3p	ENSG00000137801	THBS1	protein_coding	chr15	39888431	39888437	39888431	39888437	+	16	0	AGO1-4	1	0	1	0	0	0	0	10
MIMAT0000763	hsa-miR-338-3p	ENSG00000137801	THBS1	protein_coding	chr15	39885646	39885674	39885646	39885674	+	23	0	AGO1-4,AGO2	0	0	0	1	0	0	0	9
MIMAT0000763	hsa-miR-338-3p	ENSG00000137801	THBS1	protein_coding	chr15	39886543	39886571	39886543	39886571	+	22	0	AGO1-4,AGO2	0	0	0	1	0	0	0	9
MIMAT0000763	hsa-miR-338-3p	ENSG00000137801	THBS1	protein_coding	chr15	39887608	39887614	39887587	39887615	+	27	0	AGO1-4,AGO2	1	0	1	1	1	0	1	9
MIMAT0000763	hsa-miR-338-3p	ENSG00000137801	THBS1	protein_coding	chr15	39888129	39888134	39888107	39888135	+	24	0	AGO1-4,AGO2	1	0	1	1	0	0	0	9
MIMAT0000763	hsa-miR-338-3p	ENSG00000137801	THBS1	protein_coding	chr15	39888307	39888312	39888285	39888313	+	22	0	AGO1-4,AGO2	1	0	1	1	0	0	0	9
MIMAT0000765	hsa-miR-335-5p	ENSG00000137801	THBS1	protein_coding	chr15	39888798	39888803	39888798	39888803	+	20	0	AGO1-4,AGO2	1	0	0	0	0	0	0	10
MIMAT0000772	hsa-miR-345-5p	ENSG00000137801	THBS1	protein_coding	chr15	39889183	39889188	39889183	39889188	+	27	0	AGO1-4,AGO2	1	0	0	0	0	0	0	16
MIMAT0001075	hsa-miR-384	ENSG00000137801	THBS1	protein_coding	chr15	39888385	39888390	39888385	39888390	+	25	0	AGO1-4,AGO2	1	0	0	0	0	0	0	0
MIMAT0001075	hsa-miR-384	ENSG00000137801	THBS1	protein_coding	chr15	39889544	39889550	39889532	39889551	+	18	0	AGO1-4,AGO2	1	0	0	0	1	0	1	0
MIMAT0001341	hsa-miR-424-5p	ENSG00000137801	THBS1	protein_coding	chr15	39875869	39875888	39875869	39875888	+	10	0	AGO1-4	0	1	0	0	0	0	0	3
MIMAT0001341	hsa-miR-424-5p	ENSG00000137801	THBS1	protein_coding	chr15	39888836	39888841	39888836	39888841	+	20	0	AGO1-4,AGO2	1	0	0	0	0	0	0	3
MIMAT0001412	hsa-miR-18b-5p	ENSG00000137801	THBS1	protein_coding	chr15	39885610	39885638	39885610	39885638	+	21	0	AGO1-4,AGO2	0	0	0	1	0	0	0	8
MIMAT0001412	hsa-miR-18b-5p	ENSG00000137801	THBS1	protein_coding	chr15	39887619	39887625	39887598	39887626	+	27	0	AGO1-4,AGO2	1	0	1	1	1	0	1	8
MIMAT0001413	hsa-miR-20b-5p	ENSG00000137801	THBS1	protein_coding	chr15	39889022	39889027	39889022	39889027	+	19	0	AGO1-4,AGO2	1	0	0	0	0	0	0	10
MIMAT0001536	hsa-miR-429	ENSG00000137801	THBS1	protein_coding	chr15	39889220	39889225	39889220	39889225	+	22	0	AGO1-4,AGO2	1	0	0	0	0	0	0	14
MIMAT0001536	hsa-miR-429	ENSG00000137801	THBS1	protein_coding	chr15	39889410	39889415	39889410	39889415	+	22	0	AGO1-4,AGO2	1	0	0	0	0	0	0	14
MIMAT0001541	hsa-miR-449a	ENSG00000137801	THBS1	protein_coding	chr15	39889393	39889400	39889393	39889400	+	20	0	AGO1-4,AGO2	1	0	0	0	0	0	0	9
MIMAT0001627	hsa-miR-433-3p	ENSG00000137801	THBS1	protein_coding	chr15	39888138	39888143	39888138	39888143	+	21	0	AGO1-4,AGO2	1	0	0	0	0	0	0	0
MIMAT0001639	hsa-miR-409-3p	ENSG00000137801	THBS1	protein_coding	chr15	39888493	39888498	39888493	39888498	+	15	0	AGO1-4,AGO2	1	0	0	0	0	0	0	0
MIMAT0002171	hsa-miR-410-3p	ENSG00000137801	THBS1	protein_coding	chr15	39888444	39888449	39888429	39888450	+	17	0	AGO1-4	1	0	0	0	1	0	0	0
MIMAT0002171	hsa-miR-410-3p	ENSG00000137801	THBS1	protein_coding	chr15	39889423	39889428	39889409	39889429	+	22	0	AGO1-4,AGO2	1	0	0	0	1	0	0	0
MIMAT0002171	hsa-miR-410-3p	ENSG00000137801	THBS1	protein_coding	chr15	39889658	39889663	39889658	39889663	+	11	0	AGO1-4	1	0	0	0	0	0	0	0
MIMAT0002175	hsa-miR-485-5p	ENSG00000137801	THBS1	protein_coding	chr15	39887764	39887770	39887743	39887771	+	22	0	AGO1-4,AGO2	1	0	1	1	1	0	0	0
MIMAT0002175	hsa-miR-485-5p	ENSG00000137801	THBS1	protein_coding	chr15	39891056	39891061	39891034	39891062	+	4	0	AGO1-4	0	0	1	1	0	0	0	0
MIMAT0002176	hsa-miR-485-3p	ENSG00000137801	THBS1	protein_coding	chr15	39888058	39888064	39888037	39888065	+	23	0	AGO1-4,AGO2	1	0	0	1	0	1	0	1
MIMAT0002805	hsa-miR-489-3p	ENSG00000137801	THBS1	protein_coding	chr15	39887940	39887945	39887940	39887945	+	15	0	AGO1-4,AGO2	1	0	1	0	0	0	0	1
MIMAT0002805	hsa-miR-489-3p	ENSG00000137801	THBS1	protein_coding	chr15	39888664	39888669	39888664	39888669	+	19	0	AGO1-4,AGO2	1	0	1	0	0	0	0	1
MIMAT0002805	hsa-miR-489-3p	ENSG00000137801	THBS1	protein_coding	chr15	39889707	39889712	39889707	39889712	+	4	0	AGO1-4	0	0	1	0	0	0	0	1
MIMAT0002805	hsa-miR-489-3p	ENSG00000137801	THBS1	protein_coding	chr15	39890894	39890899	39890894	39890899	+	1	0	AGO1-4	0	0	1	0	0	0	0	1
MIMAT0002807	hsa-miR-491-5p	ENSG00000137801	THBS1	protein_coding	chr15	39888239	39888245	39888225	39888246	+	22	1	AGO1-4,AGO2	1	0	1	0	1	0	0	2
MIMAT0002813	hsa-miR-493-5p	ENSG00000137801	THBS1	protein_coding	chr15	39889192	39889197	39889170	39889198	+	28	0	AGO1-4,AGO2	0	0	1	1	0	1	0	0
MIMAT0002813	hsa-miR-493-5p	ENSG00000137801	THBS1	protein_coding	chr15	39889563	39889568	39889541	39889569	+	19	1	AGO1-4,AGO2	0	0	1	1	0	0	0	0
MIMAT0002813	hsa-miR-493-5p	ENSG00000137801	THBS1	protein_coding	chr15	39889624	39889630	39889603	39889631	+	18	1	AGO1-4,AGO2	0	0	1	1	0	1	1	0
MIMAT0002813	hsa-miR-493-5p	ENSG00000137801	THBS1	protein_coding	chr15	39890994	39891000	39890973	39891001	+	5	0	AGO1-4	0	0	1	1	0	0	0	0
MIMAT0002814	hsa-miR-432-5p	ENSG00000137801	THBS1	protein_coding	chr15	39887788	39887793	39887788	39887793	+	17	0	AGO1-4,AGO2	1	0	0	0	0	0	0	0
MIMAT0002816	hsa-miR-494-3p	ENSG00000137801	THBS1	protein_coding	chr15	39889616	39889621	39889601	39889622	+	18	1	AGO1-4,AGO2	1	0	0	0	1	0	0	1
MIMAT0002817	hsa-miR-495-3p	ENSG00000137801	THBS1	protein_coding	chr15	39888672	39888677	39888672	39888677	+	19	0	AGO1-4,AGO2	1	0	0	0	0	0	0	0
MIMAT0002817	hsa-miR-495-3p	ENSG00000137801	THBS1	protein_coding	chr15	39889095	39889100	39889095	39889100	+	38	0	AGO1,AGO1-4,AGO2	1	0	0	0	0	0	0	0
MIMAT0002817	hsa-miR-495-3p	ENSG00000137801	THBS1	protein_coding	chr15	39889478	39889478	39889458	39889483	+	10	0	AGO1-4,AGO2	2	0	0	0	1	0	0	0
MIMAT0002820	hsa-miR-497-5p	ENSG00000137801	THBS1	protein_coding	chr15	39888836	39888841	39888836	39888841	+	20	0	AGO1-4,AGO2	1	0	0	0	0	0	0	3
MIMAT0002821	hsa-miR-181d-5p	ENSG00000137801	THBS1	protein_coding	chr15	39888551	39888556	39888535	39888557	+	18	0	AGO1-4,AGO2	1	0	1	0	1	0	0	7
MIMAT0002821	hsa-miR-181d-5p	ENSG00000137801	THBS1	protein_coding	chr15	39889548	39889553	39889548	39889553	+	14	0	AGO1-4,AGO2	1	0	1	0	0	0	0	7
MIMAT0002821	hsa-miR-181d-5p	ENSG00000137801	THBS1	protein_coding	chr15	39890992	39890997	39890992	39890997	+	5	0	AGO1-4	0	0	1	0	0	0	0	7
MIMAT0002823	hsa-miR-512-3p	ENSG00000137801	THBS1	protein_coding	chr15	39888025	39888030	39888025	39888030	+	22	0	AGO1-4,AGO2	1	0	0	0	0	0	0	1
MIMAT0002825	hsa-miR-520e	ENSG00000137801	THBS1	protein_coding	chr15	39888179	39888186	39888179	39888186	+	22	0	AGO1-4,AGO2	1	0	0	0	0	0	0	1
MIMAT0002828	hsa-miR-519e-5p	ENSG00000137801	THBS1	protein_coding	chr15	39877725	39877745	39877725	39877745	+	21	0	AGO1-4	0	1	0	0	0	0	0	0
MIMAT0002830	hsa-miR-520f-3p	ENSG00000137801	THBS1	protein_coding	chr15	39888024	39888030	39888024	39888030	+	22	0	AGO1-4,AGO2	1	0	0	0	0	0	0	2
MIMAT0002831	hsa-miR-519c-5p	ENSG00000137801	THBS1	protein_coding	chr15	39888351	39888356	39888351	39888356	+	26	0	AGO1-4,AGO2	1	0	1	0	0	0	0	0
MIMAT0002832	hsa-miR-519c-3p	ENSG00000137801	THBS1	protein_coding	chr15	39888181	39888186	39888181	39888186	+	22	0	AGO1-4,AGO2	1	0	0	0	0	0	0	1
MIMAT0002833	hsa-miR-520a-5p	ENSG00000137801	THBS1	protein_coding	chr15	39887625	39887630	39887623	39887630	+	27	0	AGO1-4,AGO2	1	0	1	0	0	0	0	3
MIMAT0002833	hsa-miR-520a-5p	ENSG00000137801	THBS1	protein_coding	chr15	39888221	39888226	39888219	39888226	+	20	0	AGO1-4,AGO2	1	0	1	0	0	0	0	3
MIMAT0002833	hsa-miR-520a-5p	ENSG00000137801	THBS1	protein_coding	chr15	39888606	39888611	39888606	39888611	+	13	0	AGO1-4	1	0	1	0	0	0	0	3
MIMAT0002834	hsa-miR-520a-3p	ENSG00000137801	THBS1	protein_coding	chr15	39888179	39888186	39888179	39888186	+	22	0	AGO1-4,AGO2	1	0	0	0	0	0	0	1
MIMAT0002835	hsa-miR-526b-5p	ENSG00000137801	THBS1	protein_coding	chr15	39886576	39886604	39886576	39886604	+	25	0	AGO1-4,AGO2	0	0	0	1	0	0	0	0
MIMAT0002835	hsa-miR-526b-5p	ENSG00000137801	THBS1	protein_coding	chr15	39887725	39887732	39887705	39887733	+	22	0	AGO1-4,AGO2	1	0	0	1	0	0	0	0
MIMAT0002837	hsa-miR-519b-3p	ENSG00000137801	THBS1	protein_coding	chr15	39888181	39888186	39888181	39888186	+	22	0	AGO1-4,AGO2	1	0	0	0	0	0	0	2
MIMAT0002838	hsa-miR-525-5p	ENSG00000137801	THBS1	protein_coding	chr15	39887625	39887630	39887623	39887630	+	27	0	AGO1-4,AGO2	1	0	1	0	0	0	0	1
MIMAT0002838	hsa-miR-525-5p	ENSG00000137801	THBS1	protein_coding	chr15	39888221	39888226	39888219	39888226	+	20	0	AGO1-4,AGO2	1	0	1	0	0	0	0	1
MIMAT0002838	hsa-miR-525-5p	ENSG00000137801	THBS1	protein_coding	chr15	39888606	39888611	39888606	39888611	+	13	0	AGO1-4	1	0	1	0	0	0	0	1
MIMAT0002841	hsa-miR-518f-5p	ENSG00000137801	THBS1	protein_coding	chr15	39888351	39888356	39888351	39888356	+	26	0	AGO1-4,AGO2	0	0	1	0	0	0	0	1
MIMAT0002843	hsa-miR-520b	ENSG00000137801	THBS1	protein_coding	chr15	39888179	39888186	39888179	39888186	+	22	0	AGO1-4,AGO2	1	0	0	0	0	0	0	1
MIMAT0002845	hsa-miR-526a	ENSG00000137801	THBS1	protein_coding	chr15	39888351	39888356	39888351	39888356	+	26	0	AGO1-4,AGO2	1	0	1	0	0	0	0	0
MIMAT0002846	hsa-miR-520c-3p	ENSG00000137801	THBS1	protein_coding	chr15	39888179	39888186	39888179	39888186	+	22	0	AGO1-4,AGO2	1	0	0	0	0	0	0	1
MIMAT0002849	hsa-miR-524-5p	ENSG00000137801	THBS1	protein_coding	chr15	39889561	39889566	39889561	39889566	+	14	0	AGO1-4,AGO2	1	0	0	0	0	0	0	3
MIMAT0002853	hsa-miR-519d-3p	ENSG00000137801	THBS1	protein_coding	chr15	39889022	39889027	39889022	39889027	+	19	0	AGO1-4,AGO2	1	0	0	0	0	0	0	1
MIMAT0002855	hsa-miR-520d-5p	ENSG00000137801	THBS1	protein_coding	chr15	39889561	39889566	39889561	39889566	+	14	0	AGO1-4,AGO2	1	0	0	0	0	0	0	1
MIMAT0002856	hsa-miR-520d-3p	ENSG00000137801	THBS1	protein_coding	chr15	39888179	39888186	39888179	39888186	+	22	0	AGO1-4,AGO2	1	0	0	0	0	0	0	1
MIMAT0002868	hsa-miR-522-3p	ENSG00000137801	THBS1	protein_coding	chr15	39888922	39888927	39888922	39888927	+	17	0	AGO1-4	1	0	0	0	0	0	0	1
MIMAT0002868	hsa-miR-522-3p	ENSG00000137801	THBS1	protein_coding	chr15	39889515	39889520	39889515	39889520	+	14	0	AGO1-4,AGO2	1	0	0	0	0	0	0	1
MIMAT0002868	hsa-miR-522-3p	ENSG00000137801	THBS1	protein_coding	chr15	39889578	39889583	39889578	39889583	+	18	0	AGO1-4,AGO2	1	0	0	0	0	0	0	1
MIMAT0002869	hsa-miR-519a-3p	ENSG00000137801	THBS1	protein_coding	chr15	39888181	39888186	39888181	39888186	+	22	0	AGO1-4,AGO2	1	0	0	0	0	0	0	2
MIMAT0002874	hsa-miR-503-5p	ENSG00000137801	THBS1	protein_coding	chr15	39888836	39888841	39888836	39888841	+	20	0	AGO1-4,AGO2	1	0	0	0	0	0	0	5
MIMAT0002876	hsa-miR-505-3p	ENSG00000137801	THBS1	protein_coding	chr15	39888778	39888783	39888762	39888784	+	21	1	AGO1-4,AGO2	1	0	1	0	1	0	0	12
MIMAT0002877	hsa-miR-513a-5p	ENSG00000137801	THBS1	protein_coding	chr15	39874814	39874842	39874814	39874842	+	19	0	AGO1-4	0	0	0	1	0	0	0	7
MIMAT0002877	hsa-miR-513a-5p	ENSG00000137801	THBS1	protein_coding	chr15	39876282	39876310	39876282	39876310	+	18	0	AGO1-4,AGO2	0	0	0	1	0	0	0	7
MIMAT0002877	hsa-miR-513a-5p	ENSG00000137801	THBS1	protein_coding	chr15	39880345	39880373	39880345	39880373	+	14	0	AGO1-4,AGO2	0	0	0	1	0	0	0	7
MIMAT0002877	hsa-miR-513a-5p	ENSG00000137801	THBS1	protein_coding	chr15	39882760	39882788	39882760	39882788	+	20	0	AGO1-4	0	0	0	1	0	0	0	7
MIMAT0002877	hsa-miR-513a-5p	ENSG00000137801	THBS1	protein_coding	chr15	39884779	39884807	39884779	39884807	+	17	0	AGO1-4	0	0	0	1	0	0	0	7
MIMAT0002877	hsa-miR-513a-5p	ENSG00000137801	THBS1	protein_coding	chr15	39884893	39884921	39884893	39884921	+	16	0	AGO1-4	0	0	0	1	0	0	0	7
MIMAT0002877	hsa-miR-513a-5p	ENSG00000137801	THBS1	protein_coding	chr15	39885765	39885793	39885765	39885793	+	14	0	AGO1-4,AGO2	0	0	0	1	0	0	0	7
MIMAT0002878	hsa-miR-506-3p	ENSG00000137801	THBS1	protein_coding	chr15	39887869	39887874	39887869	39887874	+	13	0	AGO1-4,AGO2	1	0	0	0	0	0	0	4
MIMAT0002882	hsa-miR-510-5p	ENSG00000137801	THBS1	protein_coding	chr15	39889107	39889112	39889107	39889113	+	32	0	AGO1-4,AGO2	1	0	1	0	0	1	0	4
MIMAT0002890	hsa-miR-299-5p	ENSG00000137801	THBS1	protein_coding	chr15	39887601	39887606	39887601	39887606	+	25	0	AGO1-4,AGO2	1	0	0	0	0	0	0	1
MIMAT0003161	hsa-miR-493-3p	ENSG00000137801	THBS1	protein_coding	chr15	39887621	39887626	39887599	39887627	+	27	0	AGO1-4,AGO2	1	0	1	1	0	0	0	0
MIMAT0003165	hsa-miR-545-3p	ENSG00000137801	THBS1	protein_coding	chr15	39888128	39888133	39888128	39888133	+	21	0	AGO1-4,AGO2	1	0	0	0	0	0	0	3
MIMAT0003180	hsa-miR-487b-3p	ENSG00000137801	THBS1	protein_coding	chr15	39888576	39888581	39888561	39888582	+	13	0	AGO1-4	1	0	0	0	1	0	0	0
MIMAT0003242	hsa-miR-577	ENSG00000137801	THBS1	protein_coding	chr15	39888890	39888897	39888890	39888897	+	14	0	AGO1-4	1	0	0	0	0	0	0	13
MIMAT0003245	hsa-miR-580-3p	ENSG00000137801	THBS1	protein_coding	chr15	39889326	39889331	39889326	39889331	+	24	0	AGO1-4,AGO2	1	0	0	0	0	0	0	7
MIMAT0003247	hsa-miR-582-5p	ENSG00000137801	THBS1	protein_coding	chr15	39888691	39888696	39888691	39888697	+	19	0	AGO1-4,AGO2	1	0	0	0	0	1	1	8
MIMAT0003247	hsa-miR-582-5p	ENSG00000137801	THBS1	protein_coding	chr15	39889167	39889172	39889167	39889172	+	27	0	AGO1-4,AGO2	1	0	0	0	0	0	0	8
MIMAT0003255	hsa-miR-588	ENSG00000137801	THBS1	protein_coding	chr15	39888264	39888270	39888264	39888270	+	20	0	AGO1-4,AGO2	1	0	1	0	0	0	0	2
MIMAT0003258	hsa-miR-590-5p	ENSG00000137801	THBS1	protein_coding	chr15	39888831	39888838	39888818	39888839	+	20	0	AGO1-4,AGO2	1	0	0	0	1	0	0	17
MIMAT0003281	hsa-miR-613	ENSG00000137801	THBS1	protein_coding	chr15	39887859	39887864	39887837	39887865	+	14	0	AGO1-4,AGO2	1	0	1	1	0	0	0	0
MIMAT0003281	hsa-miR-613	ENSG00000137801	THBS1	protein_coding	chr15	39888495	39888500	39888473	39888501	+	17	0	AGO1-4,AGO2	1	0	1	1	1	1	1	0
MIMAT0003281	hsa-miR-613	ENSG00000137801	THBS1	protein_coding	chr15	39891082	39891087	39891060	39891088	+	1	0	AGO1-4	0	0	1	1	0	0	0	0
MIMAT0003296	hsa-miR-627-5p	ENSG00000137801	THBS1	protein_coding	chr15	39887752	39887758	39887731	39887759	+	22	0	AGO1-4,AGO2	1	0	1	1	0	0	0	9
MIMAT0003296	hsa-miR-627-5p	ENSG00000137801	THBS1	protein_coding	chr15	39887919	39887924	39887897	39887925	+	15	0	AGO1-4,AGO2	1	0	1	1	0	0	0	9
MIMAT0003296	hsa-miR-627-5p	ENSG00000137801	THBS1	protein_coding	chr15	39887956	39887961	39887934	39887962	+	17	0	AGO1-4,AGO2	1	0	1	1	0	0	0	9
MIMAT0003301	hsa-miR-33b-5p	ENSG00000137801	THBS1	protein_coding	chr15	39887734	39887739	39887734	39887739	+	21	0	AGO1-4,AGO2	1	0	0	0	0	0	0	18
MIMAT0003320	hsa-miR-650	ENSG00000137801	THBS1	protein_coding	chr15	39887766	39887771	39887744	39887772	+	22	0	AGO1-4,AGO2	1	0	1	1	0	0	0	0
MIMAT0003320	hsa-miR-650	ENSG00000137801	THBS1	protein_coding	chr15	39888417	39888423	39888396	39888424	+	20	0	AGO1-4	1	0	1	1	0	1	0	0
MIMAT0003320	hsa-miR-650	ENSG00000137801	THBS1	protein_coding	chr15	39891057	39891062	39891035	39891063	+	4	0	AGO1-4	0	0	1	1	0	0	0	0
MIMAT0003327	hsa-miR-449b-5p	ENSG00000137801	THBS1	protein_coding	chr15	39889393	39889400	39889393	39889400	+	20	0	AGO1-4,AGO2	1	0	0	0	0	0	0	6
MIMAT0003329	hsa-miR-411-5p	ENSG00000137801	THBS1	protein_coding	chr15	39887832	39887837	39887832	39887837	+	16	0	AGO1-4,AGO2	1	0	0	0	0	0	0	0
MIMAT0003330	hsa-miR-654-5p	ENSG00000137801	THBS1	protein_coding	chr15	39888241	39888246	39888241	39888246	+	22	0	AGO1-4,AGO2	1	0	1	0	0	0	0	0
MIMAT0003339	hsa-miR-421	ENSG00000137801	THBS1	protein_coding	chr15	39887571	39887586	39887571	39887586	+	21	0	AGO1-4,AGO2	0	0	0	0	1	0	0	5
MIMAT0003339	hsa-miR-421	ENSG00000137801	THBS1	protein_coding	chr15	39888674	39888679	39888672	39888679	+	19	0	AGO1-4,AGO2	1	0	1	0	0	0	0	5
MIMAT0003389	hsa-miR-542-3p	ENSG00000137801	THBS1	protein_coding	chr15	39887873	39887880	39887873	39887880	+	13	0	AGO1-4,AGO2	1	0	0	0	0	0	0	3
MIMAT0003393	hsa-miR-425-5p	ENSG00000137801	THBS1	protein_coding	chr15	39888665	39888670	39888665	39888670	+	19	0	AGO1-4,AGO2	1	0	1	0	0	0	0	12
MIMAT0003393	hsa-miR-425-5p	ENSG00000137801	THBS1	protein_coding	chr15	39889708	39889713	39889708	39889713	+	4	0	AGO1-4	0	0	1	0	0	0	0	12
MIMAT0003393	hsa-miR-425-5p	ENSG00000137801	THBS1	protein_coding	chr15	39890895	39890900	39890895	39890900	+	1	0	AGO1-4	0	0	1	0	0	0	0	12
MIMAT0003393	hsa-miR-425-5p	ENSG00000137801	THBS1	protein_coding	chr15	39890937	39890942	39890937	39890942	+	3	0	AGO1-4	0	0	1	0	0	0	0	12
MIMAT0003880	hsa-miR-671-5p	ENSG00000137801	THBS1	protein_coding	chr15	39887670	39887676	39887649	39887677	+	21	0	AGO1-4,AGO2	1	0	1	1	0	0	0	13
MIMAT0004563	hsa-miR-199b-3p	ENSG00000137801	THBS1	protein_coding	chr15	39889165	39889170	39889165	39889170	+	27	0	AGO1-4,AGO2	1	0	1	0	0	0	0	0
MIMAT0004563	hsa-miR-199b-3p	ENSG00000137801	THBS1	protein_coding	chr15	39889696	39889701	39889696	39889701	+	4	0	AGO1-4	0	0	1	0	0	0	0	0
MIMAT0004687	hsa-miR-371a-5p	ENSG00000137801	THBS1	protein_coding	chr15	39888763	39888769	39888751	39888770	+	22	0	AGO1-4,AGO2	1	0	0	0	1	0	0	1
MIMAT0004690	hsa-miR-379-3p	ENSG00000137801	THBS1	protein_coding	chr15	39888083	39888089	39888062	39888090	+	25	0	AGO1-4,AGO2	0	0	0	1	0	0	1	0
MIMAT0004690	hsa-miR-379-3p	ENSG00000137801	THBS1	protein_coding	chr15	39889052	39889080	39889052	39889080	+	38	0	AGO1,AGO1-4,AGO2	0	0	0	1	0	0	0	0
MIMAT0004690	hsa-miR-379-3p	ENSG00000137801	THBS1	protein_coding	chr15	39889561	39889589	39889561	39889589	+	18	0	AGO1-4,AGO2	0	0	0	1	0	0	0	0
MIMAT0004692	hsa-miR-340-5p	ENSG00000137801	THBS1	protein_coding	chr15	39889422	39889427	39889406	39889428	+	22	1	AGO1-4,AGO2	1	0	1	0	1	0	0	6
MIMAT0004692	hsa-miR-340-5p	ENSG00000137801	THBS1	protein_coding	chr15	39889657	39889662	39889657	39889662	+	11	0	AGO1-4	1	0	1	0	0	0	0	6
MIMAT0004692	hsa-miR-340-5p	ENSG00000137801	THBS1	protein_coding	chr15	39889663	39889668	39889663	39889668	+	11	0	AGO1-4	0	0	1	0	0	0	0	6
MIMAT0004763	hsa-miR-488-3p	ENSG00000137801	THBS1	protein_coding	chr15	39889031	39889036	39889031	39889036	+	22	0	AGO1-4,AGO2	1	0	0	0	0	0	0	3
MIMAT0004774	hsa-miR-501-3p	ENSG00000137801	THBS1	protein_coding	chr15	39888990	39888995	39888990	39888995	+	19	0	AGO1-4,AGO2	1	0	0	0	0	0	0	12
MIMAT0004775	hsa-miR-502-3p	ENSG00000137801	THBS1	protein_coding	chr15	39888990	39888995	39888990	39888995	+	19	0	AGO1-4,AGO2	1	0	0	0	0	0	0	13
MIMAT0004780	hsa-miR-532-3p	ENSG00000137801	THBS1	protein_coding	chr15	39890948	39890954	39890948	39890954	+	3	0	AGO1-4	0	0	1	0	0	0	0	15
MIMAT0004805	hsa-miR-616-3p	ENSG00000137801	THBS1	protein_coding	chr15	39889056	39889061	39889056	39889061	+	27	0	AGO1-4,AGO2	1	0	0	0	0	0	0	6
MIMAT0004807	hsa-miR-624-3p	ENSG00000137801	THBS1	protein_coding	chr15	39888847	39888852	39888847	39888852	+	19	0	AGO1-4,AGO2	1	0	1	0	0	0	0	3
MIMAT0004807	hsa-miR-624-3p	ENSG00000137801	THBS1	protein_coding	chr15	39888986	39888991	39888986	39888991	+	19	0	AGO1-4,AGO2	1	0	1	0	0	0	0	3
MIMAT0004809	hsa-miR-628-5p	ENSG00000137801	THBS1	protein_coding	chr15	39887756	39887761	39887756	39887761	+	19	0	AGO1-4,AGO2	1	0	0	0	0	0	0	6
MIMAT0004809	hsa-miR-628-5p	ENSG00000137801	THBS1	protein_coding	chr15	39888789	39888794	39888789	39888794	+	20	0	AGO1-4,AGO2	1	0	0	0	0	0	0	6
MIMAT0004810	hsa-miR-629-5p	ENSG00000137801	THBS1	protein_coding	chr15	39887646	39887651	39887646	39887651	+	21	0	AGO1-4,AGO2	1	0	0	0	0	0	0	9
MIMAT0004813	hsa-miR-411-3p	ENSG00000137801	THBS1	protein_coding	chr15	39888083	39888089	39888062	39888090	+	25	0	AGO1-4,AGO2	0	0	0	1	0	0	1	0
MIMAT0004813	hsa-miR-411-3p	ENSG00000137801	THBS1	protein_coding	chr15	39889052	39889080	39889052	39889080	+	38	0	AGO1,AGO1-4,AGO2	0	0	0	1	0	0	0	0
MIMAT0004813	hsa-miR-411-3p	ENSG00000137801	THBS1	protein_coding	chr15	39889561	39889589	39889561	39889589	+	18	0	AGO1-4,AGO2	0	0	0	1	0	0	0	0
MIMAT0004814	hsa-miR-654-3p	ENSG00000137801	THBS1	protein_coding	chr15	39887780	39887785	39887780	39887785	+	18	0	AGO1-4,AGO2	1	0	0	0	0	0	0	0
MIMAT0004903	hsa-miR-300	ENSG00000137801	THBS1	protein_coding	chr15	39888057	39888062	39888057	39888062	+	22	0	AGO1-4,AGO2	1	0	0	0	0	0	0	0
MIMAT0004903	hsa-miR-300	ENSG00000137801	THBS1	protein_coding	chr15	39889605	39889610	39889605	39889611	+	18	0	AGO1-4,AGO2	1	0	0	0	0	1	1	0
MIMAT0004909	hsa-miR-450b-5p	ENSG00000137801	THBS1	protein_coding	chr15	39888926	39888932	39888926	39888932	+	17	0	AGO1-4	1	0	0	0	0	0	0	2
MIMAT0004909	hsa-miR-450b-5p	ENSG00000137801	THBS1	protein_coding	chr15	39888941	39888948	39888941	39888948	+	18	0	AGO1-4,AGO2	1	0	0	0	0	0	0	2
MIMAT0004920	hsa-miR-541-3p	ENSG00000137801	THBS1	protein_coding	chr15	39888241	39888246	39888241	39888246	+	22	0	AGO1-4,AGO2	1	0	1	0	0	0	0	0
MIMAT0004921	hsa-miR-889-3p	ENSG00000137801	THBS1	protein_coding	chr15	39889084	39889089	39889084	39889089	+	38	0	AGO1,AGO1-4,AGO2	1	0	0	0	0	0	0	0
MIMAT0004921	hsa-miR-889-3p	ENSG00000137801	THBS1	protein_coding	chr15	39889609	39889614	39889609	39889614	+	18	0	AGO1-4,AGO2	1	0	0	0	0	0	0	0
MIMAT0004926	hsa-miR-708-5p	ENSG00000137801	THBS1	protein_coding	chr15	39891070	39891076	39891049	39891077	+	1	0	AGO1-4	0	0	1	1	0	0	0	2
MIMAT0004953	hsa-miR-873-5p	ENSG00000137801	THBS1	protein_coding	chr15	39877720	39877738	39877720	39877738	+	21	0	AGO1-4	0	1	0	0	0	0	0	4
MIMAT0004953	hsa-miR-873-5p	ENSG00000137801	THBS1	protein_coding	chr15	39888512	39888517	39888498	39888518	+	16	0	AGO1-4,AGO2	1	0	0	0	1	0	0	4
MIMAT0004954	hsa-miR-543	ENSG00000137801	THBS1	protein_coding	chr15	39888931	39888936	39888931	39888936	+	18	0	AGO1-4,AGO2	1	0	0	0	0	0	0	0
MIMAT0004954	hsa-miR-543	ENSG00000137801	THBS1	protein_coding	chr15	39889248	39889253	39889248	39889254	+	18	0	AGO1-4,AGO2	1	0	0	0	0	1	1	0
MIMAT0004954	hsa-miR-543	ENSG00000137801	THBS1	protein_coding	chr15	39889429	39889434	39889429	39889434	+	21	0	AGO1-4,AGO2	1	0	0	0	0	0	0	0
MIMAT0004985	hsa-miR-942-5p	ENSG00000137801	THBS1	protein_coding	chr15	39887945	39887951	39887944	39887951	+	15	0	AGO1-4,AGO2	1	0	1	0	0	0	0	15
MIMAT0004985	hsa-miR-942-5p	ENSG00000137801	THBS1	protein_coding	chr15	39889005	39889010	39889005	39889010	+	21	0	AGO1-4,AGO2	1	0	1	0	0	0	0	15
MIMAT0004985	hsa-miR-942-5p	ENSG00000137801	THBS1	protein_coding	chr15	39889215	39889221	39889214	39889221	+	23	0	AGO1-4,AGO2	1	0	1	0	0	0	0	15
MIMAT0004987	hsa-miR-944	ENSG00000137801	THBS1	protein_coding	chr15	39889377	39889383	39889356	39889384	+	24	0	AGO1-4,AGO2	1	0	1	1	0	0	0	3
MIMAT0004987	hsa-miR-944	ENSG00000137801	THBS1	protein_coding	chr15	39891116	39891121	39891094	39891122	+	1	0	AGO1-4	0	0	1	1	0	0	0	3
MIMAT0005449	hsa-miR-523-5p	ENSG00000137801	THBS1	protein_coding	chr15	39888351	39888356	39888351	39888356	+	26	0	AGO1-4,AGO2	0	0	1	0	0	0	0	0
MIMAT0005450	hsa-miR-518e-5p	ENSG00000137801	THBS1	protein_coding	chr15	39888351	39888356	39888351	39888356	+	26	0	AGO1-4,AGO2	0	0	1	0	0	0	0	0
MIMAT0005451	hsa-miR-522-5p	ENSG00000137801	THBS1	protein_coding	chr15	39888351	39888356	39888351	39888356	+	26	0	AGO1-4,AGO2	0	0	1	0	0	0	0	0
MIMAT0005452	hsa-miR-519a-5p	ENSG00000137801	THBS1	protein_coding	chr15	39888351	39888356	39888351	39888356	+	26	0	AGO1-4,AGO2	0	0	1	0	0	0	0	2
MIMAT0005454	hsa-miR-519b-5p	ENSG00000137801	THBS1	protein_coding	chr15	39888351	39888356	39888351	39888356	+	26	0	AGO1-4,AGO2	1	0	1	0	0	0	0	0
MIMAT0005455	hsa-miR-520c-5p	ENSG00000137801	THBS1	protein_coding	chr15	39888351	39888356	39888351	39888356	+	26	0	AGO1-4,AGO2	1	0	1	0	0	0	0	0
MIMAT0005456	hsa-miR-518d-5p	ENSG00000137801	THBS1	protein_coding	chr15	39888351	39888356	39888351	39888356	+	26	0	AGO1-4,AGO2	1	0	1	0	0	0	0	0
MIMAT0005458	hsa-miR-1224-5p	ENSG00000137801	THBS1	protein_coding	chr15	39875854	39875873	39875854	39875873	+	10	1	AGO1-4	0	1	0	0	0	0	0	5
MIMAT0005788	hsa-miR-513b-5p	ENSG00000137801	THBS1	protein_coding	chr15	39887895	39887900	39887895	39887900	+	14	0	AGO1-4,AGO2	1	0	0	0	0	0	0	8
MIMAT0005789	hsa-miR-513c-5p	ENSG00000137801	THBS1	protein_coding	chr15	39887639	39887645	39887639	39887645	+	22	0	AGO1-4,AGO2	1	0	1	0	0	0	0	8
MIMAT0005789	hsa-miR-513c-5p	ENSG00000137801	THBS1	protein_coding	chr15	39888676	39888681	39888676	39888681	+	19	0	AGO1-4,AGO2	1	0	1	0	0	0	0	8
MIMAT0005789	hsa-miR-513c-5p	ENSG00000137801	THBS1	protein_coding	chr15	39888765	39888770	39888765	39888770	+	21	0	AGO1-4,AGO2	1	0	1	0	0	0	0	8
MIMAT0005789	hsa-miR-513c-5p	ENSG00000137801	THBS1	protein_coding	chr15	39891139	39891144	39891139	39891144	+	1	0	AGO1-4	0	0	1	0	0	0	0	8
MIMAT0005795	hsa-miR-1323	ENSG00000137801	THBS1	protein_coding	chr15	39889476	39889481	39889476	39889481	+	8	0	AGO1-4	1	0	0	0	0	0	0	2
MIMAT0005796	hsa-miR-1271-5p	ENSG00000137801	THBS1	protein_coding	chr15	39889529	39889534	39889529	39889534	+	17	0	AGO1-4,AGO2	1	0	0	0	0	0	0	3
MIMAT0005798	hsa-miR-1185-5p	ENSG00000137801	THBS1	protein_coding	chr15	39887991	39887996	39887991	39887996	+	19	0	AGO1-4,AGO2	1	0	0	0	0	0	0	0
MIMAT0005824	hsa-miR-1179	ENSG00000137801	THBS1	protein_coding	chr15	39887607	39887612	39887607	39887612	+	25	0	AGO1-4,AGO2	1	0	0	0	0	0	0	2
MIMAT0005824	hsa-miR-1179	ENSG00000137801	THBS1	protein_coding	chr15	39888569	39888574	39888569	39888574	+	13	0	AGO1-4	1	0	0	0	0	0	0	2
MIMAT0005901	hsa-miR-1249-3p	ENSG00000137801	THBS1	protein_coding	chr15	39888035	39888042	39888035	39888042	+	22	0	AGO1-4,AGO2	1	0	0	0	0	0	0	5
MIMAT0005919	hsa-miR-548o-3p	ENSG00000137801	THBS1	protein_coding	chr15	39889476	39889481	39889476	39889481	+	8	0	AGO1-4	1	0	0	0	0	0	0	5
MIMAT0005930	hsa-miR-1276	ENSG00000137801	THBS1	protein_coding	chr15	39888505	39888510	39888505	39888510	+	16	0	AGO1-4,AGO2	1	0	0	0	0	0	0	4
MIMAT0005930	hsa-miR-1276	ENSG00000137801	THBS1	protein_coding	chr15	39888543	39888548	39888543	39888548	+	16	0	AGO1-4,AGO2	1	0	0	0	0	0	0	4
MIMAT0005931	hsa-miR-302e	ENSG00000137801	THBS1	protein_coding	chr15	39888179	39888186	39888159	39888187	+	22	0	AGO1-4,AGO2	1	0	0	1	0	0	0	0
MIMAT0005944	hsa-miR-1252-5p	ENSG00000137801	THBS1	protein_coding	chr15	39887673	39887679	39887652	39887680	+	21	0	AGO1-4,AGO2	1	0	0	1	0	0	0	1
MIMAT0005944	hsa-miR-1252-5p	ENSG00000137801	THBS1	protein_coding	chr15	39887995	39888000	39887973	39888001	+	19	0	AGO1-4,AGO2	1	0	0	1	0	0	0	1
MIMAT0005952	hsa-miR-1321	ENSG00000137801	THBS1	protein_coding	chr15	39888230	39888236	39888230	39888236	+	22	1	AGO1-4,AGO2	1	0	1	0	0	0	0	0
MIMAT0006790	hsa-miR-675-3p	ENSG00000137801	THBS1	protein_coding	chr15	39889077	39889082	39889077	39889082	+	38	0	AGO1,AGO1-4,AGO2	0	0	1	0	0	0	0	1
MIMAT0006790	hsa-miR-675-3p	ENSG00000137801	THBS1	protein_coding	chr15	39890999	39891004	39890999	39891004	+	5	0	AGO1-4	0	0	1	0	0	0	0	1
MIMAT0007888	hsa-miR-1913	ENSG00000137801	THBS1	protein_coding	chr15	39888431	39888437	39888431	39888437	+	16	0	AGO1-4	0	0	1	0	0	0	0	0
MIMAT0010251	hsa-miR-449c-5p	ENSG00000137801	THBS1	protein_coding	chr15	39881455	39881483	39881455	39881483	+	17	0	AGO1-4	0	0	0	1	0	0	0	5
MIMAT0010251	hsa-miR-449c-5p	ENSG00000137801	THBS1	protein_coding	chr15	39887722	39887727	39887700	39887728	+	22	0	AGO1-4,AGO2	0	0	1	1	0	0	0	5
MIMAT0010251	hsa-miR-449c-5p	ENSG00000137801	THBS1	protein_coding	chr15	39887868	39887873	39887846	39887874	+	14	0	AGO1-4,AGO2	0	0	1	1	0	0	0	5
MIMAT0010251	hsa-miR-449c-5p	ENSG00000137801	THBS1	protein_coding	chr15	39888416	39888421	39888394	39888422	+	20	0	AGO1-4	0	0	1	1	0	1	0	5
MIMAT0010251	hsa-miR-449c-5p	ENSG00000137801	THBS1	protein_coding	chr15	39888731	39888736	39888709	39888737	+	21	0	AGO1-4,AGO2	0	0	1	1	0	0	0	5
MIMAT0010251	hsa-miR-449c-5p	ENSG00000137801	THBS1	protein_coding	chr15	39889395	39889401	39889374	39889402	+	20	0	AGO1-4,AGO2	0	0	1	1	0	1	0	5
MIMAT0013517	hsa-miR-2682-5p	ENSG00000137801	THBS1	protein_coding	chr15	39881455	39881483	39881455	39881483	+	17	0	AGO1-4	0	0	0	1	0	0	0	1
MIMAT0013517	hsa-miR-2682-5p	ENSG00000137801	THBS1	protein_coding	chr15	39887722	39887727	39887700	39887728	+	22	0	AGO1-4,AGO2	0	0	1	1	0	0	0	1
MIMAT0013517	hsa-miR-2682-5p	ENSG00000137801	THBS1	protein_coding	chr15	39887868	39887873	39887846	39887874	+	14	0	AGO1-4,AGO2	0	0	1	1	0	0	0	1
MIMAT0013517	hsa-miR-2682-5p	ENSG00000137801	THBS1	protein_coding	chr15	39888416	39888421	39888394	39888422	+	20	0	AGO1-4	0	0	1	1	0	0	0	1
MIMAT0013517	hsa-miR-2682-5p	ENSG00000137801	THBS1	protein_coding	chr15	39888731	39888736	39888709	39888737	+	21	0	AGO1-4,AGO2	0	0	1	1	0	0	0	1
MIMAT0013517	hsa-miR-2682-5p	ENSG00000137801	THBS1	protein_coding	chr15	39889395	39889401	39889374	39889402	+	20	0	AGO1-4,AGO2	0	0	1	1	0	1	0	1
MIMAT0014983	hsa-miR-3121-3p	ENSG00000137801	THBS1	protein_coding	chr15	39889370	39889375	39889348	39889376	+	25	0	AGO1-4,AGO2	0	0	1	1	0	0	0	2
MIMAT0014983	hsa-miR-3121-3p	ENSG00000137801	THBS1	protein_coding	chr15	39889416	39889422	39889395	39889423	+	23	1	AGO1-4,AGO2	0	0	1	1	0	0	0	2
MIMAT0014983	hsa-miR-3121-3p	ENSG00000137801	THBS1	protein_coding	chr15	39889524	39889529	39889502	39889530	+	16	0	AGO1-4,AGO2	0	0	1	1	0	0	0	2
MIMAT0014992	hsa-miR-3129-5p	ENSG00000137801	THBS1	protein_coding	chr15	39889165	39889170	39889165	39889170	+	27	0	AGO1-4,AGO2	0	0	1	0	0	0	0	0
MIMAT0014992	hsa-miR-3129-5p	ENSG00000137801	THBS1	protein_coding	chr15	39889696	39889701	39889696	39889701	+	4	0	AGO1-4	0	0	1	0	0	0	0	0
MIMAT0015007	hsa-miR-3139	ENSG00000137801	THBS1	protein_coding	chr15	39891070	39891076	39891070	39891076	+	1	0	AGO1-4	0	0	1	0	0	0	0	2
MIMAT0015008	hsa-miR-3140-3p	ENSG00000137801	THBS1	protein_coding	chr15	39887803	39887831	39887803	39887831	+	18	0	AGO1-4,AGO2	0	0	0	1	0	0	0	4
MIMAT0015008	hsa-miR-3140-3p	ENSG00000137801	THBS1	protein_coding	chr15	39887902	39887930	39887902	39887930	+	15	0	AGO1-4,AGO2	0	0	0	1	0	0	0	4
MIMAT0015008	hsa-miR-3140-3p	ENSG00000137801	THBS1	protein_coding	chr15	39891031	39891059	39891031	39891059	+	4	0	AGO1-4	0	0	0	1	0	0	0	4
MIMAT0015018	hsa-miR-3146	ENSG00000137801	THBS1	protein_coding	chr15	39889198	39889203	39889198	39889203	+	26	0	AGO1-4,AGO2	0	0	1	0	0	0	0	1
MIMAT0015018	hsa-miR-3146	ENSG00000137801	THBS1	protein_coding	chr15	39889239	39889244	39889239	39889244	+	21	0	AGO1-4,AGO2	0	0	1	0	0	0	0	1
MIMAT0015037	hsa-miR-3163	ENSG00000137801	THBS1	protein_coding	chr15	39888868	39888896	39888868	39888896	+	18	0	AGO1-4,AGO2	0	0	0	1	0	0	0	3
MIMAT0015037	hsa-miR-3163	ENSG00000137801	THBS1	protein_coding	chr15	39889290	39889318	39889290	39889318	+	23	0	AGO1-4,AGO2	0	0	0	1	0	0	0	3
MIMAT0015037	hsa-miR-3163	ENSG00000137801	THBS1	protein_coding	chr15	39889399	39889427	39889399	39889427	+	22	1	AGO1-4,AGO2	0	0	0	1	0	0	0	3
MIMAT0015037	hsa-miR-3163	ENSG00000137801	THBS1	protein_coding	chr15	39891109	39891137	39891109	39891137	+	1	0	AGO1-4	0	0	0	1	0	0	0	3
MIMAT0015051	hsa-miR-3174	ENSG00000137801	THBS1	protein_coding	chr15	39887957	39887963	39887936	39887964	+	17	0	AGO1-4,AGO2	0	0	1	1	0	0	0	3
MIMAT0015051	hsa-miR-3174	ENSG00000137801	THBS1	protein_coding	chr15	39891172	39891200	39891172	39891200	+	1	0	AGO1-4	0	0	0	1	0	0	0	3
MIMAT0015087	hsa-miR-514b-5p	ENSG00000137801	THBS1	protein_coding	chr15	39887639	39887645	39887639	39887645	+	22	0	AGO1-4,AGO2	0	0	1	0	0	0	0	6
MIMAT0015087	hsa-miR-514b-5p	ENSG00000137801	THBS1	protein_coding	chr15	39888676	39888681	39888676	39888681	+	19	0	AGO1-4,AGO2	0	0	1	0	0	0	0	6
MIMAT0015087	hsa-miR-514b-5p	ENSG00000137801	THBS1	protein_coding	chr15	39888765	39888770	39888765	39888770	+	21	0	AGO1-4,AGO2	0	0	1	0	0	0	0	6
MIMAT0015087	hsa-miR-514b-5p	ENSG00000137801	THBS1	protein_coding	chr15	39891139	39891144	39891139	39891144	+	1	0	AGO1-4	0	0	1	0	0	0	0	6
MIMAT0016870	hsa-miR-4319	ENSG00000137801	THBS1	protein_coding	chr15	39888109	39888114	39888109	39888114	+	24	0	AGO1-4,AGO2	0	0	1	0	0	0	0	0
MIMAT0016894	hsa-miR-4262	ENSG00000137801	THBS1	protein_coding	chr15	39888551	39888556	39888551	39888556	+	16	0	AGO1-4,AGO2	0	0	1	0	0	0	0	0
MIMAT0016894	hsa-miR-4262	ENSG00000137801	THBS1	protein_coding	chr15	39889548	39889553	39889548	39889553	+	14	0	AGO1-4,AGO2	0	0	1	0	0	0	0	0
MIMAT0016894	hsa-miR-4262	ENSG00000137801	THBS1	protein_coding	chr15	39890992	39890997	39890992	39890997	+	5	0	AGO1-4	0	0	1	0	0	0	0	0
MIMAT0017981	hsa-miR-3605-5p	ENSG00000137801	THBS1	protein_coding	chr15	39887979	39888000	39887979	39888000	+	19	0	AGO1-4,AGO2	0	1	0	0	0	0	0	1
MIMAT0017989	hsa-miR-3612	ENSG00000137801	THBS1	protein_coding	chr15	39887766	39887771	39887766	39887771	+	20	0	AGO1-4,AGO2	0	0	1	0	0	0	0	0
MIMAT0017989	hsa-miR-3612	ENSG00000137801	THBS1	protein_coding	chr15	39888418	39888423	39888417	39888424	+	16	0	AGO1-4	0	0	1	0	0	1	0	0
MIMAT0017989	hsa-miR-3612	ENSG00000137801	THBS1	protein_coding	chr15	39891057	39891062	39891057	39891062	+	1	0	AGO1-4	0	0	1	0	0	0	0	0
MIMAT0018005	hsa-miR-3622b-5p	ENSG00000137801	THBS1	protein_coding	chr15	39877696	39877715	39877696	39877715	+	19	0	AGO1-4	0	1	0	0	0	0	0	1
MIMAT0018104	hsa-miR-3679-5p	ENSG00000137801	THBS1	protein_coding	chr15	39887979	39887997	39887979	39887997	+	19	0	AGO1-4,AGO2	0	1	0	0	0	0	0	4
MIMAT0018119	hsa-miR-3690	ENSG00000137801	THBS1	protein_coding	chr15	39888999	39889004	39888999	39889004	+	21	0	AGO1-4,AGO2	0	0	1	0	0	0	0	0
MIMAT0018119	hsa-miR-3690	ENSG00000137801	THBS1	protein_coding	chr15	39890978	39890983	39890978	39890983	+	5	0	AGO1-4	0	0	1	0	0	0	0	0
MIMAT0018199	hsa-miR-3924	ENSG00000137801	THBS1	protein_coding	chr15	39889075	39889080	39889075	39889080	+	38	0	AGO1,AGO1-4,AGO2	0	0	1	0	0	0	0	1
MIMAT0018199	hsa-miR-3924	ENSG00000137801	THBS1	protein_coding	chr15	39889194	39889199	39889194	39889199	+	26	0	AGO1-4,AGO2	0	0	1	0	0	0	0	1
MIMAT0018199	hsa-miR-3924	ENSG00000137801	THBS1	protein_coding	chr15	39890997	39891002	39890997	39891002	+	5	0	AGO1-4	0	0	1	0	0	0	0	1
MIMAT0018358	hsa-miR-3942-5p	ENSG00000137801	THBS1	protein_coding	chr15	39887782	39887810	39887782	39887810	+	19	0	AGO1-4,AGO2	0	0	0	1	0	0	0	8
MIMAT0018358	hsa-miR-3942-5p	ENSG00000137801	THBS1	protein_coding	chr15	39888105	39888133	39888105	39888133	+	24	0	AGO1-4,AGO2	0	0	0	1	0	0	0	8
MIMAT0018358	hsa-miR-3942-5p	ENSG00000137801	THBS1	protein_coding	chr15	39889280	39889308	39889280	39889308	+	21	0	AGO1-4,AGO2	0	0	0	1	0	0	0	8
MIMAT0018939	hsa-miR-4424	ENSG00000137801	THBS1	protein_coding	chr15	39888699	39888727	39888699	39888727	+	20	0	AGO1-4,AGO2	0	0	0	1	0	0	0	0
MIMAT0018980	hsa-miR-4458	ENSG00000137801	THBS1	protein_coding	chr15	39889088	39889093	39889088	39889094	+	38	0	AGO1,AGO1-4,AGO2	0	0	1	0	0	1	1	1
MIMAT0019036	hsa-miR-4500	ENSG00000137801	THBS1	protein_coding	chr15	39889088	39889093	39889066	39889094	+	38	0	AGO1,AGO1-4,AGO2	0	0	1	1	0	1	1	0
MIMAT0019694	hsa-miR-4637	ENSG00000137801	THBS1	protein_coding	chr15	39889385	39889413	39889385	39889413	+	23	1	AGO1-4,AGO2	0	0	0	1	0	0	0	1
MIMAT0019776	hsa-miR-1343-3p	ENSG00000137801	THBS1	protein_coding	chr15	39887651	39887657	39887651	39887657	+	20	0	AGO1-4,AGO2	0	0	1	0	0	0	0	6
MIMAT0019798	hsa-miR-4701-5p	ENSG00000137801	THBS1	protein_coding	chr15	39888264	39888270	39888264	39888270	+	20	0	AGO1-4,AGO2	0	0	1	0	0	0	0	0
MIMAT0019861	hsa-miR-4735-3p	ENSG00000137801	THBS1	protein_coding	chr15	39885610	39885638	39885610	39885638	+	21	0	AGO1-4,AGO2	0	0	0	1	0	0	0	0
MIMAT0019861	hsa-miR-4735-3p	ENSG00000137801	THBS1	protein_coding	chr15	39887619	39887625	39887598	39887626	+	27	0	AGO1-4,AGO2	0	0	1	1	0	1	1	0
MIMAT0019868	hsa-miR-4739	ENSG00000137801	THBS1	protein_coding	chr15	39888230	39888236	39888209	39888237	+	22	1	AGO1-4,AGO2	0	0	1	1	0	0	0	0
MIMAT0019899	hsa-miR-4756-5p	ENSG00000137801	THBS1	protein_coding	chr15	39888230	39888236	39888230	39888236	+	22	1	AGO1-4,AGO2	0	0	1	0	0	0	0	4
MIMAT0019924	hsa-miR-4770	ENSG00000137801	THBS1	protein_coding	chr15	39888398	39888404	39888398	39888404	+	19	0	AGO1-4	0	0	0	0	0	0	1	0
MIMAT0019953	hsa-miR-2467-3p	ENSG00000137801	THBS1	protein_coding	chr15	39887866	39887871	39887866	39887871	+	13	0	AGO1-4,AGO2	0	0	1	0	0	0	0	0
MIMAT0019953	hsa-miR-2467-3p	ENSG00000137801	THBS1	protein_coding	chr15	39888840	39888845	39888840	39888845	+	19	0	AGO1-4,AGO2	0	0	1	0	0	0	0	0
MIMAT0019953	hsa-miR-2467-3p	ENSG00000137801	THBS1	protein_coding	chr15	39889209	39889214	39889209	39889214	+	23	0	AGO1-4,AGO2	0	0	1	0	0	0	0	0
MIMAT0021020	hsa-miR-5000-3p	ENSG00000137801	THBS1	protein_coding	chr15	39877680	39877703	39877680	39877703	+	18	0	AGO1-4	0	1	0	0	0	0	0	3
MIMAT0021086	hsa-miR-5094	ENSG00000137801	THBS1	protein_coding	chr15	39887593	39887598	39887593	39887598	+	24	0	AGO1-4,AGO2	0	0	1	0	0	0	0	4
MIMAT0022276	hsa-miR-5581-3p	ENSG00000137801	THBS1	protein_coding	chr15	39888524	39888529	39888524	39888529	+	16	0	AGO1-4,AGO2	0	0	1	0	0	0	0	5
MIMAT0022276	hsa-miR-5581-3p	ENSG00000137801	THBS1	protein_coding	chr15	39888633	39888638	39888633	39888638	+	15	0	AGO1-4,AGO2	0	0	1	0	0	0	0	5
MIMAT0022287	hsa-miR-5586-5p	ENSG00000137801	THBS1	protein_coding	chr15	39888130	39888136	39888130	39888136	+	22	0	AGO1-4,AGO2	0	0	1	0	0	0	0	4
MIMAT0022300	hsa-miR-5590-3p	ENSG00000137801	THBS1	protein_coding	chr15	39889284	39889312	39889284	39889312	+	23	0	AGO1-4,AGO2	0	0	0	1	0	0	0	2
MIMAT0022300	hsa-miR-5590-3p	ENSG00000137801	THBS1	protein_coding	chr15	39889681	39889709	39889681	39889709	+	5	0	AGO1-4	0	0	0	1	0	0	0	2
MIMAT0022479	hsa-miR-5688	ENSG00000137801	THBS1	protein_coding	chr15	39888650	39888678	39888650	39888678	+	19	0	AGO1-4,AGO2	0	0	0	1	0	0	0	0
MIMAT0022479	hsa-miR-5688	ENSG00000137801	THBS1	protein_coding	chr15	39889073	39889101	39889073	39889101	+	38	0	AGO1,AGO1-4,AGO2	0	0	0	1	0	0	0	0
MIMAT0022479	hsa-miR-5688	ENSG00000137801	THBS1	protein_coding	chr15	39889456	39889479	39889451	39889484	+	18	0	AGO1-4,AGO2	0	0	0	2	0	0	0	0
MIMAT0022479	hsa-miR-5688	ENSG00000137801	THBS1	protein_coding	chr15	39889666	39889694	39889666	39889694	+	5	0	AGO1-4	0	0	0	1	0	0	0	0
MIMAT0022483	hsa-miR-5691	ENSG00000137801	THBS1	protein_coding	chr15	39887880	39887886	39887880	39887886	+	13	0	AGO1-4,AGO2	0	0	1	0	0	0	0	1
MIMAT0022483	hsa-miR-5691	ENSG00000137801	THBS1	protein_coding	chr15	39888768	39888773	39888768	39888773	+	20	0	AGO1-4,AGO2	0	0	1	0	0	0	0	1
MIMAT0022483	hsa-miR-5691	ENSG00000137801	THBS1	protein_coding	chr15	39890966	39890971	39890966	39890971	+	4	0	AGO1-4	0	0	1	0	0	0	0	1
MIMAT0022698	hsa-miR-345-3p	ENSG00000137801	THBS1	protein_coding	chr15	39888108	39888114	39888087	39888115	+	24	0	AGO1-4,AGO2	0	0	1	1	0	1	0	7
MIMAT0022701	hsa-miR-506-5p	ENSG00000137801	THBS1	protein_coding	chr15	39888514	39888520	39888514	39888520	+	16	0	AGO1-4,AGO2	0	0	1	0	0	0	0	1
MIMAT0022701	hsa-miR-506-5p	ENSG00000137801	THBS1	protein_coding	chr15	39889441	39889446	39889441	39889446	+	21	0	AGO1-4,AGO2	0	0	1	0	0	0	0	1
MIMAT0022701	hsa-miR-506-5p	ENSG00000137801	THBS1	protein_coding	chr15	39891074	39891080	39891074	39891080	+	1	0	AGO1-4	0	0	1	0	0	0	0	1
MIMAT0022705	hsa-miR-539-3p	ENSG00000137801	THBS1	protein_coding	chr15	39888058	39888064	39888037	39888065	+	23	0	AGO1-4,AGO2	0	0	0	1	0	1	0	0
MIMAT0022714	hsa-miR-766-5p	ENSG00000137801	THBS1	protein_coding	chr15	39874567	39874595	39874567	39874595	+	14	0	AGO1-4	0	0	0	1	0	0	0	5
MIMAT0022714	hsa-miR-766-5p	ENSG00000137801	THBS1	protein_coding	chr15	39887992	39887997	39887970	39887998	+	19	0	AGO1-4,AGO2	0	1	1	1	0	0	0	5
MIMAT0022714	hsa-miR-766-5p	ENSG00000137801	THBS1	protein_coding	chr15	39888228	39888234	39888207	39888235	+	22	0	AGO1-4,AGO2	0	0	1	1	0	0	0	5
MIMAT0022714	hsa-miR-766-5p	ENSG00000137801	THBS1	protein_coding	chr15	39890921	39890923	39890896	39890927	+	3	0	AGO1-4	0	0	2	2	0	0	0	5
MIMAT0023713	hsa-miR-6088	ENSG00000137801	THBS1	protein_coding	chr15	39888398	39888404	39888398	39888404	+	19	0	AGO1-4	0	0	0	0	0	0	1	0
MIMAT0025474	hsa-miR-6509-5p	ENSG00000137801	THBS1	protein_coding	chr15	39888483	39888488	39888483	39888488	+	15	0	AGO1-4,AGO2	0	0	1	0	0	0	0	4
MIMAT0025474	hsa-miR-6509-5p	ENSG00000137801	THBS1	protein_coding	chr15	39889174	39889180	39889174	39889180	+	26	0	AGO1-4,AGO2	0	0	1	0	0	0	0	4
MIMAT0025475	hsa-miR-6509-3p	ENSG00000137801	THBS1	protein_coding	chr15	39887914	39887920	39887914	39887920	+	15	0	AGO1-4,AGO2	0	0	1	0	0	0	0	2
MIMAT0025475	hsa-miR-6509-3p	ENSG00000137801	THBS1	protein_coding	chr15	39888859	39888864	39888859	39888864	+	16	0	AGO1-4,AGO2	0	0	1	0	0	0	0	2
MIMAT0025475	hsa-miR-6509-3p	ENSG00000137801	THBS1	protein_coding	chr15	39888903	39888908	39888903	39888908	+	14	0	AGO1-4	0	0	1	0	0	0	0	2
MIMAT0025481	hsa-miR-6512-3p	ENSG00000137801	THBS1	protein_coding	chr15	39888130	39888135	39888130	39888135	+	21	0	AGO1-4,AGO2	0	0	1	0	0	0	0	5
MIMAT0025481	hsa-miR-6512-3p	ENSG00000137801	THBS1	protein_coding	chr15	39891167	39891173	39891167	39891173	+	1	0	AGO1-4	0	0	1	0	0	0	0	5
MIMAT0025857	hsa-miR-892c-5p	ENSG00000137801	THBS1	protein_coding	chr15	39888515	39888520	39888515	39888520	+	16	0	AGO1-4,AGO2	0	0	1	0	0	0	0	2
MIMAT0025857	hsa-miR-892c-5p	ENSG00000137801	THBS1	protein_coding	chr15	39889441	39889446	39889441	39889446	+	21	0	AGO1-4,AGO2	0	0	1	0	0	0	0	2
MIMAT0025857	hsa-miR-892c-5p	ENSG00000137801	THBS1	protein_coding	chr15	39891075	39891080	39891075	39891080	+	1	0	AGO1-4	0	0	1	0	0	0	0	2
MIMAT0027571	hsa-miR-6835-3p	ENSG00000137801	THBS1	protein_coding	chr15	39889304	39889310	39889304	39889310	+	21	0	AGO1-4,AGO2	0	0	0	0	0	0	1	0
MIMAT0027571	hsa-miR-6835-3p	ENSG00000137801	THBS1	protein_coding	chr15	39889552	39889558	39889552	39889558	+	14	0	AGO1-4,AGO2	0	0	0	0	0	0	1	0
