# Supplementary material for: Competitive Endogenous RNA Network Involving Immune Subgroups, Infiltration, and lncRNAs in Prostate Cancer
Source: Genes (Basel). 2025 Apr 29;16(5):527. doi: 10.3390/genes16050527 (PMC12111210; doi:10.3390/genes16050527)
Supplement: Supplementary file 1 [file genes-16-00527-s001.zip › miRNA_mRNA/ENCORI_hg19_CLIP-seq_miRNA-target_all_UQCC3.xls]

#please cite:
#Zhou KR, Liu S, Cai L, et al. ENCORI: The Encyclopedia of RNA Interactomes.
#2.Li JH, et al.starBase v2.0: decoding miRNA-ceRNA, miRNA-ncRNA and protein-RNA interaction networks from large-scale CLIP-Seq data , Nucleic Acids Res. 2014 Jan;42:D92-7.
miRNAid	miRNAname	geneID	geneName	geneType	chromosome	narrowStart	narrowEnd	broadStart	broadEnd	strand	clipExpNum	degraExpNum	RBP	PITA	RNA22	miRmap	microT	miRanda	PicTar	TargetScan	pancancerNum
MIMAT0000084	hsa-miR-27a-3p	ENSG00000204922	UQCC3	protein_coding	chr11	62439711	62439716	62439711	62439716	+	2	2	AGO2	1	0	0	0	0	0	0	1
MIMAT0000227	hsa-miR-197-3p	ENSG00000204922	UQCC3	protein_coding	chr11	62439807	62439813	62439793	62439814	+	2	0	AGO2	1	0	0	0	1	0	0	3
MIMAT0000280	hsa-miR-223-3p	ENSG00000204922	UQCC3	protein_coding	chr11	62439754	62439759	62439754	62439759	+	1	0	AGO2	1	0	0	0	0	0	0	4
MIMAT0000419	hsa-miR-27b-3p	ENSG00000204922	UQCC3	protein_coding	chr11	62439711	62439716	62439711	62439716	+	2	2	AGO2	1	0	0	0	0	0	0	5
MIMAT0000455	hsa-miR-185-5p	ENSG00000204922	UQCC3	protein_coding	chr11	62439699	62439704	62439699	62439704	+	1	0	AGO2	1	0	0	0	0	0	0	3
MIMAT0000752	hsa-miR-328-3p	ENSG00000204922	UQCC3	protein_coding	chr11	62439780	62439785	62439780	62439785	+	1	0	AGO2	1	0	0	0	0	0	0	9
MIMAT0000753	hsa-miR-342-3p	ENSG00000204922	UQCC3	protein_coding	chr11	62439712	62439717	62439712	62439717	+	2	3	AGO2	1	0	0	0	0	0	0	3
MIMAT0002877	hsa-miR-513a-5p	ENSG00000204922	UQCC3	protein_coding	chr11	62439710	62439716	62439710	62439716	+	2	2	AGO2	1	0	0	0	0	0	0	3
MIMAT0003294	hsa-miR-625-5p	ENSG00000204922	UQCC3	protein_coding	chr11	62439738	62439743	62439737	62439744	+	2	0	AGO2	2	0	1	0	0	0	0	2
MIMAT0004597	hsa-miR-140-3p	ENSG00000204922	UQCC3	protein_coding	chr11	62439806	62439811	62439806	62439811	+	1	0	AGO2	1	0	1	0	0	0	0	12
MIMAT0004679	hsa-miR-296-3p	ENSG00000204922	UQCC3	protein_coding	chr11	62439746	62439751	62439746	62439751	+	1	0	AGO2	1	0	0	0	0	0	0	0
MIMAT0004784	hsa-miR-455-3p	ENSG00000204922	UQCC3	protein_coding	chr11	62439751	62439757	62439751	62439757	+	1	0	AGO2	1	0	0	0	0	0	0	6
MIMAT0004810	hsa-miR-629-5p	ENSG00000204922	UQCC3	protein_coding	chr11	62439745	62439750	62439745	62439750	+	1	0	AGO2	1	0	0	0	0	0	0	0
MIMAT0005951	hsa-miR-1307-3p	ENSG00000204922	UQCC3	protein_coding	chr11	62439788	62439793	62439788	62439793	+	1	0	AGO2	1	0	0	0	0	0	0	1
