# Supplementary material for: Competitive Endogenous RNA Network Involving Immune Subgroups, Infiltration, and lncRNAs in Prostate Cancer
Source: Genes (Basel). 2025 Apr 29;16(5):527. doi: 10.3390/genes16050527 (PMC12111210; doi:10.3390/genes16050527)
Supplement: Supplementary file 1 [file genes-16-00527-s001.zip › miRNA_mRNA/ENCORI_hg19_CLIP-seq_miRNA-target_all_VEGFA.xls]

#please cite:
#Zhou KR, Liu S, Cai L, et al. ENCORI: The Encyclopedia of RNA Interactomes.
#2.Li JH, et al.starBase v2.0: decoding miRNA-ceRNA, miRNA-ncRNA and protein-RNA interaction networks from large-scale CLIP-Seq data , Nucleic Acids Res. 2014 Jan;42:D92-7.
miRNAid	miRNAname	geneID	geneName	geneType	chromosome	narrowStart	narrowEnd	broadStart	broadEnd	strand	clipExpNum	degraExpNum	RBP	PITA	RNA22	miRmap	microT	miRanda	PicTar	TargetScan	pancancerNum
MIMAT0000068	hsa-miR-15a-5p	ENSG00000112715	VEGFA	protein_coding	chr6	43739003	43739031	43739003	43739031	+	9	0	AGO1,AGO1-4,AGO2	0	0	0	1	0	0	0	1
MIMAT0000068	hsa-miR-15a-5p	ENSG00000112715	VEGFA	protein_coding	chr6	43752576	43752581	43752554	43752582	+	50	0	AGO1,AGO1-4,AGO2,AGO3,AGO4	1	0	1	1	1	1	1	1
MIMAT0000069	hsa-miR-16-5p	ENSG00000112715	VEGFA	protein_coding	chr6	43739003	43739031	43739003	43739031	+	9	0	AGO1,AGO1-4,AGO2	0	0	0	1	0	0	0	5
MIMAT0000069	hsa-miR-16-5p	ENSG00000112715	VEGFA	protein_coding	chr6	43752576	43752581	43752554	43752582	+	50	0	AGO1,AGO1-4,AGO2,AGO3,AGO4	1	0	1	1	1	1	1	5
MIMAT0000070	hsa-miR-17-5p	ENSG00000112715	VEGFA	protein_coding	chr6	43752476	43752482	43752463	43752483	+	14	0	AGO1-4,AGO2	1	0	0	0	1	1	1	3
MIMAT0000075	hsa-miR-20a-5p	ENSG00000112715	VEGFA	protein_coding	chr6	43752476	43752482	43752463	43752483	+	14	0	AGO1-4,AGO2	1	0	0	0	1	1	1	5
MIMAT0000078	hsa-miR-23a-3p	ENSG00000112715	VEGFA	protein_coding	chr6	43746248	43746268	43746248	43746268	+	3	0	AGO1-4,AGO2	0	0	0	0	1	0	0	4
MIMAT0000078	hsa-miR-23a-3p	ENSG00000112715	VEGFA	protein_coding	chr6	43753910	43753915	43753896	43753916	+	8	1	AGO1-4,AGO2	1	0	0	0	1	0	0	4
MIMAT0000080	hsa-miR-24-3p	ENSG00000112715	VEGFA	protein_coding	chr6	43752986	43752992	43752986	43752992	+	6	0	AGO1-4,AGO2	1	0	0	0	0	0	0	1
MIMAT0000086	hsa-miR-29a-3p	ENSG00000112715	VEGFA	protein_coding	chr6	43754042	43754047	43754020	43754048	+	16	0	AGO1,AGO1-4,AGO2	1	0	1	1	1	1	1	9
MIMAT0000093	hsa-miR-93-5p	ENSG00000112715	VEGFA	protein_coding	chr6	43752476	43752482	43752461	43752483	+	14	0	AGO1-4,AGO2	1	0	0	0	1	1	1	4
MIMAT0000099	hsa-miR-101-3p	ENSG00000112715	VEGFA	protein_coding	chr6	43754047	43754052	43754032	43754053	+	15	0	AGO1,AGO1-4,AGO2	1	0	0	0	1	0	0	15
MIMAT0000100	hsa-miR-29b-3p	ENSG00000112715	VEGFA	protein_coding	chr6	43754042	43754047	43754020	43754048	+	16	0	AGO1,AGO1-4,AGO2	1	0	1	1	1	1	1	9
MIMAT0000101	hsa-miR-103a-3p	ENSG00000112715	VEGFA	protein_coding	chr6	43752575	43752580	43752559	43752581	+	50	0	AGO1,AGO1-4,AGO2,AGO3,AGO4	1	0	1	0	1	0	0	3
MIMAT0000101	hsa-miR-103a-3p	ENSG00000112715	VEGFA	protein_coding	chr6	43753113	43753119	43753099	43753120	+	10	0	AGO1,AGO1-4,AGO2	1	0	1	0	1	0	0	3
MIMAT0000103	hsa-miR-106a-5p	ENSG00000112715	VEGFA	protein_coding	chr6	43752476	43752482	43752463	43752483	+	14	0	AGO1-4,AGO2	1	0	0	0	1	1	1	2
MIMAT0000104	hsa-miR-107	ENSG00000112715	VEGFA	protein_coding	chr6	43752575	43752580	43752559	43752581	+	50	0	AGO1,AGO1-4,AGO2,AGO3,AGO4	1	0	1	0	1	0	0	6
MIMAT0000104	hsa-miR-107	ENSG00000112715	VEGFA	protein_coding	chr6	43753113	43753119	43753099	43753120	+	10	0	AGO1,AGO1-4,AGO2	1	0	1	0	1	0	0	6
MIMAT0000222	hsa-miR-192-5p	ENSG00000112715	VEGFA	protein_coding	chr6	43753003	43753008	43753003	43753008	+	7	0	AGO1-4,AGO2	1	0	0	0	0	0	0	5
MIMAT0000231	hsa-miR-199a-5p	ENSG00000112715	VEGFA	protein_coding	chr6	43752766	43752771	43752753	43752772	+	17	0	AGO1,AGO1-4,AGO2	1	0	1	0	1	1	1	7
MIMAT0000231	hsa-miR-199a-5p	ENSG00000112715	VEGFA	protein_coding	chr6	43753214	43753219	43753214	43753219	+	3	0	AGO1-4,AGO2	1	0	1	0	0	0	0	7
MIMAT0000232	hsa-miR-199a-3p	ENSG00000112715	VEGFA	protein_coding	chr6	43754046	43754051	43754046	43754051	+	15	0	AGO1,AGO1-4,AGO2	1	0	0	0	0	0	0	11
MIMAT0000243	hsa-miR-148a-3p	ENSG00000112715	VEGFA	protein_coding	chr6	43753141	43753146	43753141	43753146	+	5	0	AGO1-4	1	0	0	0	0	0	0	5
MIMAT0000250	hsa-miR-139-5p	ENSG00000112715	VEGFA	protein_coding	chr6	43752627	43752632	43752627	43752633	+	12	0	AGO1-4,AGO2	1	0	0	0	0	1	0	10
MIMAT0000251	hsa-miR-147a	ENSG00000112715	VEGFA	protein_coding	chr6	43753806	43753811	43753806	43753811	+	4	0	AGO1-4,AGO2	1	0	0	0	0	0	0	0
MIMAT0000252	hsa-miR-7-5p	ENSG00000112715	VEGFA	protein_coding	chr6	43753303	43753308	43753303	43753308	+	3	0	AGO1-4	1	0	0	0	0	0	0	7
MIMAT0000253	hsa-miR-10a-5p	ENSG00000112715	VEGFA	protein_coding	chr6	43752326	43752331	43752326	43752331	+	3	0	AGO1-4	1	0	0	0	0	0	0	3
MIMAT0000253	hsa-miR-10a-5p	ENSG00000112715	VEGFA	protein_coding	chr6	43752892	43752897	43752892	43752897	+	7	0	AGO1-4,AGO2	1	0	0	0	0	0	0	3
MIMAT0000254	hsa-miR-10b-5p	ENSG00000112715	VEGFA	protein_coding	chr6	43752326	43752331	43752326	43752331	+	3	0	AGO1-4	1	0	0	0	0	0	0	7
MIMAT0000254	hsa-miR-10b-5p	ENSG00000112715	VEGFA	protein_coding	chr6	43752892	43752897	43752892	43752897	+	7	0	AGO1-4,AGO2	1	0	0	0	0	0	0	7
MIMAT0000255	hsa-miR-34a-5p	ENSG00000112715	VEGFA	protein_coding	chr6	43753142	43753148	43753142	43753148	+	5	0	AGO1-4	1	0	0	0	0	1	0	4
MIMAT0000256	hsa-miR-181a-5p	ENSG00000112715	VEGFA	protein_coding	chr6	43752807	43752812	43752807	43752812	+	9	0	AGO1-4,AGO2	1	0	0	0	0	0	0	4
MIMAT0000256	hsa-miR-181a-5p	ENSG00000112715	VEGFA	protein_coding	chr6	43752914	43752919	43752914	43752919	+	8	0	AGO1-4,AGO2	1	0	0	0	0	0	0	4
MIMAT0000257	hsa-miR-181b-5p	ENSG00000112715	VEGFA	protein_coding	chr6	43752807	43752812	43752807	43752812	+	9	0	AGO1-4,AGO2	1	0	0	0	0	0	0	5
MIMAT0000257	hsa-miR-181b-5p	ENSG00000112715	VEGFA	protein_coding	chr6	43752914	43752919	43752914	43752919	+	8	0	AGO1-4,AGO2	1	0	0	0	0	0	0	5
MIMAT0000258	hsa-miR-181c-5p	ENSG00000112715	VEGFA	protein_coding	chr6	43752807	43752812	43752807	43752812	+	9	0	AGO1-4,AGO2	1	0	0	0	0	0	0	3
MIMAT0000258	hsa-miR-181c-5p	ENSG00000112715	VEGFA	protein_coding	chr6	43752914	43752919	43752914	43752919	+	8	0	AGO1-4,AGO2	1	0	0	0	0	0	0	3
MIMAT0000263	hsa-miR-199b-5p	ENSG00000112715	VEGFA	protein_coding	chr6	43752766	43752771	43752750	43752772	+	18	0	AGO1,AGO1-4,AGO2	1	0	0	0	1	0	1	9
MIMAT0000263	hsa-miR-199b-5p	ENSG00000112715	VEGFA	protein_coding	chr6	43753214	43753219	43753214	43753219	+	3	0	AGO1-4,AGO2	1	0	0	0	0	0	0	9
MIMAT0000266	hsa-miR-205-5p	ENSG00000112715	VEGFA	protein_coding	chr6	43752449	43752455	43752428	43752456	+	13	1	AGO1-4,AGO2	1	0	1	1	1	1	1	5
MIMAT0000269	hsa-miR-212-3p	ENSG00000112715	VEGFA	protein_coding	chr6	43754048	43754053	43754048	43754053	+	15	0	AGO1,AGO1-4,AGO2	1	0	0	0	0	0	0	1
MIMAT0000271	hsa-miR-214-3p	ENSG00000112715	VEGFA	protein_coding	chr6	43752782	43752787	43752782	43752787	+	12	0	AGO1-4,AGO2	1	0	0	0	0	0	0	8
MIMAT0000272	hsa-miR-215-5p	ENSG00000112715	VEGFA	protein_coding	chr6	43753003	43753008	43753003	43753008	+	7	0	AGO1-4,AGO2	1	0	0	0	0	0	0	4
MIMAT0000274	hsa-miR-217	ENSG00000112715	VEGFA	protein_coding	chr6	43754106	43754111	43754106	43754111	+	2	0	AGO1-4	1	0	0	0	0	0	0	8
MIMAT0000275	hsa-miR-218-5p	ENSG00000112715	VEGFA	protein_coding	chr6	43753804	43753809	43753804	43753809	+	4	0	AGO1-4,AGO2	1	0	0	0	0	0	0	9
MIMAT0000318	hsa-miR-200b-3p	ENSG00000112715	VEGFA	protein_coding	chr6	43753597	43753603	43753583	43753604	+	2	0	AGO1-4,AGO2	1	0	0	0	1	0	1	1
MIMAT0000416	hsa-miR-1-3p	ENSG00000112715	VEGFA	protein_coding	chr6	43752512	43752517	43752512	43752518	+	13	0	AGO1-4,AGO2	1	0	0	0	0	1	0	10
MIMAT0000416	hsa-miR-1-3p	ENSG00000112715	VEGFA	protein_coding	chr6	43753809	43753815	43753795	43753816	+	6	0	AGO1-4,AGO2	1	0	0	0	1	1	1	10
MIMAT0000417	hsa-miR-15b-5p	ENSG00000112715	VEGFA	protein_coding	chr6	43739003	43739031	43739003	43739031	+	9	0	AGO1,AGO1-4,AGO2	0	0	0	1	0	0	0	5
MIMAT0000417	hsa-miR-15b-5p	ENSG00000112715	VEGFA	protein_coding	chr6	43752576	43752581	43752554	43752582	+	50	0	AGO1,AGO1-4,AGO2,AGO3,AGO4	1	0	1	1	1	1	1	5
MIMAT0000418	hsa-miR-23b-3p	ENSG00000112715	VEGFA	protein_coding	chr6	43746248	43746268	43746248	43746268	+	3	0	AGO1-4,AGO2	0	0	0	0	1	0	0	9
MIMAT0000418	hsa-miR-23b-3p	ENSG00000112715	VEGFA	protein_coding	chr6	43753910	43753915	43753896	43753916	+	8	1	AGO1-4,AGO2	1	0	0	0	1	0	0	9
MIMAT0000423	hsa-miR-125b-5p	ENSG00000112715	VEGFA	protein_coding	chr6	43752324	43752330	43752310	43752331	+	3	0	AGO1-4	1	0	1	0	1	0	0	9
MIMAT0000426	hsa-miR-132-3p	ENSG00000112715	VEGFA	protein_coding	chr6	43754048	43754053	43754048	43754053	+	15	0	AGO1,AGO1-4,AGO2	1	0	0	0	0	0	0	6
MIMAT0000431	hsa-miR-140-5p	ENSG00000112715	VEGFA	protein_coding	chr6	43753210	43753217	43753210	43753217	+	3	0	AGO1-4,AGO2	1	0	0	0	0	0	0	9
MIMAT0000431	hsa-miR-140-5p	ENSG00000112715	VEGFA	protein_coding	chr6	43753362	43753368	43753352	43753369	+	6	0	AGO1-4,AGO2	1	0	0	0	1	1	1	9
MIMAT0000432	hsa-miR-141-3p	ENSG00000112715	VEGFA	protein_coding	chr6	43753511	43753516	43753496	43753517	+	8	0	AGO1,AGO1-4,AGO2	1	0	0	0	1	0	0	3
MIMAT0000435	hsa-miR-143-3p	ENSG00000112715	VEGFA	protein_coding	chr6	43753125	43753130	43753125	43753130	+	5	0	AGO1-4	1	0	0	0	0	0	0	8
MIMAT0000436	hsa-miR-144-3p	ENSG00000112715	VEGFA	protein_coding	chr6	43754047	43754052	43754034	43754053	+	15	0	AGO1,AGO1-4,AGO2	1	0	0	0	1	0	0	2
MIMAT0000437	hsa-miR-145-5p	ENSG00000112715	VEGFA	protein_coding	chr6	43752767	43752772	43752767	43752772	+	17	0	AGO1,AGO1-4,AGO2	1	0	0	0	0	0	0	5
MIMAT0000438	hsa-miR-152-3p	ENSG00000112715	VEGFA	protein_coding	chr6	43753141	43753146	43753141	43753146	+	5	0	AGO1-4	1	0	0	0	0	0	0	7
MIMAT0000443	hsa-miR-125a-5p	ENSG00000112715	VEGFA	protein_coding	chr6	43752324	43752330	43752303	43752331	+	3	3	AGO1-4	1	0	1	0	1	0	0	1
MIMAT0000444	hsa-miR-126-5p	ENSG00000112715	VEGFA	protein_coding	chr6	43754061	43754067	43754061	43754067	+	4	0	AGO1-4	0	0	0	0	0	1	0	3
MIMAT0000447	hsa-miR-134-5p	ENSG00000112715	VEGFA	protein_coding	chr6	43753727	43753733	43753711	43753734	+	21	1	AGO1,AGO1-4,AGO2	1	0	1	0	1	1	0	7
MIMAT0000451	hsa-miR-150-5p	ENSG00000112715	VEGFA	protein_coding	chr6	43752799	43752804	43752783	43752805	+	12	0	AGO1-4,AGO2	1	0	0	0	1	1	0	18
MIMAT0000455	hsa-miR-185-5p	ENSG00000112715	VEGFA	protein_coding	chr6	43752899	43752904	43752899	43752904	+	7	0	AGO1-4,AGO2	1	0	1	0	0	0	0	4
MIMAT0000455	hsa-miR-185-5p	ENSG00000112715	VEGFA	protein_coding	chr6	43753710	43753713	43753695	43753716	+	21	5	AGO1,AGO1-4,AGO2	2	0	1	0	1	1	0	4
MIMAT0000455	hsa-miR-185-5p	ENSG00000112715	VEGFA	protein_coding	chr6	43754000	43754003	43753985	43754006	+	4	0	AGO1-4,AGO2	2	0	1	0	1	1	0	4
MIMAT0000456	hsa-miR-186-5p	ENSG00000112715	VEGFA	protein_coding	chr6	43752724	43752730	43752709	43752731	+	10	0	AGO1-4,AGO2	1	0	0	0	1	0	0	3
MIMAT0000457	hsa-miR-188-5p	ENSG00000112715	VEGFA	protein_coding	chr6	43753037	43753042	43753037	43753042	+	2	0	AGO1-4	1	0	0	0	0	0	0	4
MIMAT0000461	hsa-miR-195-5p	ENSG00000112715	VEGFA	protein_coding	chr6	43739003	43739031	43739003	43739031	+	9	0	AGO1,AGO1-4,AGO2	0	0	0	1	0	0	0	10
MIMAT0000461	hsa-miR-195-5p	ENSG00000112715	VEGFA	protein_coding	chr6	43752576	43752581	43752554	43752582	+	50	0	AGO1,AGO1-4,AGO2,AGO3,AGO4	1	0	1	1	1	1	1	10
MIMAT0000462	hsa-miR-206	ENSG00000112715	VEGFA	protein_coding	chr6	43752512	43752517	43752512	43752518	+	13	0	AGO1-4,AGO2	1	0	0	0	0	1	0	7
MIMAT0000462	hsa-miR-206	ENSG00000112715	VEGFA	protein_coding	chr6	43753809	43753815	43753795	43753816	+	6	0	AGO1-4,AGO2	1	0	0	0	1	1	1	7
MIMAT0000617	hsa-miR-200c-3p	ENSG00000112715	VEGFA	protein_coding	chr6	43753597	43753603	43753582	43753604	+	2	0	AGO1-4,AGO2	1	0	0	0	1	1	1	1
MIMAT0000680	hsa-miR-106b-5p	ENSG00000112715	VEGFA	protein_coding	chr6	43752476	43752482	43752465	43752483	+	14	0	AGO1-4,AGO2	1	0	0	0	1	1	1	3
MIMAT0000681	hsa-miR-29c-3p	ENSG00000112715	VEGFA	protein_coding	chr6	43754042	43754047	43754020	43754048	+	16	0	AGO1,AGO1-4,AGO2	1	0	1	1	1	1	1	14
MIMAT0000682	hsa-miR-200a-3p	ENSG00000112715	VEGFA	protein_coding	chr6	43753511	43753516	43753496	43753517	+	8	0	AGO1,AGO1-4,AGO2	1	0	0	0	1	0	0	1
MIMAT0000684	hsa-miR-302a-3p	ENSG00000112715	VEGFA	protein_coding	chr6	43752475	43752481	43752460	43752482	+	14	0	AGO1-4,AGO2	1	0	0	0	1	1	1	1
MIMAT0000685	hsa-miR-34b-5p	ENSG00000112715	VEGFA	protein_coding	chr6	43753144	43753150	43753144	43753150	+	5	0	AGO1-4	0	0	0	0	0	1	0	6
MIMAT0000686	hsa-miR-34c-5p	ENSG00000112715	VEGFA	protein_coding	chr6	43753142	43753148	43753142	43753148	+	5	0	AGO1-4	1	0	0	0	0	1	0	10
MIMAT0000687	hsa-miR-299-3p	ENSG00000112715	VEGFA	protein_coding	chr6	43752643	43752648	43752628	43752649	+	13	1	AGO1,AGO1-4,AGO2	1	0	1	0	1	1	1	3
MIMAT0000687	hsa-miR-299-3p	ENSG00000112715	VEGFA	protein_coding	chr6	43753109	43753114	43753109	43753114	+	10	0	AGO1,AGO1-4,AGO2	1	0	1	0	0	0	0	3
MIMAT0000703	hsa-miR-361-5p	ENSG00000112715	VEGFA	protein_coding	chr6	43752362	43752367	43752340	43752368	+	5	4	AGO1-4,AGO2	1	0	1	1	0	0	0	5
MIMAT0000703	hsa-miR-361-5p	ENSG00000112715	VEGFA	protein_coding	chr6	43753917	43753923	43753896	43753924	+	8	1	AGO1-4,AGO2	1	0	1	1	1	1	1	5
MIMAT0000715	hsa-miR-302b-3p	ENSG00000112715	VEGFA	protein_coding	chr6	43752475	43752481	43752460	43752482	+	14	0	AGO1-4,AGO2	1	0	0	0	1	0	1	3
MIMAT0000717	hsa-miR-302c-3p	ENSG00000112715	VEGFA	protein_coding	chr6	43752475	43752481	43752456	43752482	+	14	0	AGO1-4,AGO2	1	0	0	0	1	0	1	1
MIMAT0000718	hsa-miR-302d-3p	ENSG00000112715	VEGFA	protein_coding	chr6	43752475	43752481	43752475	43752481	+	14	0	AGO1-4,AGO2	1	0	0	0	0	0	1	2
MIMAT0000720	hsa-miR-376c-3p	ENSG00000112715	VEGFA	protein_coding	chr6	43753342	43753347	43753342	43753347	+	5	0	AGO1-4,AGO2	1	0	0	0	0	0	0	6
MIMAT0000721	hsa-miR-369-3p	ENSG00000112715	VEGFA	protein_coding	chr6	43752670	43752675	43752670	43752675	+	4	0	AGO1-4	1	0	0	0	0	0	0	3
MIMAT0000723	hsa-miR-371a-3p	ENSG00000112715	VEGFA	protein_coding	chr6	43753140	43753145	43753140	43753145	+	5	0	AGO1-4	1	0	0	0	0	0	0	1
MIMAT0000724	hsa-miR-372-3p	ENSG00000112715	VEGFA	protein_coding	chr6	43752475	43752481	43752457	43752482	+	14	0	AGO1-4,AGO2	1	0	0	0	1	0	1	3
MIMAT0000726	hsa-miR-373-3p	ENSG00000112715	VEGFA	protein_coding	chr6	43752475	43752481	43752462	43752482	+	14	0	AGO1-4,AGO2	1	0	0	0	1	0	1	1
MIMAT0000727	hsa-miR-374a-5p	ENSG00000112715	VEGFA	protein_coding	chr6	43752670	43752676	43752654	43752677	+	8	0	AGO1,AGO1-4,AGO2	1	0	1	0	1	0	0	3
MIMAT0000730	hsa-miR-377-3p	ENSG00000112715	VEGFA	protein_coding	chr6	43753401	43753407	43753401	43753407	+	5	1	AGO1-4	1	0	0	0	0	0	1	4
MIMAT0000733	hsa-miR-379-5p	ENSG00000112715	VEGFA	protein_coding	chr6	43752995	43753000	43752995	43753000	+	7	0	AGO1-4,AGO2	1	0	0	0	0	0	0	7
MIMAT0000736	hsa-miR-381-3p	ENSG00000112715	VEGFA	protein_coding	chr6	43753680	43753685	43753658	43753686	+	23	0	AGO1,AGO1-4,AGO2,AGO3	1	0	1	1	1	0	0	6
MIMAT0000736	hsa-miR-381-3p	ENSG00000112715	VEGFA	protein_coding	chr6	43753867	43753873	43753846	43753884	+	13	0	AGO1,AGO1-4,AGO2	1	0	1	2	1	0	0	6
MIMAT0000736	hsa-miR-381-3p	ENSG00000112715	VEGFA	protein_coding	chr6	43754194	43754199	43754172	43754200	+	5	0	AGO1-4,AGO2	1	0	1	1	1	0	0	6
MIMAT0000737	hsa-miR-382-5p	ENSG00000112715	VEGFA	protein_coding	chr6	43753864	43753869	43753849	43753870	+	13	0	AGO1,AGO1-4,AGO2	1	0	0	0	1	0	0	6
MIMAT0000738	hsa-miR-383-5p	ENSG00000112715	VEGFA	protein_coding	chr6	43753716	43753721	43753716	43753721	+	21	0	AGO1,AGO1-4,AGO2	1	0	1	0	0	0	0	7
MIMAT0000738	hsa-miR-383-5p	ENSG00000112715	VEGFA	protein_coding	chr6	43754213	43754219	43754199	43754220	+	4	0	AGO1-4,AGO2	1	0	1	0	1	1	1	7
MIMAT0000751	hsa-miR-330-3p	ENSG00000112715	VEGFA	protein_coding	chr6	43753091	43753098	43753091	43753098	+	6	0	AGO1-4,AGO2	1	0	0	0	0	0	0	4
MIMAT0000752	hsa-miR-328-3p	ENSG00000112715	VEGFA	protein_coding	chr6	43752888	43752893	43752888	43752893	+	6	0	AGO1-4,AGO2	1	0	0	0	0	0	0	7
MIMAT0000753	hsa-miR-342-3p	ENSG00000112715	VEGFA	protein_coding	chr6	43753402	43753408	43753387	43753409	+	5	1	AGO1-4	1	0	0	0	1	1	0	12
MIMAT0000755	hsa-miR-323a-3p	ENSG00000112715	VEGFA	protein_coding	chr6	43752748	43752753	43752748	43752753	+	14	0	AGO1-4,AGO2	1	0	0	0	0	0	0	3
MIMAT0000759	hsa-miR-148b-3p	ENSG00000112715	VEGFA	protein_coding	chr6	43753141	43753146	43753141	43753146	+	5	0	AGO1-4	1	0	0	0	0	0	0	3
MIMAT0000760	hsa-miR-331-3p	ENSG00000112715	VEGFA	protein_coding	chr6	43753134	43753141	43753134	43753141	+	5	0	AGO1-4	1	0	0	0	0	0	0	5
MIMAT0000762	hsa-miR-324-3p	ENSG00000112715	VEGFA	protein_coding	chr6	43752303	43752308	43752303	43752308	+	3	3	AGO1-4	1	0	0	0	0	0	0	5
MIMAT0000762	hsa-miR-324-3p	ENSG00000112715	VEGFA	protein_coding	chr6	43753468	43753473	43753468	43753473	+	5	0	AGO1-4,AGO2	1	0	0	0	0	0	0	5
MIMAT0000764	hsa-miR-339-5p	ENSG00000112715	VEGFA	protein_coding	chr6	43752828	43752834	43752817	43752835	+	2	0	AGO1-4	1	0	1	0	1	0	0	3
MIMAT0000764	hsa-miR-339-5p	ENSG00000112715	VEGFA	protein_coding	chr6	43753035	43753040	43753035	43753040	+	2	0	AGO1-4	1	0	1	0	0	0	0	3
MIMAT0000764	hsa-miR-339-5p	ENSG00000112715	VEGFA	protein_coding	chr6	43753464	43753470	43753449	43753471	+	6	0	AGO1-4,AGO2	1	0	1	0	1	0	0	3
MIMAT0000765	hsa-miR-335-5p	ENSG00000112715	VEGFA	protein_coding	chr6	43752542	43752547	43752542	43752547	+	14	0	AGO1-4,AGO2	1	0	0	0	0	0	0	6
MIMAT0000765	hsa-miR-335-5p	ENSG00000112715	VEGFA	protein_coding	chr6	43753653	43753658	43753653	43753658	+	14	0	AGO1-4,AGO2	1	0	0	0	0	0	0	6
MIMAT0001340	hsa-miR-423-3p	ENSG00000112715	VEGFA	protein_coding	chr6	43752587	43752593	43752587	43752593	+	46	0	AGO1,AGO1-4,AGO2,AGO3	1	0	1	0	0	0	0	3
MIMAT0001341	hsa-miR-424-5p	ENSG00000112715	VEGFA	protein_coding	chr6	43739003	43739031	43739003	43739031	+	9	0	AGO1,AGO1-4,AGO2	0	0	0	1	0	0	0	4
MIMAT0001341	hsa-miR-424-5p	ENSG00000112715	VEGFA	protein_coding	chr6	43752576	43752581	43752554	43752582	+	50	0	AGO1,AGO1-4,AGO2,AGO3,AGO4	1	0	1	1	1	1	1	4
MIMAT0001413	hsa-miR-20b-5p	ENSG00000112715	VEGFA	protein_coding	chr6	43752476	43752482	43752463	43752483	+	14	0	AGO1-4,AGO2	1	0	0	0	1	1	1	1
MIMAT0001536	hsa-miR-429	ENSG00000112715	VEGFA	protein_coding	chr6	43753597	43753603	43753585	43753604	+	2	0	AGO1-4,AGO2	1	0	0	0	1	1	1	1
MIMAT0001541	hsa-miR-449a	ENSG00000112715	VEGFA	protein_coding	chr6	43753142	43753148	43753142	43753148	+	5	0	AGO1-4	1	0	0	0	0	1	0	3
MIMAT0001629	hsa-miR-329-3p	ENSG00000112715	VEGFA	protein_coding	chr6	43753876	43753881	43753861	43753882	+	11	0	AGO1,AGO1-4,AGO2	1	0	1	0	1	0	0	4
MIMAT0001635	hsa-miR-452-5p	ENSG00000112715	VEGFA	protein_coding	chr6	43752423	43752428	43752401	43752429	+	11	0	AGO1-4,AGO2	1	0	1	1	0	0	0	1
MIMAT0001635	hsa-miR-452-5p	ENSG00000112715	VEGFA	protein_coding	chr6	43752740	43752745	43752718	43752746	+	11	0	AGO1-4,AGO2	1	0	1	1	0	0	0	1
MIMAT0001635	hsa-miR-452-5p	ENSG00000112715	VEGFA	protein_coding	chr6	43753561	43753567	43753540	43753568	+	6	0	AGO1,AGO2	1	0	1	1	0	1	1	1
MIMAT0002171	hsa-miR-410-3p	ENSG00000112715	VEGFA	protein_coding	chr6	43752658	43752662	43752635	43752678	+	9	1	AGO1,AGO1-4,AGO2	1	0	1	3	2	1	0	5
MIMAT0002171	hsa-miR-410-3p	ENSG00000112715	VEGFA	protein_coding	chr6	43752672	43752677	43752672	43752678	+	4	0	AGO1-4	1	0	1	0	0	1	0	5
MIMAT0002171	hsa-miR-410-3p	ENSG00000112715	VEGFA	protein_coding	chr6	43752703	43752708	43752681	43752726	+	12	0	AGO1-4,AGO2	1	0	1	2	1	1	0	5
MIMAT0002171	hsa-miR-410-3p	ENSG00000112715	VEGFA	protein_coding	chr6	43753517	43753522	43753495	43753523	+	8	0	AGO1,AGO1-4,AGO2	1	0	1	1	0	1	0	5
MIMAT0002171	hsa-miR-410-3p	ENSG00000112715	VEGFA	protein_coding	chr6	43753948	43753953	43753926	43753954	+	9	0	AGO1-4,AGO2	1	0	1	1	1	0	0	5
MIMAT0002175	hsa-miR-485-5p	ENSG00000112715	VEGFA	protein_coding	chr6	43752317	43752322	43752317	43752322	+	3	0	AGO1-4	1	0	0	0	0	0	0	5
MIMAT0002175	hsa-miR-485-5p	ENSG00000112715	VEGFA	protein_coding	chr6	43752989	43752994	43752989	43752994	+	6	0	AGO1-4,AGO2	1	0	0	0	0	0	0	5
MIMAT0002177	hsa-miR-486-5p	ENSG00000112715	VEGFA	protein_coding	chr6	43753033	43753039	43753016	43753040	+	7	0	AGO1-4,AGO2	1	0	0	0	1	0	0	2
MIMAT0002816	hsa-miR-494-3p	ENSG00000112715	VEGFA	protein_coding	chr6	43753695	43753701	43753681	43753702	+	22	0	AGO1,AGO1-4,AGO2,AGO3	1	0	0	0	1	0	0	6
MIMAT0002817	hsa-miR-495-3p	ENSG00000112715	VEGFA	protein_coding	chr6	43754022	43754027	43754007	43754028	+	15	0	AGO1,AGO1-4,AGO2	1	0	0	0	1	0	0	5
MIMAT0002820	hsa-miR-497-5p	ENSG00000112715	VEGFA	protein_coding	chr6	43752576	43752581	43752562	43752582	+	50	0	AGO1,AGO1-4,AGO2,AGO3,AGO4	1	0	1	0	1	1	1	7
MIMAT0002821	hsa-miR-181d-5p	ENSG00000112715	VEGFA	protein_coding	chr6	43752807	43752812	43752807	43752812	+	9	0	AGO1-4,AGO2	1	0	0	0	0	0	0	1
MIMAT0002821	hsa-miR-181d-5p	ENSG00000112715	VEGFA	protein_coding	chr6	43752914	43752919	43752914	43752919	+	8	0	AGO1-4,AGO2	1	0	0	0	0	0	0	1
MIMAT0002823	hsa-miR-512-3p	ENSG00000112715	VEGFA	protein_coding	chr6	43752475	43752480	43752475	43752480	+	14	0	AGO1-4,AGO2	1	0	0	0	0	0	0	1
MIMAT0002824	hsa-miR-498	ENSG00000112715	VEGFA	protein_coding	chr6	43753742	43753747	43753742	43753747	+	10	0	AGO1-4,AGO2	1	0	0	0	0	0	0	1
MIMAT0002825	hsa-miR-520e	ENSG00000112715	VEGFA	protein_coding	chr6	43752475	43752481	43752462	43752482	+	14	0	AGO1-4,AGO2	1	0	0	0	1	1	1	3
MIMAT0002830	hsa-miR-520f-3p	ENSG00000112715	VEGFA	protein_coding	chr6	43752475	43752480	43752475	43752480	+	14	0	AGO1-4,AGO2	1	0	0	0	0	0	0	2
MIMAT0002832	hsa-miR-519c-3p	ENSG00000112715	VEGFA	protein_coding	chr6	43752476	43752481	43752476	43752481	+	14	0	AGO1-4,AGO2	1	0	0	0	0	0	0	2
MIMAT0002834	hsa-miR-520a-3p	ENSG00000112715	VEGFA	protein_coding	chr6	43752475	43752481	43752460	43752482	+	14	0	AGO1-4,AGO2	1	0	0	0	1	1	1	3
MIMAT0002836	hsa-miR-526b-3p	ENSG00000112715	VEGFA	protein_coding	chr6	43752476	43752482	43752476	43752482	+	14	0	AGO1-4,AGO2	0	0	0	0	0	1	1	3
MIMAT0002837	hsa-miR-519b-3p	ENSG00000112715	VEGFA	protein_coding	chr6	43752476	43752481	43752476	43752481	+	14	0	AGO1-4,AGO2	1	0	0	0	0	0	0	1
MIMAT0002843	hsa-miR-520b	ENSG00000112715	VEGFA	protein_coding	chr6	43752475	43752481	43752475	43752481	+	14	0	AGO1-4,AGO2	1	0	0	0	0	1	1	2
MIMAT0002846	hsa-miR-520c-3p	ENSG00000112715	VEGFA	protein_coding	chr6	43752475	43752481	43752475	43752481	+	14	0	AGO1-4,AGO2	1	0	0	0	0	0	1	3
MIMAT0002849	hsa-miR-524-5p	ENSG00000112715	VEGFA	protein_coding	chr6	43753667	43753672	43753667	43753672	+	19	0	AGO1,AGO1-4,AGO2,AGO3	1	0	1	0	0	0	0	2
MIMAT0002849	hsa-miR-524-5p	ENSG00000112715	VEGFA	protein_coding	chr6	43753679	43753684	43753679	43753684	+	22	0	AGO1,AGO1-4,AGO2,AGO3	1	0	1	0	0	0	0	2
MIMAT0002849	hsa-miR-524-5p	ENSG00000112715	VEGFA	protein_coding	chr6	43754193	43754198	43754193	43754198	+	4	0	AGO1-4,AGO2	1	0	1	0	0	0	0	2
MIMAT0002853	hsa-miR-519d-3p	ENSG00000112715	VEGFA	protein_coding	chr6	43752476	43752482	43752463	43752483	+	14	0	AGO1-4,AGO2	1	0	0	0	1	0	1	4
MIMAT0002855	hsa-miR-520d-5p	ENSG00000112715	VEGFA	protein_coding	chr6	43753667	43753672	43753667	43753672	+	19	0	AGO1,AGO1-4,AGO2,AGO3	1	0	1	0	0	0	0	0
MIMAT0002855	hsa-miR-520d-5p	ENSG00000112715	VEGFA	protein_coding	chr6	43753679	43753684	43753679	43753684	+	22	0	AGO1,AGO1-4,AGO2,AGO3	1	0	1	0	0	0	0	0
MIMAT0002855	hsa-miR-520d-5p	ENSG00000112715	VEGFA	protein_coding	chr6	43754193	43754198	43754193	43754198	+	4	0	AGO1-4,AGO2	1	0	1	0	0	0	0	0
MIMAT0002856	hsa-miR-520d-3p	ENSG00000112715	VEGFA	protein_coding	chr6	43752475	43752481	43752475	43752481	+	14	0	AGO1-4,AGO2	1	0	0	0	0	0	1	2
MIMAT0002858	hsa-miR-520g-3p	ENSG00000112715	VEGFA	protein_coding	chr6	43752476	43752483	43752476	43752483	+	14	0	AGO1-4,AGO2	1	0	0	0	0	0	0	2
MIMAT0002859	hsa-miR-516b-5p	ENSG00000112715	VEGFA	protein_coding	chr6	43752435	43752440	43752435	43752440	+	10	0	AGO1-4,AGO2	1	0	0	0	0	0	0	1
MIMAT0002867	hsa-miR-520h	ENSG00000112715	VEGFA	protein_coding	chr6	43752476	43752483	43752476	43752483	+	14	0	AGO1-4,AGO2	1	0	0	0	0	0	0	2
MIMAT0002868	hsa-miR-522-3p	ENSG00000112715	VEGFA	protein_coding	chr6	43752560	43752565	43752560	43752565	+	46	0	AGO1,AGO1-4,AGO2,AGO3,AGO4	1	0	0	0	0	0	0	1
MIMAT0002869	hsa-miR-519a-3p	ENSG00000112715	VEGFA	protein_coding	chr6	43752476	43752481	43752476	43752481	+	14	0	AGO1-4,AGO2	1	0	0	0	0	0	0	0
MIMAT0002874	hsa-miR-503-5p	ENSG00000112715	VEGFA	protein_coding	chr6	43752576	43752581	43752560	43752582	+	50	0	AGO1,AGO1-4,AGO2,AGO3,AGO4	1	0	0	0	1	1	0	1
MIMAT0002876	hsa-miR-505-3p	ENSG00000112715	VEGFA	protein_coding	chr6	43753411	43753416	43753395	43753417	+	5	1	AGO1-4	1	0	0	0	1	0	0	4
MIMAT0002881	hsa-miR-509-3p	ENSG00000112715	VEGFA	protein_coding	chr6	43753701	43753706	43753701	43753706	+	21	1	AGO1,AGO1-4,AGO2	1	0	0	0	0	0	0	9
MIMAT0002882	hsa-miR-510-5p	ENSG00000112715	VEGFA	protein_coding	chr6	43753194	43753201	43753194	43753201	+	3	0	AGO1-4,AGO2	1	0	0	0	0	0	0	4
MIMAT0003161	hsa-miR-493-3p	ENSG00000112715	VEGFA	protein_coding	chr6	43753414	43753420	43753414	43753420	+	4	0	AGO1-4,AGO2	1	0	0	0	0	0	0	4
MIMAT0003165	hsa-miR-545-3p	ENSG00000112715	VEGFA	protein_coding	chr6	43752574	43752579	43752574	43752579	+	50	0	AGO1,AGO1-4,AGO2,AGO3,AGO4	1	0	0	0	0	0	0	0
MIMAT0003165	hsa-miR-545-3p	ENSG00000112715	VEGFA	protein_coding	chr6	43753086	43753091	43753086	43753091	+	6	0	AGO1-4,AGO2	1	0	0	0	0	0	0	0
MIMAT0003241	hsa-miR-576-5p	ENSG00000112715	VEGFA	protein_coding	chr6	43753549	43753556	43753549	43753556	+	5	0	AGO1,AGO2	1	0	0	0	0	0	0	2
MIMAT0003242	hsa-miR-577	ENSG00000112715	VEGFA	protein_coding	chr6	43753738	43753743	43753738	43753743	+	17	1	AGO1-4,AGO2	1	0	0	0	0	0	0	2
MIMAT0003244	hsa-miR-579-3p	ENSG00000112715	VEGFA	protein_coding	chr6	43752447	43752452	43752447	43752452	+	12	0	AGO1-4,AGO2	1	0	0	0	0	0	0	1
MIMAT0003281	hsa-miR-613	ENSG00000112715	VEGFA	protein_coding	chr6	43752510	43752517	43752510	43752517	+	13	0	AGO1-4,AGO2	1	0	0	0	0	0	0	0
MIMAT0003281	hsa-miR-613	ENSG00000112715	VEGFA	protein_coding	chr6	43753810	43753815	43753796	43753816	+	6	0	AGO1-4,AGO2	1	0	0	0	1	1	1	0
MIMAT0003294	hsa-miR-625-5p	ENSG00000112715	VEGFA	protein_coding	chr6	43753376	43753381	43753376	43753381	+	6	0	AGO1-4,AGO2	1	0	0	0	0	0	0	7
MIMAT0003311	hsa-miR-641	ENSG00000112715	VEGFA	protein_coding	chr6	43752760	43752765	43752760	43752765	+	17	0	AGO1,AGO1-4,AGO2	1	0	0	0	0	0	0	2
MIMAT0003320	hsa-miR-650	ENSG00000112715	VEGFA	protein_coding	chr6	43752318	43752323	43752318	43752323	+	3	0	AGO1-4	1	0	0	0	0	0	0	2
MIMAT0003322	hsa-miR-652-3p	ENSG00000112715	VEGFA	protein_coding	chr6	43752558	43752563	43752558	43752563	+	44	0	AGO1,AGO1-4,AGO2,AGO3,AGO4	1	0	0	0	0	0	0	5
MIMAT0003327	hsa-miR-449b-5p	ENSG00000112715	VEGFA	protein_coding	chr6	43753142	43753148	43753142	43753148	+	5	0	AGO1-4	1	0	0	0	0	1	0	4
MIMAT0003330	hsa-miR-654-5p	ENSG00000112715	VEGFA	protein_coding	chr6	43752638	43752643	43752638	43752643	+	8	0	AGO1-4,AGO2	1	0	0	0	0	0	0	4
MIMAT0003331	hsa-miR-655-3p	ENSG00000112715	VEGFA	protein_coding	chr6	43754196	43754201	43754195	43754202	+	4	0	AGO1-4,AGO2	1	0	0	0	0	1	1	4
MIMAT0003332	hsa-miR-656-3p	ENSG00000112715	VEGFA	protein_coding	chr6	43753535	43753540	43753535	43753540	+	7	0	AGO1,AGO2	1	0	1	0	0	0	0	5
MIMAT0003332	hsa-miR-656-3p	ENSG00000112715	VEGFA	protein_coding	chr6	43753610	43753615	43753610	43753615	+	6	1	AGO1,AGO1-4,AGO2	1	0	1	0	0	0	0	5
MIMAT0003332	hsa-miR-656-3p	ENSG00000112715	VEGFA	protein_coding	chr6	43754017	43754022	43754017	43754022	+	7	0	AGO1-4,AGO2	1	0	1	0	0	0	0	5
MIMAT0004502	hsa-miR-28-3p	ENSG00000112715	VEGFA	protein_coding	chr6	43754101	43754106	43754101	43754106	+	1	0	AGO1-4	1	0	0	0	0	0	0	6
MIMAT0004563	hsa-miR-199b-3p	ENSG00000112715	VEGFA	protein_coding	chr6	43754046	43754051	43754046	43754051	+	15	0	AGO1,AGO1-4,AGO2	1	0	0	0	0	0	0	11
MIMAT0004682	hsa-miR-361-3p	ENSG00000112715	VEGFA	protein_coding	chr6	43752934	43752939	43752934	43752939	+	7	0	AGO1,AGO1-4,AGO2	1	0	0	0	0	0	0	8
MIMAT0004683	hsa-miR-362-3p	ENSG00000112715	VEGFA	protein_coding	chr6	43753400	43753401	43753396	43753405	+	5	1	AGO1-4	3	0	3	0	0	0	0	5
MIMAT0004683	hsa-miR-362-3p	ENSG00000112715	VEGFA	protein_coding	chr6	43753876	43753881	43753861	43753882	+	11	0	AGO1,AGO1-4,AGO2	1	0	1	0	1	0	0	5
MIMAT0004688	hsa-miR-374a-3p	ENSG00000112715	VEGFA	protein_coding	chr6	43753919	43753925	43753897	43753925	+	8	1	AGO1-4,AGO2	0	0	0	1	0	1	0	4
MIMAT0004692	hsa-miR-340-5p	ENSG00000112715	VEGFA	protein_coding	chr6	43752656	43752661	43752641	43752662	+	9	1	AGO1,AGO1-4,AGO2	1	0	1	0	1	0	0	5
MIMAT0004692	hsa-miR-340-5p	ENSG00000112715	VEGFA	protein_coding	chr6	43752702	43752707	43752687	43752708	+	2	0	AGO1-4	1	0	1	0	1	0	0	5
MIMAT0004692	hsa-miR-340-5p	ENSG00000112715	VEGFA	protein_coding	chr6	43753516	43753521	43753514	43753521	+	7	0	AGO1,AGO1-4,AGO2	1	0	1	0	0	0	0	5
MIMAT0004692	hsa-miR-340-5p	ENSG00000112715	VEGFA	protein_coding	chr6	43753947	43753952	43753934	43753953	+	7	0	AGO1-4,AGO2	1	0	1	0	1	0	0	5
MIMAT0004770	hsa-miR-516a-5p	ENSG00000112715	VEGFA	protein_coding	chr6	43754115	43754120	43754115	43754120	+	3	0	AGO1-4,AGO2	1	0	0	0	0	0	0	2
MIMAT0004780	hsa-miR-532-3p	ENSG00000112715	VEGFA	protein_coding	chr6	43752799	43752804	43752799	43752804	+	9	0	AGO1-4,AGO2	1	0	0	0	0	0	0	5
MIMAT0004793	hsa-miR-556-3p	ENSG00000112715	VEGFA	protein_coding	chr6	43754059	43754064	43754059	43754064	+	4	0	AGO1-4	1	0	0	0	0	0	0	2
MIMAT0004795	hsa-miR-574-5p	ENSG00000112715	VEGFA	protein_coding	chr6	43753767	43753772	43753767	43753773	+	11	0	AGO1,AGO1-4,AGO2	1	0	0	0	0	1	0	1
MIMAT0004797	hsa-miR-582-3p	ENSG00000112715	VEGFA	protein_coding	chr6	43752950	43752955	43752950	43752955	+	5	0	AGO1-4,AGO2	1	0	0	0	0	0	0	5
MIMAT0004810	hsa-miR-629-5p	ENSG00000112715	VEGFA	protein_coding	chr6	43752970	43752975	43752970	43752975	+	5	0	AGO1-4,AGO2	1	0	0	0	0	0	0	3
MIMAT0004814	hsa-miR-654-3p	ENSG00000112715	VEGFA	protein_coding	chr6	43753928	43753933	43753928	43753933	+	8	0	AGO1-4,AGO2	1	0	0	0	0	0	0	4
MIMAT0004903	hsa-miR-300	ENSG00000112715	VEGFA	protein_coding	chr6	43753680	43753685	43753658	43753686	+	23	0	AGO1,AGO1-4,AGO2,AGO3	1	0	1	1	1	0	0	0
MIMAT0004903	hsa-miR-300	ENSG00000112715	VEGFA	protein_coding	chr6	43753867	43753873	43753846	43753884	+	13	0	AGO1,AGO1-4,AGO2	1	0	1	2	1	0	0	0
MIMAT0004903	hsa-miR-300	ENSG00000112715	VEGFA	protein_coding	chr6	43754194	43754199	43754172	43754200	+	5	0	AGO1-4,AGO2	1	0	1	1	1	0	0	0
MIMAT0004911	hsa-miR-874-3p	ENSG00000112715	VEGFA	protein_coding	chr6	43752927	43752933	43752926	43752933	+	8	0	AGO1,AGO1-4,AGO2	1	0	1	0	0	1	0	8
MIMAT0004911	hsa-miR-874-3p	ENSG00000112715	VEGFA	protein_coding	chr6	43753466	43753472	43753466	43753472	+	5	0	AGO1-4,AGO2	1	0	1	0	0	0	0	8
MIMAT0004916	hsa-miR-888-5p	ENSG00000112715	VEGFA	protein_coding	chr6	43752793	43752798	43752793	43752798	+	10	0	AGO1-4,AGO2	1	0	0	0	0	0	0	6
MIMAT0004920	hsa-miR-541-3p	ENSG00000112715	VEGFA	protein_coding	chr6	43752638	43752643	43752638	43752643	+	8	0	AGO1-4,AGO2	1	0	0	0	0	0	0	3
MIMAT0004921	hsa-miR-889-3p	ENSG00000112715	VEGFA	protein_coding	chr6	43752669	43752674	43752647	43752675	+	9	1	AGO1,AGO1-4,AGO2	1	0	0	1	0	0	0	6
MIMAT0004921	hsa-miR-889-3p	ENSG00000112715	VEGFA	protein_coding	chr6	43754079	43754084	43754057	43754085	+	4	0	AGO1-4	1	0	0	1	0	1	0	6
MIMAT0004952	hsa-miR-665	ENSG00000112715	VEGFA	protein_coding	chr6	43753280	43753287	43753280	43753287	+	3	0	AGO1-4	1	0	0	0	0	0	0	3
MIMAT0004952	hsa-miR-665	ENSG00000112715	VEGFA	protein_coding	chr6	43753316	43753323	43753316	43753323	+	5	0	AGO1-4,AGO2	1	0	0	0	0	0	0	3
MIMAT0004953	hsa-miR-873-5p	ENSG00000112715	VEGFA	protein_coding	chr6	43752624	43752629	43752624	43752629	+	12	0	AGO1-4,AGO2	1	0	0	0	0	0	0	3
MIMAT0004953	hsa-miR-873-5p	ENSG00000112715	VEGFA	protein_coding	chr6	43753281	43753286	43753281	43753286	+	3	0	AGO1-4	1	0	0	0	0	0	0	3
MIMAT0004953	hsa-miR-873-5p	ENSG00000112715	VEGFA	protein_coding	chr6	43753305	43753310	43753290	43753311	+	3	0	AGO1-4	1	1	0	0	0	0	0	3
MIMAT0004953	hsa-miR-873-5p	ENSG00000112715	VEGFA	protein_coding	chr6	43753317	43753322	43753317	43753322	+	5	0	AGO1-4,AGO2	1	0	0	0	0	0	0	3
MIMAT0004954	hsa-miR-543	ENSG00000112715	VEGFA	protein_coding	chr6	43752749	43752754	43752734	43752755	+	16	0	AGO1,AGO1-4,AGO2	1	0	0	0	1	1	0	5
MIMAT0004954	hsa-miR-543	ENSG00000112715	VEGFA	protein_coding	chr6	43752807	43752813	43752807	43752813	+	9	0	AGO1-4,AGO2	1	0	0	0	0	0	0	5
MIMAT0004955	hsa-miR-374b-5p	ENSG00000112715	VEGFA	protein_coding	chr6	43752670	43752676	43752656	43752677	+	8	0	AGO1,AGO1-4,AGO2	1	0	0	0	1	0	0	5
MIMAT0004956	hsa-miR-374b-3p	ENSG00000112715	VEGFA	protein_coding	chr6	43752577	43752583	43752577	43752583	+	50	0	AGO1,AGO1-4,AGO2,AGO3,AGO4	0	0	1	0	0	0	0	2
MIMAT0004956	hsa-miR-374b-3p	ENSG00000112715	VEGFA	protein_coding	chr6	43752745	43752750	43752745	43752750	+	12	0	AGO1-4,AGO2	0	0	1	0	0	0	0	2
MIMAT0004956	hsa-miR-374b-3p	ENSG00000112715	VEGFA	protein_coding	chr6	43753762	43753767	43753762	43753767	+	10	0	AGO1,AGO1-4,AGO2	0	0	1	0	0	0	0	2
MIMAT0004977	hsa-miR-934	ENSG00000112715	VEGFA	protein_coding	chr6	43752629	43752634	43752629	43752634	+	12	0	AGO1-4,AGO2	1	0	0	0	0	0	0	2
MIMAT0004985	hsa-miR-942-5p	ENSG00000112715	VEGFA	protein_coding	chr6	43753235	43753241	43753235	43753241	+	3	0	AGO1-4	1	0	0	0	0	0	0	3
MIMAT0004987	hsa-miR-944	ENSG00000112715	VEGFA	protein_coding	chr6	43754061	43754067	43754061	43754067	+	4	0	AGO1-4	1	0	0	0	0	0	0	4
MIMAT0005458	hsa-miR-1224-5p	ENSG00000112715	VEGFA	protein_coding	chr6	43753346	43753352	43753346	43753352	+	6	0	AGO1-4,AGO2	1	0	0	0	0	0	0	4
MIMAT0005795	hsa-miR-1323	ENSG00000112715	VEGFA	protein_coding	chr6	43752951	43752958	43752951	43752958	+	5	0	AGO1-4,AGO2	1	0	0	0	0	0	0	1
MIMAT0005797	hsa-miR-1301-3p	ENSG00000112715	VEGFA	protein_coding	chr6	43753115	43753120	43753115	43753120	+	10	0	AGO1,AGO1-4,AGO2	1	0	0	0	0	0	0	5
MIMAT0005798	hsa-miR-1185-5p	ENSG00000112715	VEGFA	protein_coding	chr6	43753299	43753304	43753299	43753304	+	3	0	AGO1-4	1	0	0	0	0	0	0	3
MIMAT0005877	hsa-miR-1286	ENSG00000112715	VEGFA	protein_coding	chr6	43753306	43753311	43753292	43753312	+	4	0	AGO1-4,AGO2	1	1	0	0	0	0	0	4
MIMAT0005884	hsa-miR-1294	ENSG00000112715	VEGFA	protein_coding	chr6	43753348	43753353	43753348	43753353	+	6	0	AGO1-4,AGO2	1	0	0	0	0	0	0	3
MIMAT0005901	hsa-miR-1249-3p	ENSG00000112715	VEGFA	protein_coding	chr6	43752489	43752496	43752489	43752496	+	16	0	AGO1-4,AGO2	1	0	0	0	0	0	0	6
MIMAT0005919	hsa-miR-548o-3p	ENSG00000112715	VEGFA	protein_coding	chr6	43752951	43752958	43752951	43752958	+	5	0	AGO1-4,AGO2	1	0	0	0	0	0	0	2
MIMAT0005931	hsa-miR-302e	ENSG00000112715	VEGFA	protein_coding	chr6	43752475	43752481	43752466	43752482	+	14	0	AGO1-4,AGO2	1	0	0	0	1	1	1	0
MIMAT0005944	hsa-miR-1252-5p	ENSG00000112715	VEGFA	protein_coding	chr6	43753434	43753439	43753434	43753439	+	4	0	AGO1-4,AGO2	1	0	0	0	0	0	0	2
MIMAT0005952	hsa-miR-1321	ENSG00000112715	VEGFA	protein_coding	chr6	43752319	43752325	43752319	43752325	+	3	0	AGO1-4	1	0	1	0	0	0	0	0
MIMAT0005952	hsa-miR-1321	ENSG00000112715	VEGFA	protein_coding	chr6	43753712	43753717	43753712	43753717	+	21	1	AGO1,AGO1-4,AGO2	1	0	1	0	0	0	0	0
MIMAT0005955	hsa-miR-1197	ENSG00000112715	VEGFA	protein_coding	chr6	43753345	43753350	43753345	43753350	+	6	0	AGO1-4,AGO2	1	0	0	0	0	0	0	2
MIMAT0010251	hsa-miR-449c-5p	ENSG00000112715	VEGFA	protein_coding	chr6	43753143	43753149	43753143	43753149	+	5	0	AGO1-4	0	0	0	0	0	1	0	2
MIMAT0011159	hsa-miR-2115-3p	ENSG00000112715	VEGFA	protein_coding	chr6	43753917	43753922	43753895	43753923	+	8	1	AGO1-4,AGO2	0	0	1	1	0	1	0	1
MIMAT0011159	hsa-miR-2115-3p	ENSG00000112715	VEGFA	protein_coding	chr6	43754212	43754218	43754191	43754219	+	4	0	AGO1-4,AGO2	0	0	1	1	0	1	0	1
MIMAT0013517	hsa-miR-2682-5p	ENSG00000112715	VEGFA	protein_coding	chr6	43753143	43753149	43753143	43753149	+	5	0	AGO1-4	0	0	0	0	0	1	0	4
MIMAT0014980	hsa-miR-3118	ENSG00000112715	VEGFA	protein_coding	chr6	43753727	43753733	43753727	43753733	+	18	0	AGO1,AGO1-4,AGO2	0	0	1	0	0	1	0	0
MIMAT0014983	hsa-miR-3121-3p	ENSG00000112715	VEGFA	protein_coding	chr6	43752676	43752704	43752676	43752704	+	4	0	AGO1-4	0	0	0	1	0	0	0	1
MIMAT0014983	hsa-miR-3121-3p	ENSG00000112715	VEGFA	protein_coding	chr6	43753604	43753632	43753604	43753632	+	9	1	AGO1,AGO1-4,AGO2	0	0	0	1	0	0	0	1
MIMAT0014989	hsa-miR-3126-5p	ENSG00000112715	VEGFA	protein_coding	chr6	43752321	43752326	43752321	43752326	+	3	0	AGO1-4	0	0	1	0	0	0	0	1
MIMAT0014989	hsa-miR-3126-5p	ENSG00000112715	VEGFA	protein_coding	chr6	43752538	43752544	43752538	43752544	+	14	0	AGO1-4,AGO2	0	0	1	0	0	1	0	1
MIMAT0014989	hsa-miR-3126-5p	ENSG00000112715	VEGFA	protein_coding	chr6	43753104	43753109	43753104	43753109	+	10	0	AGO1,AGO1-4,AGO2	0	0	1	0	0	0	0	1
MIMAT0015037	hsa-miR-3163	ENSG00000112715	VEGFA	protein_coding	chr6	43752541	43752569	43752541	43752569	+	50	0	AGO1,AGO1-4,AGO2,AGO3,AGO4	0	0	0	1	0	0	0	0
MIMAT0015037	hsa-miR-3163	ENSG00000112715	VEGFA	protein_coding	chr6	43752588	43752616	43752588	43752616	+	46	0	AGO1,AGO1-4,AGO2,AGO3	0	0	0	1	0	0	0	0
MIMAT0015037	hsa-miR-3163	ENSG00000112715	VEGFA	protein_coding	chr6	43752679	43752707	43752679	43752707	+	4	0	AGO1-4	0	0	0	1	0	0	0	0
MIMAT0015037	hsa-miR-3163	ENSG00000112715	VEGFA	protein_coding	chr6	43753493	43753521	43753493	43753521	+	8	0	AGO1,AGO1-4,AGO2	0	0	0	1	0	0	0	0
MIMAT0015037	hsa-miR-3163	ENSG00000112715	VEGFA	protein_coding	chr6	43753924	43753952	43753924	43753952	+	9	0	AGO1-4,AGO2	0	0	0	1	0	0	0	0
MIMAT0015056	hsa-miR-3179	ENSG00000112715	VEGFA	protein_coding	chr6	43753277	43753283	43753277	43753283	+	3	0	AGO1-4	0	0	1	0	0	0	0	0
MIMAT0015056	hsa-miR-3179	ENSG00000112715	VEGFA	protein_coding	chr6	43753313	43753319	43753313	43753319	+	4	0	AGO1-4,AGO2	0	0	1	0	0	0	0	0
MIMAT0015056	hsa-miR-3179	ENSG00000112715	VEGFA	protein_coding	chr6	43753444	43753444	43753439	43753449	+	4	0	AGO1-4,AGO2	0	0	2	0	0	0	0	0
MIMAT0015058	hsa-miR-3180-3p	ENSG00000112715	VEGFA	protein_coding	chr6	43738449	43738473	43738449	43738473	+	3	0	AGO1-4,AGO2	0	1	0	0	0	0	0	0
MIMAT0016858	hsa-miR-4306	ENSG00000112715	VEGFA	protein_coding	chr6	43752899	43752904	43752899	43752904	+	7	0	AGO1-4,AGO2	0	0	1	0	0	0	0	2
MIMAT0016858	hsa-miR-4306	ENSG00000112715	VEGFA	protein_coding	chr6	43753709	43753715	43753709	43753715	+	21	2	AGO1,AGO1-4,AGO2	0	0	1	0	0	1	0	2
MIMAT0016858	hsa-miR-4306	ENSG00000112715	VEGFA	protein_coding	chr6	43754000	43754003	43753997	43754006	+	4	0	AGO1-4,AGO2	0	0	1	0	0	2	0	2
MIMAT0016870	hsa-miR-4319	ENSG00000112715	VEGFA	protein_coding	chr6	43752324	43752330	43752324	43752330	+	3	0	AGO1-4	0	0	1	0	0	0	0	0
MIMAT0016895	hsa-miR-2355-5p	ENSG00000112715	VEGFA	protein_coding	chr6	43753069	43753074	43753069	43753074	+	3	0	AGO1-4	0	0	1	0	0	0	0	2
MIMAT0016895	hsa-miR-2355-5p	ENSG00000112715	VEGFA	protein_coding	chr6	43753097	43753102	43753097	43753102	+	10	0	AGO1,AGO1-4,AGO2	0	0	1	0	0	0	0	2
MIMAT0016895	hsa-miR-2355-5p	ENSG00000112715	VEGFA	protein_coding	chr6	43754069	43754074	43754069	43754074	+	4	0	AGO1-4	0	0	1	0	0	0	0	2
MIMAT0018199	hsa-miR-3924	ENSG00000112715	VEGFA	protein_coding	chr6	43752647	43752653	43752626	43752654	+	13	1	AGO1,AGO1-4,AGO2	0	0	1	1	0	0	0	1
MIMAT0018199	hsa-miR-3924	ENSG00000112715	VEGFA	protein_coding	chr6	43753986	43753991	43753964	43753992	+	5	0	AGO1-4,AGO2	0	0	1	1	0	0	0	1
MIMAT0018199	hsa-miR-3924	ENSG00000112715	VEGFA	protein_coding	chr6	43754131	43754136	43754109	43754137	+	5	0	AGO1,AGO1-4,AGO2	0	0	1	1	0	0	0	1
MIMAT0018443	hsa-miR-374c-5p	ENSG00000112715	VEGFA	protein_coding	chr6	43754196	43754201	43754174	43754202	+	5	0	AGO1-4,AGO2	0	0	1	1	0	1	1	3
MIMAT0018943	hsa-miR-4428	ENSG00000112715	VEGFA	protein_coding	chr6	43754001	43754007	43754001	43754007	+	4	0	AGO1-4,AGO2	0	0	1	0	0	0	0	1
MIMAT0019062	hsa-miR-4524a-5p	ENSG00000112715	VEGFA	protein_coding	chr6	43752576	43752582	43752555	43752583	+	50	0	AGO1,AGO1-4,AGO2,AGO3,AGO4	0	0	1	1	0	0	0	0
MIMAT0019214	hsa-miR-3173-5p	ENSG00000112715	VEGFA	protein_coding	chr6	43752927	43752933	43752927	43752933	+	8	0	AGO1,AGO1-4,AGO2	0	0	0	0	0	1	0	1
MIMAT0019214	hsa-miR-3173-5p	ENSG00000112715	VEGFA	protein_coding	chr6	43753466	43753472	43753466	43753472	+	5	0	AGO1-4,AGO2	0	0	0	0	0	1	0	1
MIMAT0019218	hsa-miR-3194-3p	ENSG00000112715	VEGFA	protein_coding	chr6	43752471	43752477	43752471	43752477	+	14	0	AGO1-4,AGO2	0	0	1	0	0	0	0	1
MIMAT0019704	hsa-miR-4644	ENSG00000112715	VEGFA	protein_coding	chr6	43752899	43752904	43752877	43752905	+	7	0	AGO1-4,AGO2	0	0	1	1	0	0	0	0
MIMAT0019704	hsa-miR-4644	ENSG00000112715	VEGFA	protein_coding	chr6	43753710	43753715	43753688	43753716	+	22	5	AGO1,AGO1-4,AGO2	0	0	1	1	0	1	0	0
MIMAT0019704	hsa-miR-4644	ENSG00000112715	VEGFA	protein_coding	chr6	43753999	43754005	43753978	43754006	+	4	0	AGO1-4,AGO2	0	0	1	1	0	1	0	0
MIMAT0019759	hsa-miR-4676-3p	ENSG00000112715	VEGFA	protein_coding	chr6	43752423	43752428	43752423	43752428	+	10	0	AGO1-4,AGO2	0	0	1	0	0	0	0	1
MIMAT0019759	hsa-miR-4676-3p	ENSG00000112715	VEGFA	protein_coding	chr6	43752740	43752745	43752740	43752745	+	10	0	AGO1-4,AGO2	0	0	1	0	0	0	0	1
MIMAT0019759	hsa-miR-4676-3p	ENSG00000112715	VEGFA	protein_coding	chr6	43753561	43753567	43753561	43753567	+	1	0	AGO2	0	0	1	0	0	1	1	1
MIMAT0019776	hsa-miR-1343-3p	ENSG00000112715	VEGFA	protein_coding	chr6	43752352	43752357	43752352	43752357	+	3	2	AGO1-4	0	0	1	0	0	0	0	2
MIMAT0019776	hsa-miR-1343-3p	ENSG00000112715	VEGFA	protein_coding	chr6	43752909	43752915	43752909	43752915	+	8	0	AGO1-4,AGO2	0	0	1	0	0	0	0	2
MIMAT0019776	hsa-miR-1343-3p	ENSG00000112715	VEGFA	protein_coding	chr6	43753060	43753065	43753060	43753065	+	3	0	AGO1-4	0	0	1	0	0	0	0	2
MIMAT0019776	hsa-miR-1343-3p	ENSG00000112715	VEGFA	protein_coding	chr6	43753204	43753210	43753204	43753210	+	3	0	AGO1-4,AGO2	0	0	1	0	0	1	0	2
MIMAT0019776	hsa-miR-1343-3p	ENSG00000112715	VEGFA	protein_coding	chr6	43753380	43753386	43753380	43753386	+	5	0	AGO1-4	0	0	1	0	0	1	0	2
MIMAT0019853	hsa-miR-4731-5p	ENSG00000112715	VEGFA	protein_coding	chr6	43738456	43738477	43738456	43738477	+	3	1	AGO1-4,AGO2	0	1	0	0	0	0	0	1
MIMAT0019853	hsa-miR-4731-5p	ENSG00000112715	VEGFA	protein_coding	chr6	43752529	43752534	43752529	43752534	+	13	0	AGO1-4,AGO2	0	0	1	0	0	0	0	1
MIMAT0019853	hsa-miR-4731-5p	ENSG00000112715	VEGFA	protein_coding	chr6	43752973	43752978	43752973	43752978	+	6	0	AGO1-4,AGO2	0	0	1	0	0	0	0	1
MIMAT0019853	hsa-miR-4731-5p	ENSG00000112715	VEGFA	protein_coding	chr6	43753800	43753806	43753800	43753806	+	4	0	AGO1-4,AGO2	0	0	1	0	0	0	0	1
MIMAT0019868	hsa-miR-4739	ENSG00000112715	VEGFA	protein_coding	chr6	43752319	43752325	43752319	43752325	+	3	0	AGO1-4	0	0	1	0	0	0	0	1
MIMAT0019868	hsa-miR-4739	ENSG00000112715	VEGFA	protein_coding	chr6	43753712	43753717	43753712	43753717	+	21	1	AGO1,AGO1-4,AGO2	0	0	1	0	0	0	0	1
MIMAT0019899	hsa-miR-4756-5p	ENSG00000112715	VEGFA	protein_coding	chr6	43752319	43752325	43752319	43752325	+	3	0	AGO1-4	0	0	1	0	0	0	0	1
MIMAT0019899	hsa-miR-4756-5p	ENSG00000112715	VEGFA	protein_coding	chr6	43753712	43753717	43753712	43753717	+	21	1	AGO1,AGO1-4,AGO2	0	0	1	0	0	0	0	1
MIMAT0021127	hsa-miR-5195-3p	ENSG00000112715	VEGFA	protein_coding	chr6	43752767	43752773	43752767	43752773	+	17	0	AGO1,AGO1-4,AGO2	0	0	0	0	0	1	0	1
MIMAT0022255	hsa-miR-4524b-5p	ENSG00000112715	VEGFA	protein_coding	chr6	43752576	43752582	43752555	43752583	+	50	0	AGO1,AGO1-4,AGO2,AGO3,AGO4	0	0	1	1	0	0	0	0
MIMAT0022479	hsa-miR-5688	ENSG00000112715	VEGFA	protein_coding	chr6	43754022	43754028	43754022	43754028	+	15	0	AGO1,AGO1-4,AGO2	0	0	0	0	0	1	0	1
MIMAT0022714	hsa-miR-766-5p	ENSG00000112715	VEGFA	protein_coding	chr6	43738474	43738496	43738474	43738496	+	2	1	AGO2	0	1	0	0	0	0	0	3
MIMAT0022724	hsa-miR-1277-5p	ENSG00000112715	VEGFA	protein_coding	chr6	43752667	43752673	43752646	43752674	+	9	1	AGO1,AGO1-4,AGO2	0	1	1	1	0	0	0	2
MIMAT0022724	hsa-miR-1277-5p	ENSG00000112715	VEGFA	protein_coding	chr6	43752720	43752726	43752699	43752727	+	9	0	AGO1-4,AGO2	0	0	1	1	0	0	0	2
MIMAT0022724	hsa-miR-1277-5p	ENSG00000112715	VEGFA	protein_coding	chr6	43753854	43753860	43753833	43753861	+	12	0	AGO1,AGO1-4,AGO2	0	0	1	1	0	0	0	2
MIMAT0025858	hsa-miR-892c-3p	ENSG00000112715	VEGFA	protein_coding	chr6	43752423	43752428	43752423	43752428	+	10	0	AGO1-4,AGO2	0	0	1	0	0	0	0	3
MIMAT0025858	hsa-miR-892c-3p	ENSG00000112715	VEGFA	protein_coding	chr6	43752740	43752745	43752740	43752745	+	10	0	AGO1-4,AGO2	0	0	1	0	0	0	0	3
MIMAT0025858	hsa-miR-892c-3p	ENSG00000112715	VEGFA	protein_coding	chr6	43753561	43753567	43753561	43753567	+	1	0	AGO2	0	0	1	0	0	1	1	3
MIMAT0027578	hsa-miR-6838-5p	ENSG00000112715	VEGFA	protein_coding	chr6	43752575	43752582	43752575	43752582	+	50	0	AGO1,AGO1-4,AGO2,AGO3,AGO4	0	0	0	0	0	0	1	1
