# Supplementary material for: Competitive Endogenous RNA Network Involving Immune Subgroups, Infiltration, and lncRNAs in Prostate Cancer
Source: Genes (Basel). 2025 Apr 29;16(5):527. doi: 10.3390/genes16050527 (PMC12111210; doi:10.3390/genes16050527)
Supplement: Supplementary file 1 [file genes-16-00527-s001.zip › Supplementary Table S1.xlsx]

## Sheet: Sheet1
Supplementary Table S1. 108 differentially expressed mRNAs in Pca
mRNA	Log2FoldChange	Pvalue	FDR
IGKV4-1	1.99067	1.02e-07	0.000409281
IGHG2	1.92875	3.38e-07	0.000675682
IGJ	1.87101	8.91e-07	0.00118657
IGLV3-19	1.9284	1.82e-06	0.00182183
HIST3H2A	-1.36448	5.31e-06	0.00302917
IGHV3-23	1.82075	4.79e-06	0.00302917
IGLV2-23	1.84859	4.21e-06	0.00302917
C8orf82	-1.26194	1.21e-05	0.00601898
MRPL12	-1.33774	3.13e-05	0.00124905
RPL7P9	-1.35501	4.74e-05	0.00149453
UQCC3	-1.30249	4.86e-05	0.00149453
KB-1562D12.1	-1.36499	7.62e-05	0.00179183
RPL36A	-1.32595	7.24e-05	0.00179183
BOP1	-1.2696	7.26e-05	0.00179183
RPL29	-1.23707	0.000106681	0.00236773
RPL8	-1.25097	0.00013369	0.00263311
RPL13	-1.27676	0.000231438	0.0028018
NSMCE1	-1.25781	0.000183756	0.0028018
RPS20	-1.24152	0.000226392	0.0028018
RPL12	-1.23639	0.000225371	0.0028018
IGKV3-11	1.6918	0.000182757	0.0028018
IGHG1	1.73214	0.000185648	0.0028018
C16orf13	-1.26115	0.000248629	0.0029214
PI15	1.57523	0.000300879	0.00333893
GAMT	-1.28229	0.000549739	0.00406705
RPLP2	-1.25496	0.000456766	0.00406705
MPST	-1.24013	0.000509602	0.00406705
RPL35	-1.23937	0.000422293	0.00406705
RPL28	-1.23401	0.000506482	0.00406705
RPS15	-1.23814	0.00061163	0.00429393
CTB-63M22.1	-1.46282	0.00065322	0.00434935
C19orf24	-1.25115	0.000644699	0.00434935
TFPT	-1.25084	0.000703963	0.00447163
EXOSC4	-1.23162	0.00085891	0.00512141
MTND2P28	-1.44537	0.00157151	0.00523863
IGKC	1.61853	0.00103294	0.00537684
RPS19	-1.23991	0.00110467	0.00565791
MZT2B	-1.24898	0.00116799	0.00569659
PPP1R14B	-1.2324	0.00116048	0.00569659
RPL13AP25	-1.28858	0.00127228	0.00573658
BST2	1.39455	0.00127096	0.00573658
PTN	-1.43649	0.00134783	0.00585598
DCXR	-1.27317	0.00134533	0.00585598
SNHG19	-1.34406	0.00139334	0.00595097
AC016708.2	-1.69495	0.00179556	0.00595729
SMIM22	-1.45098	0.00157151	0.00595729
RP11-466H18.1	-1.2576	0.00157778	0.00595729
NAPRT	-1.25366	0.00166339	0.00595729
ATP5D	-1.25066	0.00173516	0.00595729
PPP1R14BP3	-1.24727	0.00171055	0.00595729
RP11-425L10.1	-1.24372	0.00175537	0.00595729
C19orf48	-1.24106	0.00156094	0.00595729
RPL18AP3	-1.2393	0.00191937	0.00595729
RP11-475C16.1	-1.23427	0.00189419	0.00595729
IGLC2	1.56607	0.00182547	0.00595729
SCUBE2	1.4407	0.00212718	0.00619734
IGHA2	1.55612	0.00215142	0.00619734
IGKV3-20	1.57416	0.00227603	0.00630461
IGLV2-14	1.53911	0.00237838	0.00642001
IGHA1	1.56313	0.00241875	0.00644193
MRPL41	-1.24128	0.00246007	0.00650858
LYZ	1.41957	0.00249812	0.00656579
FAT1	1.26151	0.00254112	0.00663305
APCDD1	1.27335	0.00279317	0.00687334
IGLV3-25	1.57676	0.00293272	0.00687334
AC018738.2	-1.30029	0.00330739	0.00705412
NDUFA13	-1.2372	0.00322519	0.00705412
GP2	1.55595	0.00331507	0.00705412
GNMT	-1.44404	0.00344148	0.00711365
HIST1H2AE	-1.31332	0.00383103	0.0074076
DDIT4	1.26932	0.0037965	0.0074076
CAPN5	1.26375	0.00424021	0.00752874
EIF4EBP1	-1.25665	0.00457657	0.00794931
EHF	1.27141	0.00492038	0.00829101
IGHG3	1.50468	0.00569462	0.0089921
PIGR	1.51832	0.00611008	0.00914668
HMGCS2	-1.43349	0.00631404	0.00928553
H2AFJ	-1.2741	0.00641177	0.00931455
EEF1A2	-1.44033	0.00999	0.00110639
ACP5	-1.29962	0.0121721	0.00117441
HPGD	-1.46175	0.0125322	0.00119205
RPL3P4	-1.25654	0.0132822	0.00122581
RPL13P12	-1.26142	0.0141029	0.00126422
CFD	1.33463	0.0166813	0.00137134
APOE	-1.27203	0.0176546	0.00139113
CTC-575D19.1	-1.46298	0.0184691	0.00141404
ZNF350-AS1	-1.41602	0.0199202	0.00144705
CCDC85B	-1.23825	0.020049	0.00145101
IGLV1-40	1.42387	0.0202313	0.00145282
PLAT	1.3237	0.0205796	0.00145669
NUDT8	-1.31939	0.0215033	0.00149142
RGS1	1.2461	0.0219827	0.00149602
SCGB1A1	1.44995	0.0218352	0.00149602
RPS28P7	-1.35013	0.0226406	0.00150955
RAMP1	-1.25272	0.0229253	0.00151339
ISG15	1.35335	0.0251241	0.00157441
RNY3P8	-1.25232	0.0254754	0.00157812
MB	-1.25414	0.0273008	0.0016182
IGHM	1.39363	0.0291791	0.00167006
FABP3	-1.23902	0.030107	0.00170164
THBS1	1.25439	0.0318227	0.00175354
CHGA	1.38926	0.0324325	0.00177978
IGLC3	1.3894	0.0355912	0.00187269
SNORD104	-1.25758	0.041101	0.00198703
VEGFA	1.25204	0.0416432	0.00200198
IGKV1-5	1.36104	0.0439478	0.00206444
C3	1.24961	0.0459491	0.00210754
AGT	1.35252	0.0489997	0.00218475
*Using the R package 'DESeq2' (|logFC| > 1, FDR < 0.01, P < 0.05)
