# Supplementary material for: Competitive Endogenous RNA Network Involving Immune Subgroups, Infiltration, and lncRNAs in Prostate Cancer
Source: Genes (Basel). 2025 Apr 29;16(5):527. doi: 10.3390/genes16050527 (PMC12111210; doi:10.3390/genes16050527)
Supplement: Supplementary file 1 [file genes-16-00527-s001.zip › Supplementary Table S2.xlsx]

## Sheet: Sheet1
Supplementary Table S2. 15 differentially expressed miRNAs in Pca
miRNA	Log2FoldChange	Pvalue	FDR
hsa-mir-137	2.35655	1.33514e-06	0.00200138
hsa-mir-210-5p	1.66323	1.52674e-05	0.00114429
hsa-mir-1269a	2.19998	9.50987e-05	0.00475177
hsa-mir-4662a	-1.27366	0.00274265	0.00730516
hsa-mir-486-1	1.33558	0.00437095	0.00936007
hsa-mir-184	1.4777	0.00775214	0.00999828
hsa-mir-3651	-1.35216	0.0111285	0.00999828
hsa-mir-486-2	1.29289	0.0124261	0.00999828
hsa-mir-187	1.37462	0.0172882	0.00999828
hsa-mir-1291	-1.29932	0.0198694	0.00999828
hsa-mir-6730	1.45297	0.0242354	0.00999828
hsa-mir-3943	-1.41674	0.0298813	0.00999828
hsa-mir-488-3p	-1.41439	0.0353147	0.00999828
hsa-mir-219a-2	1.5411	0.0375732	0.00999828
hsa-mir-545	-1.37268	0.0445971	0.00999828
*Using the R package 'DESeq2' (|logFC| > 1, FDR < 0.01, P < 0.05)
