# Supplementary material for: Competitive Endogenous RNA Network Involving Immune Subgroups, Infiltration, and lncRNAs in Prostate Cancer
Source: Genes (Basel). 2025 Apr 29;16(5):527. doi: 10.3390/genes16050527 (PMC12111210; doi:10.3390/genes16050527)
Supplement: Supplementary file 1 [file genes-16-00527-s001.zip › Supplementary Table S3.xlsx]

## Sheet: Sheet1
Supplementary Table S3. 14 differentially expressed lncRNAs in Pca
lncRNA	Log2FoldChange	Pvalue	FDR
FOXN3-AS1	-1.24029	0.000587222	0.00214923
PRRT3-AS1	-1.23981	0.00372609	0.00477021
SNHG19	-1.27178	0.00391001	0.00477021
FOXP4-AS1	-1.25617	0.00577304	0.00528233
LINC00930	-1.32522	0.00926647	0.00562501
ELFN1-AS1	-1.40526	0.0112895	0.00562501
AC017074.2	-1.38818	0.0122951	0.00562501
PCAT1	-1.30347	0.0177156	0.006127
TRG-AS1	-1.31105	0.0181805	0.006127
HMGA1P4	-1.20356	0.0200885	0.006127
TRPM2-AS	-1.23704	0.0321032	0.0074913
MEG3	1.24541	0.0324345	0.0074913
HCP5	1.21111	0.0395729	0.00793284
LBX2-AS1	-1.25792	0.0410277	0.00793284
*Using the R package 'DESeq2' (|logFC| > 1, FDR < 0.01, P < 0.05)
