# Supplementary material for: Competitive Endogenous RNA Network Involving Immune Subgroups, Infiltration, and lncRNAs in Prostate Cancer
Source: Genes (Basel). 2025 Apr 29;16(5):527. doi: 10.3390/genes16050527 (PMC12111210; doi:10.3390/genes16050527)
Supplement: Supplementary file 1 [file genes-16-00527-s001.zip › Supplementary Table S4.xlsx]

## Sheet: Sheet1
#the ssGSEA result file: ssgseaOut.txt
id	Subtype	Activated CD8 T cell	Central memory CD8 T cell	Effector memeory CD8 T cell	Activated CD4 T cell	Central memory CD4 T cell	Effector memeory CD4 T cell	T follicular helper cell	Gamma delta T cell	Type 1 T helper cell	Type 17 T helper cell	Type 2 T helper cell	Regulatory T cell	Activated B cell	Immature B cell	Memory B cell	Natural killer cell	CD56bright natural killer cell	CD56dim natural killer cell	Myeloid derived suppressor cell	Natural killer T cell	Activated dendritic cell	Plasmacytoid dendritic cell	Immature dendritic cell	Macrophage	Eosinophil	Mast cell	Monocyte	Neutrophil
TCGA.EJ.5505.01A	low ssGSEA score	0.564133	0.626299	0.435221	0.372373	0.851294	0.504024	0.438325	0.609544	0.383897	0.290479	0.419407	0.345008	0.114016	0.244756	0.393604	0.624758	0.710614	0.631282	0.436789	0.337098	0.586638	0.734667	0.784052	0.352748	0.187827	0.425285	0.807292	0.1644
TCGA.ZG.A9L6.01A	low ssGSEA score	0.599945	0.632779	0.511558	0.33518	0.901428	0.515721	0.529594	0.575101	0.47545	0.320434	0.421691	0.43199	0.165006	0.315968	0.351897	0.711619	0.729249	0.692344	0.598846	0.434135	0.603743	0.799565	0.783731	0.426369	0.264563	0.4449	0.794952	0.135551
TCGA.HC.A8D0.01A	low ssGSEA score	0.631126	0.626981	0.545268	0.40985	0.889973	0.504367	0.508028	0.569533	0.469509	0.290234	0.424072	0.422525	0.229204	0.313584	0.442009	0.66527	0.710113	0.668113	0.599485	0.397443	0.626945	0.785305	0.795335	0.431268	0.231645	0.405109	0.798636	0.143312
TCGA.VN.A88I.01A	high ssGSEA score	0.639857	0.634777	0.565243	0.359926	0.912492	0.527309	0.548346	0.527757	0.525504	0.310232	0.44674	0.437973	0.222594	0.309906	0.395388	0.743116	0.740271	0.71847	0.638655	0.449935	0.629459	0.825504	0.782898	0.426849	0.295181	0.465954	0.764232	0.0999719
TCGA.KK.A8IA.01A	low ssGSEA score	0.550354	0.590152	0.461657	0.371872	0.82873	0.501144	0.453565	0.568435	0.385254	0.252602	0.412717	0.348388	0.0934793	0.217779	0.346018	0.615995	0.7144	0.656788	0.441123	0.339625	0.562632	0.737684	0.737637	0.329006	0.223356	0.276271	0.794476	0.115816
TCGA.KC.A7FA.01A	low ssGSEA score	0.621543	0.597703	0.481791	0.368593	0.840489	0.493119	0.500317	0.605531	0.436588	0.287603	0.395594	0.373989	0.116139	0.222944	0.329265	0.633415	0.708431	0.683848	0.530796	0.384483	0.600535	0.752879	0.718609	0.404652	0.301558	0.396553	0.769608	0.179362
TCGA.KK.A6E1.01A	low ssGSEA score	0.570471	0.588293	0.445571	0.434644	0.835509	0.465976	0.459341	0.563587	0.396078	0.261516	0.444927	0.36977	0.0609413	0.192664	0.390699	0.631098	0.707272	0.669729	0.458813	0.338559	0.60372	0.729473	0.733914	0.347778	0.287804	0.377849	0.762418	0.142572
TCGA.H9.7775.01A	low ssGSEA score	0.537636	0.622565	0.452007	0.317753	0.859505	0.480857	0.47344	0.560426	0.417013	0.280882	0.377127	0.379739	0.0622613	0.276985	0.381346	0.642137	0.694529	0.643093	0.492018	0.372303	0.565679	0.765812	0.784002	0.378709	0.214347	0.333341	0.801452	0.131542
TCGA.HC.8262.01A	low ssGSEA score	0.57516	0.581834	0.465077	0.345349	0.843597	0.497775	0.447361	0.554854	0.398055	0.328987	0.416486	0.345384	0.090169	0.27815	0.424543	0.654296	0.690963	0.652205	0.453152	0.317922	0.598894	0.748187	0.778155	0.329195	0.193605	0.292809	0.812287	0.161543
TCGA.EJ.7797.01A	low ssGSEA score	0.606544	0.6033	0.486849	0.387663	0.876496	0.508435	0.48096	0.537104	0.432803	0.268648	0.403989	0.382374	0.181333	0.242989	0.393665	0.668064	0.709116	0.664305	0.541908	0.360468	0.623153	0.782977	0.750739	0.385522	0.336762	0.419833	0.825057	0.150836
TCGA.HC.7738.01A	low ssGSEA score	0.567787	0.595527	0.40839	0.382467	0.842187	0.473964	0.465848	0.641096	0.394527	0.289714	0.419994	0.395455	0.141717	0.320639	0.36804	0.633629	0.685933	0.656664	0.454068	0.356589	0.619798	0.746315	0.755758	0.366963	0.213814	0.302341	0.790199	0.115067
TCGA.V1.A8MG.01A	low ssGSEA score	0.653309	0.607561	0.50607	0.369178	0.872212	0.47266	0.469431	0.539251	0.427957	0.277849	0.420097	0.36555	0.159961	0.25138	0.378738	0.671356	0.696382	0.656977	0.553382	0.35986	0.620603	0.758357	0.718388	0.359436	0.214127	0.346678	0.786114	0.127431
TCGA.ZG.A8QX.01A	low ssGSEA score	0.604215	0.589626	0.420407	0.404806	0.860939	0.519776	0.482672	0.596119	0.445399	0.314914	0.424505	0.310307	0.255541	0.305643	0.321054	0.642747	0.715865	0.631529	0.44664	0.361283	0.601542	0.721287	0.725084	0.338845	0.319158	0.407192	0.772055	0.104361
TCGA.XK.AAJP.01A	low ssGSEA score	0.575526	0.59734	0.516753	0.387793	0.793181	0.502125	0.464722	0.525297	0.400633	0.290079	0.444476	0.34034	0.0894578	0.274265	0.415894	0.640481	0.708793	0.67775	0.503854	0.365333	0.647493	0.74898	0.715691	0.387351	0.174816	0.315009	0.794379	0.142719
TCGA.G9.6379.01A	high ssGSEA score	0.771103	0.622418	0.598746	0.368851	0.875472	0.481543	0.538682	0.568356	0.480717	0.36602	0.389475	0.432222	0.331054	0.320695	0.396688	0.676848	0.718351	0.747512	0.744251	0.41695	0.646335	0.776343	0.720291	0.466491	0.291441	0.427599	0.834927	0.187375
TCGA.EJ.7314.01A	low ssGSEA score	0.54823	0.611396	0.489003	0.37314	0.840649	0.50871	0.464244	0.572737	0.426603	0.278417	0.42728	0.327783	0.0991741	0.193519	0.410835	0.636665	0.69309	0.665148	0.437325	0.375282	0.593554	0.716147	0.759208	0.357262	0.345942	0.427597	0.811066	0.169128
TCGA.EJ.7125.01A	low ssGSEA score	0.601486	0.613151	0.461389	0.465754	0.865613	0.499822	0.531984	0.634116	0.459808	0.26956	0.464845	0.400394	0.201043	0.335297	0.355267	0.656498	0.667052	0.642286	0.538688	0.381172	0.604819	0.72619	0.767195	0.357595	0.339148	0.49379	0.783402	0.117727
TCGA.VP.A87J.01A	low ssGSEA score	0.551325	0.606734	0.434246	0.379109	0.827812	0.487611	0.464703	0.566175	0.406847	0.326875	0.42778	0.380713	0.0679999	0.256891	0.34844	0.634393	0.670516	0.661368	0.465707	0.347	0.592332	0.736999	0.727215	0.31985	0.404366	0.423781	0.809887	0.156947
TCGA.EJ.8468.01A	high ssGSEA score	0.635876	0.648405	0.547266	0.455528	0.894702	0.524155	0.528125	0.62101	0.458792	0.327101	0.464285	0.466021	0.137873	0.365273	0.386823	0.693918	0.679402	0.613215	0.633986	0.413716	0.664179	0.756392	0.750373	0.415929	0.367609	0.540491	0.802939	0.209074
TCGA.EJ.5527.01A	high ssGSEA score	0.608633	0.644045	0.526744	0.454918	0.8814	0.545601	0.502418	0.572363	0.458724	0.294288	0.507601	0.483846	0.201552	0.362369	0.469755	0.711003	0.713653	0.649239	0.593436	0.390158	0.631249	0.762146	0.793301	0.409802	0.339301	0.440754	0.788185	0.148602
TCGA.G9.6333.01A	low ssGSEA score	0.606062	0.605226	0.496459	0.409884	0.854601	0.471267	0.520024	0.572676	0.453252	0.34258	0.460129	0.350571	0.145221	0.305702	0.362548	0.668234	0.729104	0.67614	0.525697	0.397022	0.649589	0.752665	0.749941	0.372907	0.347346	0.443053	0.80478	0.11483
TCGA.HC.7749.01A	low ssGSEA score	0.587905	0.633011	0.477203	0.342402	0.869964	0.49455	0.474813	0.607702	0.409629	0.289999	0.40304	0.417951	0.065967	0.291289	0.381957	0.645474	0.705458	0.65278	0.53104	0.371585	0.612311	0.774193	0.757054	0.396724	0.270994	0.457525	0.813102	0.0995
TCGA.G9.6338.01A	low ssGSEA score	0.549515	0.601956	0.494167	0.273058	0.86482	0.515564	0.472461	0.600128	0.451214	0.356121	0.403216	0.301919	0.0741288	0.195598	0.296865	0.675516	0.707299	0.706743	0.483397	0.413692	0.575677	0.756806	0.728453	0.362664	0.266251	0.379238	0.784259	0.162861
TCGA.ZG.A9L0.01A	high ssGSEA score	0.680072	0.66435	0.57046	0.474737	0.921416	0.538947	0.537079	0.605056	0.498825	0.30328	0.468242	0.521544	0.138739	0.323846	0.431727	0.717321	0.750325	0.697618	0.716572	0.469846	0.681923	0.796133	0.75649	0.451324	0.290286	0.479697	0.78729	0.141161
TCGA.J4.AATZ.01A	low ssGSEA score	0.538675	0.573163	0.422621	0.371456	0.834907	0.466859	0.44867	0.512866	0.390742	0.244794	0.465037	0.337914	0.0684524	0.218027	0.358501	0.65451	0.702411	0.658137	0.506431	0.318302	0.628415	0.752968	0.726518	0.350642	0.373801	0.342951	0.8094	0.128606
TCGA.HC.7232.01A	low ssGSEA score	0.554502	0.595011	0.442878	0.277128	0.857869	0.539876	0.478609	0.558343	0.431025	0.280646	0.417771	0.412869	0.0563313	0.253349	0.368987	0.674944	0.712592	0.651194	0.479233	0.362675	0.567189	0.757006	0.746795	0.359943	0.250304	0.319766	0.803275	0.148593
TCGA.EJ.A7NN.01A	high ssGSEA score	0.605642	0.616764	0.504254	0.446136	0.866843	0.507212	0.478882	0.558897	0.422246	0.275874	0.425288	0.412848	0.279272	0.375124	0.351285	0.696505	0.720283	0.697747	0.593801	0.374857	0.670308	0.78361	0.709714	0.379783	0.349992	0.474095	0.813453	0.196927
TCGA.CH.5750.01A	high ssGSEA score	0.697497	0.644314	0.536985	0.573251	0.880074	0.509334	0.501753	0.606001	0.456089	0.273926	0.416237	0.443343	0.336357	0.420541	0.384876	0.659052	0.677158	0.653124	0.609754	0.389091	0.653416	0.751131	0.755123	0.380635	0.392736	0.397126	0.8101	0.139043
TCGA.QU.A6IP.01A	low ssGSEA score	0.584081	0.578187	0.475654	0.331196	0.853334	0.458132	0.457311	0.544027	0.427346	0.322418	0.383144	0.338726	0.164214	0.209038	0.342531	0.658482	0.693057	0.689364	0.497735	0.361551	0.58993	0.769686	0.758215	0.370018	0.267227	0.376783	0.7926	0.145082
TCGA.J4.A67Q.01A	high ssGSEA score	0.671026	0.616288	0.548231	0.336185	0.876654	0.473345	0.5116	0.554104	0.476665	0.332681	0.401143	0.40511	0.274337	0.308984	0.36234	0.685856	0.726993	0.711152	0.650885	0.417336	0.606009	0.78423	0.725557	0.437629	0.292425	0.515201	0.798245	0.150947
TCGA.G9.6348.01A	high ssGSEA score	0.646165	0.618147	0.531246	0.387525	0.883755	0.527477	0.515722	0.598067	0.478845	0.313376	0.436118	0.384514	0.155329	0.285466	0.409538	0.680795	0.734879	0.692251	0.573452	0.434756	0.643898	0.778265	0.771397	0.42818	0.408648	0.44945	0.810474	0.15814
TCGA.YL.A8SC.01A	low ssGSEA score	0.662432	0.616828	0.524746	0.453313	0.851691	0.49937	0.483618	0.588191	0.425142	0.262263	0.394846	0.454377	0.123244	0.325474	0.386463	0.660536	0.68573	0.641931	0.597078	0.370238	0.641965	0.762544	0.769615	0.392916	0.306274	0.376651	0.791889	0.15669
TCGA.VP.A878.01A	low ssGSEA score	0.586832	0.611174	0.513307	0.370926	0.894239	0.489641	0.534689	0.569893	0.45541	0.317111	0.460946	0.418196	0.167126	0.255245	0.406528	0.698245	0.721777	0.707172	0.578785	0.441951	0.645757	0.779521	0.749148	0.406623	0.241519	0.500088	0.820968	0.173284
TCGA.KK.A7B1.01A	low ssGSEA score	0.557636	0.586041	0.519615	0.353114	0.867163	0.493709	0.485131	0.540759	0.434387	0.328821	0.450386	0.394904	0.0810147	0.208629	0.394978	0.676342	0.682999	0.695021	0.504903	0.405883	0.616453	0.771908	0.750989	0.392367	0.293863	0.417002	0.815429	0.196497
TCGA.EJ.5525.01A	low ssGSEA score	0.53047	0.684305	0.501109	0.458929	0.859193	0.522776	0.495755	0.605857	0.461921	0.269762	0.471708	0.454135	0.143501	0.328588	0.47586	0.623314	0.653024	0.627093	0.529761	0.438709	0.594742	0.754326	0.757408	0.388745	0.352287	0.339116	0.745471	0.159624
TCGA.HC.7752.01A	low ssGSEA score	0.570706	0.589797	0.456341	0.273277	0.826129	0.459284	0.463392	0.560378	0.362774	0.255126	0.301125	0.291393	0.156537	0.221971	0.305782	0.584745	0.694625	0.747274	0.523921	0.358791	0.576923	0.769246	0.688608	0.388408	0.201173	0.3551	0.801467	0.190156
TCGA.FC.7708.01A	high ssGSEA score	0.615888	0.629434	0.538219	0.412137	0.891783	0.497654	0.523872	0.555074	0.468763	0.294278	0.440776	0.427628	0.183576	0.299972	0.42239	0.720569	0.719066	0.680934	0.564387	0.408651	0.633303	0.779936	0.79402	0.379909	0.374093	0.464038	0.797153	0.129009
TCGA.2A.A8W3.01A	low ssGSEA score	0.566071	0.591462	0.490446	0.378234	0.849446	0.505035	0.465376	0.558047	0.41871	0.257518	0.364013	0.369896	0.096689	0.209607	0.384785	0.643328	0.712241	0.684965	0.480953	0.375094	0.605183	0.766585	0.759339	0.359097	0.292904	0.40557	0.783029	0.134194
TCGA.G9.6362.01A	low ssGSEA score	0.590971	0.571453	0.479634	0.364153	0.840744	0.47619	0.466777	0.541169	0.421458	0.268063	0.395209	0.339757	0.0900071	0.230575	0.294204	0.64776	0.704876	0.653038	0.483245	0.378348	0.611649	0.739082	0.717371	0.37743	0.224696	0.356711	0.780815	0.215838
TCGA.WW.A8ZI.01A	low ssGSEA score	0.607412	0.634261	0.47893	0.367827	0.834029	0.505234	0.423867	0.53025	0.392681	0.226353	0.341912	0.321536	0.118182	0.221798	0.343673	0.595784	0.667648	0.685594	0.504127	0.355683	0.604223	0.702743	0.736092	0.367329	0.197327	0.34996	0.759924	0.151503
TCGA.EJ.A8FP.01A	low ssGSEA score	0.594373	0.598173	0.509633	0.364094	0.895656	0.48723	0.513017	0.542567	0.445687	0.313165	0.442683	0.411527	0.187415	0.260613	0.394319	0.734026	0.711035	0.703992	0.57872	0.378326	0.647702	0.800692	0.799196	0.388544	0.255589	0.421186	0.791982	0.144785
TCGA.G9.6370.01A	high ssGSEA score	0.5792	0.632774	0.539361	0.404896	0.891286	0.530976	0.520594	0.561832	0.450231	0.312819	0.461155	0.390263	0.226695	0.286274	0.421213	0.739585	0.722954	0.674546	0.54933	0.401693	0.628903	0.759376	0.804703	0.392177	0.357082	0.478858	0.797226	0.140692
TCGA.G9.6377.01A	low ssGSEA score	0.646265	0.609983	0.502459	0.40994	0.869821	0.485802	0.499915	0.568906	0.461652	0.32534	0.401067	0.379946	0.188163	0.295781	0.349241	0.643173	0.714558	0.667372	0.542239	0.396993	0.635786	0.758968	0.760265	0.375749	0.355872	0.40803	0.796236	0.149157
TCGA.ZG.A9N3.01A	high ssGSEA score	0.690107	0.600731	0.469596	0.646269	0.874265	0.538753	0.500916	0.607222	0.472137	0.290668	0.463472	0.354691	0.410201	0.433455	0.462122	0.671839	0.712276	0.645693	0.609035	0.393958	0.596065	0.710476	0.701621	0.351126	0.382485	0.407171	0.733682	0.134455
TCGA.Y6.A8TL.01A	low ssGSEA score	0.590965	0.579334	0.451484	0.347101	0.866153	0.481866	0.453231	0.555431	0.433332	0.325356	0.430663	0.303145	0.158674	0.240405	0.350274	0.652886	0.699841	0.660916	0.442353	0.359415	0.5621	0.726531	0.740457	0.348967	0.25389	0.376469	0.782765	0.135776
TCGA.CH.5790.01A	low ssGSEA score	0.571119	0.624366	0.47203	0.342479	0.861806	0.486415	0.478947	0.545645	0.422627	0.260594	0.370868	0.42511	0.10899	0.249186	0.381555	0.6413	0.687328	0.617512	0.520595	0.359988	0.618724	0.744141	0.748941	0.396453	0.338359	0.374431	0.814379	0.170811
TCGA.ZG.A9L4.01A	high ssGSEA score	0.609394	0.629816	0.509946	0.446964	0.881668	0.532792	0.532874	0.559264	0.494312	0.331695	0.479085	0.408552	0.111916	0.234478	0.416722	0.703736	0.719858	0.683633	0.550353	0.443714	0.635358	0.791761	0.770023	0.405207	0.391481	0.504747	0.780558	0.130536
TCGA.EJ.5519.01A	low ssGSEA score	0.534396	0.58322	0.459369	0.381446	0.873203	0.481418	0.469677	0.552122	0.416471	0.241055	0.390279	0.415726	0.126787	0.233808	0.409486	0.664831	0.666429	0.696165	0.510479	0.358981	0.583719	0.772747	0.730238	0.346473	0.253	0.313364	0.827146	0.187209
TCGA.XK.AAK1.01A	low ssGSEA score	0.639882	0.588661	0.454739	0.378218	0.820295	0.475607	0.496635	0.596569	0.409523	0.277449	0.405102	0.358408	0.146331	0.248377	0.344771	0.596699	0.697734	0.649904	0.512128	0.342638	0.60197	0.756072	0.716515	0.380427	0.272403	0.41181	0.798972	0.181358
TCGA.EJ.5495.01A	high ssGSEA score	0.625403	0.66342	0.559941	0.488063	0.88288	0.561507	0.518123	0.570739	0.494881	0.309039	0.499893	0.50653	0.239893	0.347323	0.461758	0.693831	0.70525	0.664757	0.605679	0.433986	0.620293	0.781045	0.787707	0.419772	0.252906	0.472254	0.759724	0.161669
TCGA.VN.A88O.01A	low ssGSEA score	0.61727	0.597254	0.488348	0.407824	0.83566	0.503111	0.476641	0.592915	0.440868	0.288524	0.407424	0.320225	0.162922	0.290212	0.323263	0.638463	0.703321	0.67947	0.529935	0.371465	0.612415	0.707424	0.734376	0.366266	0.316834	0.385714	0.832793	0.183081
TCGA.HC.8216.01A	low ssGSEA score	0.650292	0.622406	0.514565	0.419551	0.880862	0.516146	0.494275	0.642139	0.436166	0.310016	0.414024	0.4574	0.158512	0.321744	0.394693	0.676452	0.701329	0.678542	0.58642	0.404263	0.656501	0.745897	0.761557	0.402965	0.231563	0.406407	0.782971	0.0871383
TCGA.2A.AAYF.01A	low ssGSEA score	0.575603	0.60093	0.429642	0.335097	0.844385	0.483209	0.446792	0.581214	0.400712	0.311567	0.359961	0.347197	0.12648	0.220563	0.365364	0.599208	0.6841	0.665066	0.462438	0.335485	0.579283	0.738002	0.746598	0.351277	0.277311	0.356343	0.798089	0.17783
TCGA.HI.7169.01A	low ssGSEA score	0.573959	0.58293	0.44373	0.260349	0.861566	0.558096	0.496831	0.529401	0.454613	0.315533	0.366495	0.306547	0.197831	0.209922	0.299213	0.674112	0.697187	0.681545	0.451099	0.405249	0.535562	0.7661	0.741187	0.386425	0.223552	0.388192	0.797337	0.158767
TCGA.EJ.5498.01A	high ssGSEA score	0.604871	0.661818	0.557847	0.464718	0.897383	0.546529	0.517613	0.549252	0.477765	0.317553	0.481166	0.463675	0.222961	0.29944	0.426256	0.748586	0.700521	0.641506	0.616785	0.444923	0.654871	0.764118	0.802246	0.418346	0.332674	0.483943	0.796014	0.194108
TCGA.CH.5738.01A	high ssGSEA score	0.620743	0.718435	0.567979	0.498231	0.909377	0.525303	0.579766	0.603965	0.521831	0.321838	0.481967	0.540271	0.19342	0.389031	0.445424	0.709652	0.72224	0.666677	0.710854	0.442386	0.697361	0.802747	0.805711	0.501259	0.456549	0.557058	0.781008	0.251489
TCGA.KK.A7B2.01A	high ssGSEA score	0.751307	0.628788	0.604867	0.448764	0.910727	0.517524	0.565702	0.575974	0.503676	0.339208	0.417952	0.484177	0.262003	0.31986	0.419871	0.702897	0.720114	0.745651	0.742187	0.443891	0.668751	0.77941	0.77121	0.492153	0.347837	0.461797	0.814382	0.194376
TCGA.J4.A67S.01A	low ssGSEA score	0.689745	0.575822	0.539554	0.367455	0.836074	0.463019	0.473429	0.555625	0.432148	0.341555	0.380883	0.358	0.189644	0.234351	0.338846	0.619842	0.68252	0.716001	0.547695	0.359224	0.61857	0.746816	0.721594	0.388027	0.330409	0.425164	0.818004	0.146834
TCGA.YL.A9WJ.01A	high ssGSEA score	0.619956	0.633241	0.542487	0.434116	0.899527	0.51426	0.537228	0.618961	0.472205	0.331707	0.430675	0.459298	0.142334	0.285078	0.408098	0.699294	0.705001	0.679763	0.614666	0.413512	0.671327	0.792372	0.757093	0.423637	0.347369	0.484954	0.816987	0.153408
TCGA.HC.7819.01A	low ssGSEA score	0.557776	0.589824	0.440142	0.349169	0.820514	0.501841	0.450951	0.542721	0.412474	0.295312	0.408227	0.379583	0.096733	0.21133	0.368061	0.579065	0.673686	0.624976	0.398898	0.342818	0.569665	0.740203	0.749333	0.35851	0.330137	0.324938	0.791757	0.169248
TCGA.ZG.A8QZ.01A	high ssGSEA score	0.649692	0.611231	0.53251	0.425154	0.900523	0.52666	0.525026	0.544956	0.473317	0.287587	0.463063	0.440461	0.181551	0.30142	0.439604	0.723284	0.717004	0.6703	0.617136	0.404343	0.661088	0.777224	0.789463	0.416785	0.367476	0.445747	0.743609	0.102557
TCGA.KK.A7AW.01A	high ssGSEA score	0.752085	0.590372	0.525485	0.371295	0.802904	0.469894	0.501932	0.599224	0.445004	0.301401	0.34879	0.430539	0.302908	0.320427	0.35056	0.64776	0.686856	0.705319	0.707054	0.378826	0.661861	0.758487	0.707502	0.46113	0.28436	0.374641	0.841874	0.201323
TCGA.ZG.A9LS.01A	high ssGSEA score	0.76062	0.612828	0.590174	0.469883	0.92266	0.519471	0.537831	0.606347	0.524345	0.36187	0.436125	0.461	0.359423	0.420644	0.43333	0.730965	0.715964	0.671339	0.692331	0.446828	0.637417	0.814315	0.771613	0.444341	0.318586	0.401084	0.775838	0.115084
TCGA.KK.A7B3.01A	high ssGSEA score	0.686995	0.621709	0.523253	0.375643	0.897715	0.520662	0.515234	0.586336	0.450646	0.291717	0.339499	0.469685	0.148804	0.305898	0.357819	0.693399	0.69578	0.71617	0.643937	0.40908	0.625442	0.780238	0.72453	0.45428	0.322391	0.446393	0.803887	0.153816
TCGA.TP.A8TT.01A	high ssGSEA score	0.725473	0.635621	0.602815	0.455224	0.892329	0.536954	0.529568	0.571801	0.494343	0.291881	0.424784	0.491722	0.21387	0.367083	0.400396	0.731204	0.732359	0.674817	0.66222	0.422261	0.682603	0.767366	0.786086	0.428849	0.331508	0.496334	0.797846	0.189039
TCGA.G9.A9S7.01A	low ssGSEA score	0.616828	0.57695	0.457785	0.373498	0.827708	0.500371	0.468011	0.545125	0.403529	0.276754	0.400406	0.345538	0.155641	0.23953	0.342138	0.610775	0.719876	0.709322	0.452465	0.348562	0.601375	0.769768	0.733435	0.367695	0.258268	0.312127	0.793144	0.137649
TCGA.EJ.5514.01A	high ssGSEA score	0.584841	0.655423	0.512273	0.490067	0.868854	0.530938	0.535575	0.599037	0.45606	0.319197	0.494115	0.482701	0.146036	0.317097	0.465356	0.68381	0.694939	0.621364	0.617356	0.414186	0.654812	0.774168	0.739388	0.423851	0.348209	0.449081	0.806875	0.182685
TCGA.H9.A6BX.01A	high ssGSEA score	0.597485	0.651746	0.540975	0.341175	0.90823	0.512033	0.532651	0.565121	0.505033	0.303328	0.454017	0.480826	0.265768	0.305604	0.395287	0.73926	0.732685	0.693274	0.648	0.434839	0.658612	0.816774	0.796788	0.422346	0.236576	0.451733	0.790521	0.1188
TCGA.EJ.7328.01A	high ssGSEA score	0.711273	0.628453	0.581606	0.437271	0.923849	0.505532	0.52801	0.563926	0.487699	0.298922	0.439213	0.487038	0.276201	0.365197	0.417724	0.713446	0.732544	0.689711	0.709725	0.434592	0.695066	0.792592	0.80393	0.459709	0.236593	0.403241	0.814189	0.193107
TCGA.J4.A67K.01A	high ssGSEA score	0.721907	0.596934	0.555531	0.409249	0.828932	0.487481	0.47613	0.57128	0.459266	0.292595	0.397624	0.400721	0.244126	0.285967	0.383302	0.635155	0.702217	0.682095	0.641535	0.36931	0.668931	0.746045	0.751554	0.42568	0.339165	0.355703	0.805072	0.18181
TCGA.2A.AAYU.01A	low ssGSEA score	0.551674	0.565298	0.418865	0.304603	0.833693	0.517681	0.469708	0.552574	0.385002	0.245979	0.379271	0.370052	0.102593	0.21732	0.383425	0.646655	0.694679	0.629539	0.416242	0.335377	0.563222	0.738079	0.741974	0.328246	0.34334	0.378872	0.788711	0.128879
TCGA.2A.A8W1.01A	low ssGSEA score	0.571897	0.579338	0.407422	0.37252	0.795902	0.502172	0.45241	0.562634	0.363237	0.262566	0.419051	0.348449	0	0.181912	0.359606	0.535603	0.680043	0.58828	0.452689	0.321983	0.57237	0.713502	0.752321	0.352999	0.291636	0.326974	0.787356	0.187294
TCGA.G9.A9S0.01A	low ssGSEA score	0.685903	0.600533	0.466908	0.446075	0.873803	0.48749	0.485953	0.617173	0.446479	0.325995	0.396199	0.36167	0.183658	0.260868	0.414589	0.610383	0.711394	0.625965	0.536854	0.370451	0.637182	0.726616	0.727003	0.343205	0.189916	0.286595	0.818079	0.123254
TCGA.EJ.A46E.01A	low ssGSEA score	0.565498	0.61739	0.519546	0.36071	0.875884	0.473912	0.493469	0.504754	0.459812	0.343181	0.470025	0.355933	0.132512	0.249655	0.451601	0.716782	0.711969	0.703668	0.509615	0.388158	0.634646	0.787467	0.786282	0.390152	0.420455	0.459441	0.781575	0.141891
TCGA.EJ.A65J.01A	low ssGSEA score	0.572015	0.604596	0.460894	0.350003	0.850329	0.490672	0.477584	0.620187	0.410301	0.284921	0.4052	0.420063	0.0967871	0.319404	0.299954	0.63742	0.688648	0.674762	0.509628	0.357889	0.60915	0.737405	0.733153	0.394333	0.275965	0.328361	0.836338	0.127268
TCGA.EJ.5526.01A	high ssGSEA score	0.590985	0.633227	0.551629	0.438343	0.8742	0.518135	0.50301	0.548959	0.432963	0.292457	0.445913	0.467448	0.16419	0.367858	0.450979	0.709548	0.703295	0.631535	0.573937	0.391508	0.63505	0.767329	0.799335	0.391596	0.297558	0.447979	0.803157	0.165607
TCGA.HC.7075.01A	low ssGSEA score	0.626233	0.598091	0.431228	0.439856	0.848613	0.495766	0.464432	0.596735	0.425323	0.309826	0.378293	0.364961	0.282071	0.376993	0.369732	0.61319	0.692912	0.664387	0.506924	0.35706	0.590954	0.708649	0.747963	0.3636	0.295176	0.371263	0.822096	0.165659
TCGA.KK.A8IK.01A	low ssGSEA score	0.530309	0.597405	0.390647	0.38489	0.839241	0.501311	0.436806	0.621284	0.365994	0.335781	0.374375	0.322153	0.0496738	0.270855	0.380954	0.582979	0.677577	0.659932	0.408799	0.373446	0.561489	0.747289	0.709752	0.348028	0.178429	0.354975	0.79206	0.096821
TCGA.EJ.5531.01A	high ssGSEA score	0.638878	0.673476	0.535567	0.431409	0.901294	0.49895	0.516936	0.617612	0.476366	0.305824	0.481928	0.541007	0.253964	0.353959	0.453368	0.7121	0.72262	0.667091	0.677819	0.426703	0.661433	0.76599	0.777845	0.42617	0.249352	0.470678	0.823705	0.165925
TCGA.EJ.5542.01A	low ssGSEA score	0.575047	0.626822	0.499774	0.411008	0.863551	0.551536	0.480139	0.547611	0.441764	0.279597	0.44483	0.416747	0.1899	0.324078	0.459801	0.677635	0.699614	0.624332	0.493308	0.360422	0.591113	0.74932	0.77486	0.384494	0.302158	0.380611	0.816727	0.170054
TCGA.CH.5767.01A	low ssGSEA score	0.545519	0.600867	0.446202	0.376693	0.827787	0.490174	0.48144	0.584029	0.429364	0.313911	0.463563	0.365743	0.102363	0.228967	0.36067	0.622639	0.668524	0.629761	0.446674	0.358015	0.56683	0.715093	0.758165	0.313707	0.304978	0.40498	0.797217	0.190122
TCGA.KK.A6E6.01A	high ssGSEA score	0.643468	0.623127	0.526883	0.425369	0.846337	0.49268	0.505983	0.554841	0.459862	0.290234	0.426158	0.404464	0.13673	0.268089	0.39994	0.700472	0.706093	0.655172	0.570869	0.393672	0.626682	0.763067	0.757143	0.399959	0.349669	0.477968	0.781257	0.181982
TCGA.CH.5743.01A	high ssGSEA score	0.67114	0.677852	0.642682	0.506654	0.911244	0.538789	0.529664	0.552289	0.514651	0.367855	0.479009	0.43995	0.232575	0.347862	0.470393	0.765227	0.729129	0.701698	0.690425	0.438305	0.682541	0.791207	0.811802	0.420213	0.424532	0.4961	0.796277	0.216216
TCGA.HC.7821.01A	low ssGSEA score	0.621533	0.614953	0.581443	0.456096	0.850495	0.53447	0.504509	0.519669	0.467518	0.265987	0.384874	0.49491	0.217518	0.387896	0.387104	0.686001	0.667989	0.662875	0.654024	0.412592	0.621953	0.737157	0.749724	0.456453	0.308933	0.353373	0.803807	0.182336
TCGA.M7.A720.01A	low ssGSEA score	0.575876	0.60315	0.493033	0.339182	0.871757	0.494504	0.45797	0.539864	0.409509	0.303354	0.3977	0.361521	0.220068	0.261927	0.386777	0.706007	0.69868	0.679174	0.505103	0.356177	0.602167	0.75788	0.788716	0.363604	0.273754	0.416552	0.791106	0.107155
TCGA.HC.A4ZV.01A	high ssGSEA score	0.707371	0.612697	0.558977	0.60107	0.866026	0.535011	0.492271	0.607525	0.447095	0.255474	0.461657	0.430927	0.307729	0.447158	0.423131	0.662216	0.689615	0.712262	0.653937	0.399259	0.638264	0.790446	0.725148	0.403559	0.299305	0.410029	0.775125	0.0960961
TCGA.HC.8261.01A	low ssGSEA score	0.62947	0.625443	0.495911	0.396591	0.853621	0.472255	0.468044	0.59068	0.419399	0.293652	0.410789	0.384038	0.188443	0.324669	0.387246	0.687882	0.686777	0.642766	0.555808	0.361135	0.652408	0.730047	0.729823	0.407452	0.181377	0.334246	0.813076	0.145813
TCGA.G9.6356.01A	high ssGSEA score	0.665724	0.637704	0.533787	0.391292	0.901716	0.531093	0.504476	0.576734	0.458894	0.322128	0.439845	0.425059	0.163037	0.287459	0.426226	0.710666	0.73796	0.684853	0.640205	0.411316	0.665919	0.793539	0.797806	0.416208	0.30978	0.417397	0.814342	0.170584
TCGA.ZG.A9NI.01A	low ssGSEA score	0.563363	0.66139	0.4794	0.373836	0.879147	0.518193	0.514382	0.56101	0.440709	0.309181	0.410763	0.427593	0.0802302	0.249231	0.360204	0.691322	0.693958	0.665962	0.535197	0.438053	0.610217	0.765834	0.759801	0.416592	0.294701	0.462771	0.772394	0.0825823
TCGA.HC.7078.01A	low ssGSEA score	0.60862	0.628556	0.513468	0.406111	0.864013	0.49515	0.478426	0.608867	0.425384	0.319526	0.39595	0.400184	0.147163	0.296153	0.359668	0.666291	0.705516	0.690745	0.589412	0.379757	0.635161	0.754847	0.739821	0.411863	0.247623	0.406812	0.798577	0.17333
TCGA.EJ.7782.01A	low ssGSEA score	0.565047	0.598734	0.462166	0.41195	0.85553	0.489562	0.470253	0.543382	0.403571	0.276357	0.443454	0.432522	0.136101	0.316137	0.388364	0.706138	0.679013	0.681875	0.533602	0.373789	0.611419	0.752599	0.717156	0.361934	0.260568	0.403804	0.81125	0.0989857
TCGA.HC.7737.01A	high ssGSEA score	0.670731	0.650644	0.549512	0.518344	0.907219	0.494825	0.548552	0.588973	0.500645	0.305192	0.488935	0.455502	0.278019	0.362258	0.403968	0.728213	0.696271	0.699235	0.609135	0.44238	0.642363	0.799398	0.753156	0.416994	0.420484	0.489498	0.826644	0.158719
TCGA.H9.A6BY.01A	low ssGSEA score	0.577091	0.548801	0.452363	0.289603	0.795396	0.460671	0.436817	0.540102	0.381102	0.276567	0.343969	0.293501	0.0676937	0.160476	0.351195	0.580542	0.682884	0.669154	0.407463	0.318457	0.519517	0.732157	0.741293	0.360117	0.151606	0.28384	0.800705	0.130401
TCGA.J9.A8CP.01A	low ssGSEA score	0.560548	0.618356	0.472623	0.36658	0.851774	0.491131	0.502839	0.578911	0.437329	0.309457	0.459871	0.377413	0.16756	0.292921	0.393205	0.673966	0.73346	0.66301	0.480672	0.384032	0.604411	0.78318	0.779171	0.376648	0.31985	0.550677	0.800101	0.167092
TCGA.EJ.A46B.01A	low ssGSEA score	0.523498	0.569806	0.437509	0.275103	0.857216	0.46724	0.450302	0.554354	0.396597	0.287633	0.37218	0.33501	0.137117	0.242253	0.348238	0.646523	0.698611	0.670229	0.41297	0.355424	0.583086	0.740351	0.798822	0.335359	0.207679	0.38072	0.805038	0.122119
TCGA.VN.A943.01A	low ssGSEA score	0.550884	0.545763	0.370573	0.324555	0.789941	0.466477	0.423252	0.533815	0.356104	0.26946	0.384833	0.244084	0.0588667	0.152459	0.337734	0.538837	0.667898	0.650751	0.325279	0.304056	0.501938	0.68824	0.754039	0.283598	0.299073	0.29114	0.790896	0.136505
TCGA.HC.A9TH.01A	low ssGSEA score	0.600712	0.63988	0.49654	0.448082	0.886997	0.494621	0.480843	0.632731	0.447187	0.249842	0.445175	0.475996	0.0899495	0.330049	0.390682	0.672446	0.71787	0.677389	0.636332	0.38836	0.629587	0.751192	0.742938	0.376298	0.224454	0.353635	0.792383	0.131792
TCGA.G9.6499.01A	low ssGSEA score	0.613022	0.601582	0.473511	0.383523	0.848734	0.477363	0.494774	0.58933	0.450253	0.321221	0.448523	0.330348	0.174641	0.243843	0.370653	0.644402	0.702491	0.671007	0.544986	0.401615	0.622375	0.726986	0.731676	0.390323	0.307208	0.425301	0.819757	0.186808
TCGA.CH.5764.01A	high ssGSEA score	0.639084	0.613116	0.50808	0.438876	0.852601	0.518461	0.482438	0.542409	0.442207	0.286413	0.435666	0.422069	0.153751	0.301267	0.417963	0.687151	0.695676	0.640359	0.539949	0.370801	0.639665	0.758166	0.752057	0.373717	0.371962	0.416982	0.798662	0.18548
TCGA.EJ.5504.01A	low ssGSEA score	0.576628	0.639058	0.467508	0.397216	0.879272	0.484367	0.499298	0.618739	0.442249	0.279068	0.434778	0.452981	0.140779	0.297647	0.415279	0.68379	0.700554	0.640546	0.55253	0.389295	0.603855	0.758535	0.761156	0.403324	0.290419	0.412622	0.82063	0.138529
TCGA.J4.A67M.01A	high ssGSEA score	0.694002	0.622349	0.545504	0.380866	0.881941	0.512911	0.533069	0.58132	0.472938	0.333413	0.407223	0.454873	0.253845	0.302656	0.395502	0.706597	0.726779	0.723255	0.701653	0.415646	0.641332	0.781809	0.739496	0.479654	0.327826	0.45992	0.823935	0.190173
TCGA.HC.7742.01A	low ssGSEA score	0.557079	0.606977	0.418098	0.357976	0.855716	0.524359	0.489388	0.573729	0.420159	0.260233	0.425164	0.389797	0.103965	0.239428	0.374115	0.655953	0.702476	0.642468	0.464065	0.386661	0.597773	0.752275	0.730878	0.343327	0.244271	0.361333	0.781666	0.119456
TCGA.CH.5794.01A	low ssGSEA score	0.554003	0.60389	0.451966	0.37374	0.836206	0.476681	0.456645	0.527515	0.402305	0.276432	0.441307	0.405363	0.0754182	0.256157	0.393356	0.64994	0.706006	0.643879	0.503592	0.34586	0.613075	0.744396	0.751622	0.386769	0.378773	0.326006	0.831668	0.185673
TCGA.YL.A8HO.01A	high ssGSEA score	0.676218	0.636156	0.552147	0.456661	0.920984	0.512447	0.576619	0.629577	0.505616	0.283066	0.447276	0.476765	0.248475	0.414993	0.421687	0.714733	0.70172	0.684791	0.744254	0.450773	0.644505	0.822221	0.795085	0.489077	0.336773	0.503832	0.805219	0.117973
TCGA.KC.A7FD.01A	low ssGSEA score	0.580957	0.583723	0.437539	0.343829	0.827268	0.470774	0.472174	0.585857	0.41902	0.304347	0.400923	0.349201	0.0920274	0.19989	0.337789	0.599262	0.698672	0.632453	0.50671	0.379602	0.578828	0.741495	0.729457	0.37568	0.246401	0.397744	0.808775	0.168119
TCGA.EJ.7794.01A	high ssGSEA score	0.566741	0.668045	0.507715	0.420382	0.873906	0.492655	0.515336	0.587398	0.468212	0.336629	0.436737	0.483312	0.223646	0.340871	0.441309	0.711485	0.697352	0.659706	0.634445	0.398804	0.630231	0.779208	0.767708	0.406362	0.29244	0.511015	0.822359	0.235993
TCGA.YL.A8HM.01A	low ssGSEA score	0.739985	0.665224	0.542515	0.489543	0.850581	0.504069	0.443599	0.622654	0.412833	0.275915	0.414429	0.413918	0.179164	0.373941	0.373036	0.618965	0.734684	0.586525	0.609629	0.35684	0.641523	0.745684	0.723299	0.372209	0.160447	0.315103	0.804827	0.174818
TCGA.HC.7080.01A	low ssGSEA score	0.530984	0.578486	0.417457	0.320836	0.809937	0.484127	0.445519	0.547629	0.352278	0.29057	0.394843	0.356351	0.0901833	0.200578	0.386864	0.596297	0.694984	0.650184	0.440983	0.325079	0.569642	0.729712	0.721012	0.344411	0.21077	0.43542	0.799259	0.170982
TCGA.HC.8259.01A	low ssGSEA score	0.56212	0.563538	0.445107	0.316438	0.818467	0.505134	0.439336	0.584363	0.39291	0.255938	0.387141	0.336772	0.0942966	0.234904	0.374467	0.61084	0.675199	0.6697	0.38882	0.324248	0.550858	0.732139	0.774776	0.348474	0.221623	0.247469	0.82004	0.140682
TCGA.XJ.A83H.01A	low ssGSEA score	0.583872	0.61514	0.456511	0.43486	0.845708	0.470286	0.494718	0.577951	0.434532	0.318821	0.427455	0.321108	0.124452	0.252822	0.35617	0.655664	0.699202	0.699258	0.529827	0.382064	0.601096	0.75099	0.75083	0.345799	0.392027	0.421461	0.796967	0.195229
TCGA.J4.A83J.01A	high ssGSEA score	0.659737	0.599277	0.529816	0.444032	0.847296	0.465818	0.510205	0.625723	0.453114	0.302322	0.482773	0.393925	0.100709	0.280143	0.363311	0.668215	0.715643	0.683805	0.594789	0.364512	0.647483	0.744918	0.746351	0.385898	0.3911	0.579905	0.825109	0.146576
TCGA.G9.A9S4.01A	low ssGSEA score	0.567288	0.561455	0.422184	0.391254	0.81862	0.483796	0.433968	0.554863	0.375061	0.263791	0.379425	0.294112	0.081343	0.170804	0.353855	0.61387	0.700732	0.666975	0.412955	0.324731	0.594808	0.733411	0.744042	0.313577	0.287363	0.26037	0.76374	0.142694
TCGA.X4.A8KQ.01A	low ssGSEA score	0.582176	0.623207	0.519142	0.392921	0.881472	0.503334	0.538793	0.557833	0.473515	0.338068	0.398822	0.375261	0.14469	0.232091	0.379014	0.671017	0.725439	0.677717	0.593052	0.438284	0.623938	0.77868	0.749811	0.419158	0.365351	0.394504	0.808386	0.185581
TCGA.EJ.5507.01A	low ssGSEA score	0.610084	0.595022	0.490477	0.45995	0.866763	0.496968	0.474178	0.586172	0.43337	0.320224	0.469756	0.42756	0.143464	0.268539	0.415356	0.679223	0.710064	0.673979	0.540331	0.369524	0.627721	0.767343	0.74526	0.364809	0.254682	0.349196	0.825135	0.12902
TCGA.CH.5745.01A	high ssGSEA score	0.662436	0.639138	0.524445	0.392603	0.879966	0.496367	0.527023	0.565514	0.474547	0.347536	0.414991	0.435013	0.194976	0.332131	0.405905	0.696441	0.689032	0.636459	0.63625	0.392221	0.659289	0.768823	0.751359	0.429584	0.35952	0.51565	0.79808	0.164926
TCGA.HC.8258.01A	low ssGSEA score	0.601657	0.595417	0.509656	0.401765	0.85843	0.475159	0.473568	0.577833	0.437511	0.314141	0.43242	0.340527	0.187043	0.266189	0.379812	0.678809	0.696632	0.683801	0.534117	0.349434	0.632217	0.760922	0.767009	0.373686	0.319162	0.409728	0.806506	0.143556
TCGA.HC.8257.01A	low ssGSEA score	0.62339	0.607581	0.467186	0.373687	0.863057	0.548812	0.462129	0.5285	0.418815	0.244425	0.376527	0.369079	0.134577	0.253801	0.363305	0.64047	0.693075	0.640575	0.524793	0.345129	0.62163	0.741374	0.776641	0.375794	0.254988	0.320698	0.814327	0.128069
TCGA.XK.AAJR.01A	low ssGSEA score	0.530182	0.602393	0.47664	0.342158	0.836899	0.508154	0.480878	0.552105	0.399852	0.299257	0.436965	0.40283	0.0951048	0.236014	0.394316	0.656637	0.707123	0.713438	0.485714	0.355699	0.578301	0.783141	0.733841	0.378135	0.228546	0.410715	0.78605	0.164099
TCGA.EJ.A7NG.01A	low ssGSEA score	0.559479	0.60748	0.493454	0.346369	0.880391	0.493872	0.476715	0.53545	0.429151	0.314159	0.418201	0.376109	0.195067	0.251679	0.371016	0.707418	0.724217	0.667858	0.562197	0.372278	0.621552	0.781294	0.792985	0.380326	0.267517	0.430919	0.783506	0.156196
TCGA.J4.8198.01A	low ssGSEA score	0.558867	0.593351	0.486023	0.350225	0.840125	0.507988	0.464906	0.528722	0.414037	0.258584	0.42954	0.368743	0.0951319	0.246512	0.392573	0.668546	0.672194	0.629304	0.449572	0.361261	0.542811	0.742893	0.762521	0.366852	0.281807	0.405282	0.791888	0.163539
TCGA.ZG.A9KY.01A	high ssGSEA score	0.804226	0.609182	0.550108	0.556422	0.862247	0.548705	0.491036	0.649782	0.448703	0.237089	0.440509	0.416622	0.3122	0.393753	0.382407	0.658766	0.676123	0.694559	0.570532	0.384165	0.617167	0.748933	0.722001	0.395786	0.247432	0.306507	0.813591	0.0942722
TCGA.V1.A9O5.01A	high ssGSEA score	0.720318	0.679028	0.550144	0.529929	0.901571	0.493509	0.523359	0.627188	0.456471	0.281653	0.47676	0.427896	0.179246	0.361658	0.393006	0.684374	0.679538	0.660971	0.678242	0.399686	0.670273	0.733276	0.740007	0.408681	0.253522	0.412194	0.809684	0.0787298
TCGA.KC.A4BR.01A	high ssGSEA score	0.523471	0.621812	0.53525	0.356478	0.870862	0.502196	0.532625	0.520669	0.503002	0.327158	0.435274	0.40056	0.130541	0.200748	0.386264	0.707305	0.69639	0.721382	0.573689	0.42849	0.585438	0.800492	0.780714	0.405999	0.358598	0.555685	0.788749	0.262011
TCGA.EJ.5524.01A	high ssGSEA score	0.639313	0.622342	0.546646	0.441516	0.862089	0.549553	0.498691	0.542051	0.465066	0.281224	0.457041	0.491413	0.166997	0.368379	0.447558	0.689283	0.706019	0.622475	0.596055	0.382988	0.631357	0.762546	0.793407	0.403925	0.347061	0.38783	0.782954	0.148477
TCGA.EJ.7792.01A	high ssGSEA score	0.643232	0.66138	0.557287	0.443894	0.907169	0.565929	0.539274	0.570966	0.528335	0.316392	0.450386	0.489665	0.283605	0.411385	0.397001	0.718507	0.738545	0.665637	0.676768	0.417953	0.631687	0.779663	0.767866	0.436751	0.293658	0.461991	0.770841	0.184293
TCGA.ZG.A9L5.01A	low ssGSEA score	0.56635	0.613055	0.440637	0.379475	0.81002	0.47796	0.449661	0.597639	0.36632	0.236067	0.391063	0.376918	0.0771882	0.251104	0.3342	0.637394	0.646552	0.641287	0.497419	0.352565	0.582118	0.718078	0.740767	0.334765	0.273837	0.436758	0.755617	0.0760905
TCGA.FC.A8O0.01A	low ssGSEA score	0.497946	0.590955	0.421631	0.216337	0.843406	0.509925	0.465716	0.519753	0.391743	0.262231	0.390861	0.277566	0.134558	0.204786	0.314489	0.678515	0.728743	0.694432	0.411526	0.357366	0.556761	0.80706	0.757268	0.335279	0.221576	0.331692	0.788609	0.0240299
TCGA.EJ.7784.01A	low ssGSEA score	0.572498	0.592045	0.473267	0.411658	0.832895	0.494751	0.428891	0.565491	0.412218	0.285609	0.402912	0.356363	0.118395	0.260841	0.42962	0.637996	0.669483	0.594135	0.450154	0.331641	0.560233	0.740519	0.737815	0.324917	0.265161	0.299766	0.785423	0.163373
TCGA.HC.7209.01A	high ssGSEA score	0.574759	0.624965	0.493376	0.444467	0.842643	0.477829	0.489405	0.558602	0.44388	0.31843	0.455593	0.390695	0.127797	0.245178	0.413687	0.680575	0.695823	0.668229	0.51	0.387962	0.642763	0.734683	0.79633	0.369213	0.374716	0.450475	0.811363	0.215314
TCGA.J9.A52C.01A	high ssGSEA score	0.679996	0.647456	0.598038	0.439373	0.915767	0.523762	0.570536	0.553023	0.497569	0.297299	0.472921	0.513013	0.168839	0.308327	0.419748	0.751283	0.743337	0.694916	0.695537	0.481516	0.647208	0.802928	0.794713	0.487613	0.388672	0.575337	0.79082	0.172683
TCGA.KK.A7AU.01A	low ssGSEA score	0.561576	0.55295	0.41261	0.285581	0.784148	0.477997	0.417157	0.515291	0.35048	0.239544	0.359684	0.300398	0.00864179	0.157723	0.323487	0.558707	0.68756	0.65927	0.383317	0.318514	0.583344	0.732561	0.73755	0.331416	0.193098	0.205246	0.795576	0.128185
TCGA.V1.A9OF.01A	low ssGSEA score	0.574516	0.587455	0.436599	0.332371	0.833569	0.465623	0.442953	0.579148	0.37444	0.269681	0.38779	0.347065	0.0980432	0.226552	0.376236	0.608452	0.704463	0.647292	0.470149	0.34104	0.592757	0.721622	0.745388	0.377076	0.198634	0.371975	0.798428	0.171174
TCGA.G9.7510.01A	high ssGSEA score	0.598009	0.63469	0.522935	0.40653	0.88217	0.480911	0.515882	0.575789	0.463292	0.325165	0.45103	0.41593	0.154769	0.309768	0.366609	0.685138	0.70981	0.677504	0.581323	0.416169	0.654919	0.760702	0.763151	0.397392	0.346873	0.452621	0.79422	0.152806
TCGA.J4.A67R.01A	high ssGSEA score	0.700265	0.586288	0.547397	0.382861	0.868323	0.483898	0.518429	0.563373	0.490623	0.337125	0.403037	0.406952	0.337483	0.329869	0.390151	0.693444	0.720662	0.727779	0.639106	0.395579	0.662745	0.784006	0.744774	0.436047	0.337609	0.43488	0.825979	0.170572
TCGA.EJ.A65G.01A	low ssGSEA score	0.55457	0.576231	0.416136	0.324444	0.83054	0.481914	0.446392	0.572978	0.380568	0.285597	0.3709	0.314698	0.10529	0.212271	0.307072	0.605877	0.679202	0.672667	0.429699	0.32255	0.572433	0.73527	0.761343	0.351239	0.263702	0.353361	0.790987	0.157718
TCGA.HC.A8D1.01A	high ssGSEA score	0.637622	0.60963	0.55871	0.424294	0.886936	0.488788	0.49752	0.559564	0.474488	0.334906	0.431358	0.391595	0.181977	0.280978	0.410202	0.695886	0.707836	0.678802	0.558946	0.374006	0.636858	0.774894	0.807835	0.396206	0.376491	0.431197	0.795965	0.115338
TCGA.EJ.8472.01A	low ssGSEA score	0.521614	0.574693	0.463049	0.382021	0.836496	0.513809	0.460618	0.567132	0.378993	0.29629	0.390182	0.3369	0.0394587	0.247903	0.395826	0.659454	0.674013	0.611937	0.46017	0.35572	0.606937	0.776339	0.746166	0.359602	0.306946	0.406537	0.786959	0.10796
TCGA.HC.7820.01A	low ssGSEA score	0.594757	0.566072	0.469404	0.329722	0.822069	0.477461	0.439856	0.56029	0.406243	0.28762	0.355572	0.319221	0.133867	0.211772	0.344184	0.617848	0.69954	0.673294	0.424435	0.328973	0.592126	0.747041	0.773975	0.33299	0.209286	0.275222	0.78774	0.161805
TCGA.EJ.5494.01A	low ssGSEA score	0.593995	0.653729	0.501493	0.430186	0.901608	0.484781	0.496168	0.570951	0.447451	0.264275	0.39773	0.408444	0.144298	0.232887	0.392045	0.666898	0.704375	0.631057	0.556513	0.400327	0.615383	0.717383	0.749739	0.387757	0.342805	0.467339	0.795867	0.0957372
TCGA.EJ.A7NH.01A	low ssGSEA score	0.576494	0.576511	0.459784	0.306412	0.854637	0.468016	0.459517	0.544681	0.405228	0.290694	0.353527	0.360104	0.118122	0.215884	0.383255	0.665047	0.693849	0.711622	0.47595	0.348734	0.595123	0.76035	0.758918	0.353073	0.213674	0.357351	0.775379	0.150304
TCGA.XJ.A9DK.01A	low ssGSEA score	0.595621	0.611647	0.494565	0.368763	0.878613	0.504446	0.473756	0.542732	0.414065	0.291139	0.380815	0.384747	0.168228	0.259766	0.388751	0.679759	0.709399	0.691807	0.486999	0.375426	0.60777	0.780736	0.777158	0.367554	0.276595	0.352665	0.788421	0.107087
TCGA.EJ.7123.01A	low ssGSEA score	0.557621	0.613161	0.454733	0.35741	0.833356	0.475699	0.478946	0.597136	0.413581	0.308367	0.427666	0.373767	0.14116	0.248543	0.370213	0.633028	0.67928	0.663615	0.467804	0.352873	0.578158	0.738707	0.74744	0.362555	0.180835	0.341567	0.810074	0.181106
TCGA.G9.6496.01A	low ssGSEA score	0.595427	0.580904	0.455285	0.376218	0.846924	0.497124	0.470132	0.565429	0.392618	0.296635	0.407898	0.314197	0.15693	0.200463	0.359848	0.633381	0.71486	0.678064	0.467462	0.382519	0.622347	0.756581	0.69576	0.357268	0.254466	0.358726	0.807863	0.191095
TCGA.EJ.7330.01A	low ssGSEA score	0.566903	0.643264	0.477037	0.371862	0.872894	0.487139	0.500079	0.583156	0.446994	0.296555	0.461765	0.404732	0.135362	0.303275	0.389182	0.717264	0.711239	0.644109	0.537706	0.387051	0.589872	0.786762	0.778105	0.368781	0.321732	0.48805	0.796279	0.194281
TCGA.KK.A8I4.01A	high ssGSEA score	0.749455	0.639461	0.614781	0.505092	0.941099	0.501855	0.573943	0.594746	0.531752	0.306258	0.453209	0.509728	0.307616	0.421735	0.416793	0.703678	0.718862	0.711814	0.75495	0.465097	0.678323	0.795777	0.768769	0.471331	0.327479	0.459158	0.776759	0.233786
TCGA.TK.A8OK.01A	high ssGSEA score	0.500131	0.656423	0.550204	0.335124	0.90062	0.514627	0.557924	0.55695	0.493572	0.32862	0.46544	0.462525	0.107019	0.320482	0.379573	0.751292	0.728663	0.679428	0.581577	0.474767	0.593814	0.805925	0.796188	0.416841	0.329452	0.571202	0.767288	0.121496
TCGA.HC.7744.01A	low ssGSEA score	0.530916	0.596032	0.410337	0.384546	0.83209	0.485698	0.463415	0.576742	0.393622	0.281474	0.404143	0.357726	0.11371	0.19495	0.438791	0.614562	0.706916	0.621858	0.413289	0.353775	0.584303	0.718728	0.750011	0.350682	0.257249	0.374624	0.816295	0.184013
TCGA.HC.A6AL.01A	high ssGSEA score	0.654311	0.618137	0.490234	0.394038	0.855367	0.518575	0.511447	0.624147	0.437261	0.313148	0.388307	0.477317	0.205552	0.327524	0.35584	0.641362	0.681935	0.687879	0.631607	0.384069	0.632295	0.764008	0.713841	0.442724	0.299234	0.400263	0.82062	0.159238
TCGA.KK.A6E5.01A	low ssGSEA score	0.626183	0.596957	0.483719	0.339433	0.859413	0.478456	0.495189	0.55881	0.426741	0.317649	0.395644	0.381494	0.237281	0.263441	0.371583	0.654719	0.68275	0.680097	0.529799	0.370497	0.610765	0.76527	0.727974	0.380358	0.199538	0.365571	0.791342	0.138013
TCGA.EJ.5530.01A	low ssGSEA score	0.561938	0.605231	0.458216	0.3225	0.841003	0.497892	0.481789	0.540436	0.42602	0.274286	0.378863	0.390657	0.119635	0.239241	0.408113	0.654002	0.688069	0.6356	0.475218	0.35093	0.572209	0.741832	0.76491	0.35422	0.27533	0.390916	0.802135	0.136841
TCGA.2A.A8VX.01A	low ssGSEA score	0.526947	0.570017	0.338749	0.360794	0.840682	0.510894	0.41263	0.56358	0.362441	0.274993	0.387361	0.280693	0.0178275	0.247855	0.36546	0.59367	0.673366	0.57898	0.353673	0.329595	0.529231	0.745001	0.682329	0.299172	0.228011	0.405033	0.795182	0.0275463
TCGA.HC.A632.01A	high ssGSEA score	0.743428	0.667841	0.618676	0.530316	0.898385	0.527002	0.521294	0.573682	0.505337	0.28494	0.425747	0.46146	0.454078	0.511288	0.459344	0.698535	0.714776	0.643428	0.657517	0.411728	0.618616	0.777503	0.767732	0.437605	0.247315	0.403546	0.759362	0.136358
TCGA.CH.5769.01A	high ssGSEA score	0.575346	0.635581	0.49042	0.504376	0.882124	0.488871	0.48509	0.591395	0.432847	0.264704	0.459337	0.413004	0.122707	0.293043	0.464343	0.7034	0.711677	0.649066	0.551646	0.392494	0.629548	0.749371	0.770178	0.372592	0.361322	0.456419	0.793637	0.17945
TCGA.ZG.A9MC.01A	high ssGSEA score	0.799762	0.663063	0.658821	0.576358	0.950055	0.531113	0.559295	0.598577	0.56866	0.374921	0.484682	0.534601	0.472719	0.524537	0.465861	0.759303	0.731962	0.709031	0.79116	0.479718	0.716118	0.8038	0.769468	0.512098	0.354606	0.468625	0.803355	0.134675
TCGA.M7.A724.01A	low ssGSEA score	0.545576	0.575768	0.375812	0.405163	0.777056	0.478159	0.452813	0.581025	0.323924	0.28541	0.398196	0.330422	0.0313733	0.146184	0.356047	0.524047	0.677515	0.679901	0.415387	0.330916	0.554307	0.718466	0.696838	0.341324	0.245689	0.334164	0.783287	0.149802
TCGA.EJ.5508.01A	high ssGSEA score	0.637743	0.630579	0.537825	0.474906	0.88612	0.535282	0.496805	0.57567	0.453241	0.284039	0.464435	0.474472	0.217443	0.353406	0.433565	0.721996	0.719419	0.643556	0.596798	0.404078	0.669786	0.763298	0.784477	0.417735	0.30997	0.442047	0.791384	0.193895
TCGA.YL.A8SI.01A	low ssGSEA score	0.578321	0.63745	0.503651	0.3897	0.871665	0.503783	0.514951	0.57718	0.46637	0.322931	0.439974	0.419819	0.175774	0.266717	0.360859	0.692379	0.726133	0.675357	0.627255	0.401672	0.604409	0.782054	0.772022	0.417614	0.306544	0.443383	0.784841	0.286512
TCGA.M7.A725.01A	low ssGSEA score	0.540549	0.594445	0.431254	0.416168	0.83128	0.500265	0.463717	0.577211	0.383554	0.281395	0.430778	0.384625	0.0547825	0.243541	0.343538	0.614372	0.684547	0.641484	0.47421	0.35134	0.59342	0.727853	0.74904	0.360582	0.312053	0.338793	0.77641	0.179124
TCGA.YL.A9WL.01A	low ssGSEA score	0.524083	0.57251	0.411974	0.322034	0.813785	0.44355	0.417942	0.518115	0.382248	0.259634	0.361977	0.336963	0.0455396	0.149845	0.367302	0.592532	0.677375	0.681126	0.429174	0.317906	0.562896	0.749518	0.761485	0.33537	0.206065	0.268928	0.827495	0.131319
TCGA.KK.A8IJ.01A	low ssGSEA score	0.535041	0.604353	0.429835	0.336153	0.852047	0.498029	0.520765	0.5593	0.422077	0.311275	0.435471	0.368069	0.0944769	0.243793	0.338246	0.634078	0.681356	0.669286	0.494376	0.390124	0.588452	0.759549	0.74546	0.416407	0.336581	0.492815	0.804526	0.173993
TCGA.V1.A9Z8.01A	low ssGSEA score	0.626571	0.640384	0.511416	0.367141	0.894318	0.510339	0.512591	0.575934	0.474023	0.283207	0.441106	0.408689	0.202625	0.277293	0.381511	0.706697	0.736176	0.668283	0.582442	0.418253	0.640657	0.782984	0.780051	0.424725	0.198667	0.426183	0.78165	0.149736
TCGA.YL.A8HL.01A	low ssGSEA score	0.523215	0.569505	0.435252	0.296429	0.804606	0.487621	0.451314	0.513204	0.375948	0.251722	0.423093	0.355102	0.0849549	0.199428	0.351407	0.595967	0.712424	0.642147	0.421425	0.335054	0.571707	0.735639	0.734789	0.323535	0.308757	0.289974	0.809381	0.148502
TCGA.EJ.7789.01A	low ssGSEA score	0.532832	0.602524	0.422839	0.382406	0.82674	0.517947	0.444565	0.603203	0.380041	0.23458	0.4508	0.358887	0.104555	0.260667	0.400025	0.601852	0.628262	0.618956	0.47898	0.354	0.584214	0.759282	0.757851	0.355005	0.248443	0.341654	0.810348	0.0501042
TCGA.ZG.A9LZ.01A	low ssGSEA score	0.648914	0.604429	0.525585	0.433598	0.851606	0.491518	0.481511	0.557837	0.44534	0.302007	0.403328	0.401518	0.19148	0.303628	0.376583	0.651221	0.709538	0.668937	0.599571	0.409958	0.608182	0.760489	0.791939	0.38913	0.339397	0.346299	0.764549	0.169815
TCGA.EJ.5497.01A	high ssGSEA score	0.583077	0.633625	0.508102	0.422331	0.873382	0.528026	0.495905	0.556107	0.447537	0.310962	0.43762	0.437049	0.165336	0.288538	0.430739	0.670794	0.69465	0.641981	0.498586	0.371578	0.615662	0.76111	0.781766	0.375035	0.345875	0.451314	0.80532	0.187693
TCGA.QU.A6IN.01A	low ssGSEA score	0.593079	0.562639	0.417518	0.300013	0.786402	0.455233	0.404146	0.550487	0.385403	0.345968	0.307347	0.294671	0.0932171	0.185602	0.32522	0.549606	0.678759	0.648751	0.438912	0.322612	0.53545	0.754405	0.709144	0.346544	0.326104	0.318961	0.794808	0.123149
TCGA.CH.5752.01A	low ssGSEA score	0.538294	0.623975	0.46935	0.43901	0.80691	0.541384	0.446689	0.549901	0.401158	0.232576	0.398333	0.413662	0.085427	0.217969	0.400488	0.604546	0.648107	0.61874	0.469714	0.366344	0.585202	0.745235	0.75295	0.312188	0.300371	0.334468	0.770592	0.183765
TCGA.M7.A722.01A	low ssGSEA score	0.576155	0.630997	0.448807	0.382337	0.761219	0.466975	0.45732	0.571738	0.378216	0.260316	0.398249	0.341631	0.0883634	0.298756	0.369264	0.575092	0.637181	0.611822	0.541359	0.329741	0.630725	0.733779	0.721151	0.419448	0.24167	0.319766	0.785936	0.0383967
TCGA.EJ.A46I.01A	low ssGSEA score	0.558211	0.594556	0.454935	0.31026	0.872882	0.464658	0.457598	0.551246	0.430415	0.308944	0.3966	0.346497	0.173501	0.222495	0.393363	0.697311	0.694579	0.686731	0.469799	0.345292	0.612495	0.778938	0.787807	0.335486	0.250359	0.336776	0.801484	0.12497
TCGA.M7.A721.01A	low ssGSEA score	0.586296	0.590414	0.479115	0.348758	0.872687	0.4755	0.487568	0.596046	0.43624	0.276831	0.394406	0.389596	0.172674	0.259079	0.38004	0.656237	0.691853	0.71011	0.510251	0.363004	0.63665	0.766527	0.753591	0.369418	0.215246	0.392109	0.820153	0.126258
TCGA.KK.A59Z.01A	high ssGSEA score	0.564286	0.6678	0.518609	0.399647	0.882496	0.482627	0.517592	0.552822	0.463677	0.297192	0.41734	0.411981	0.101354	0.303625	0.396388	0.683129	0.681629	0.637622	0.624159	0.429548	0.64193	0.770443	0.748839	0.405171	0.434484	0.466154	0.809881	0.151163
TCGA.VP.A876.01A	low ssGSEA score	0.591138	0.572167	0.416459	0.410685	0.81461	0.511938	0.427726	0.536499	0.395851	0.262524	0.407798	0.325897	0.0576166	0.1967	0.400389	0.575128	0.678794	0.578533	0.396883	0.329619	0.569859	0.708553	0.727865	0.346204	0.290637	0.343425	0.811636	0.128742
TCGA.EJ.7317.01A	low ssGSEA score	0.53556	0.588262	0.437541	0.320009	0.827902	0.467664	0.473681	0.557941	0.384565	0.275881	0.414967	0.34722	0.126047	0.230463	0.357396	0.634399	0.697315	0.664796	0.439905	0.335977	0.558956	0.720992	0.744647	0.338295	0.219492	0.347218	0.816597	0.132845
TCGA.EJ.A8FN.01A	low ssGSEA score	0.64371	0.626297	0.492999	0.396335	0.893844	0.536641	0.499794	0.590399	0.469395	0.317258	0.376859	0.400927	0.225253	0.305331	0.313033	0.668544	0.716413	0.655548	0.582662	0.390156	0.599024	0.745115	0.745417	0.386964	0.26322	0.382287	0.797044	0.128522
TCGA.XJ.A83F.01A	low ssGSEA score	0.539486	0.585523	0.467692	0.310248	0.818269	0.492685	0.452292	0.5558	0.419689	0.284496	0.359125	0.358488	0.092494	0.20032	0.356347	0.615574	0.673951	0.672013	0.443308	0.360755	0.576938	0.764087	0.746714	0.403729	0.192998	0.371189	0.793035	0.161449
TCGA.V1.A9OT.01A	low ssGSEA score	0.644896	0.550144	0.488598	0.323071	0.849158	0.47085	0.469176	0.519819	0.408204	0.309073	0.3425	0.260368	0.182962	0.216059	0.396793	0.663078	0.710573	0.707115	0.49935	0.351179	0.578976	0.761566	0.717202	0.370693	0.220528	0.359943	0.800168	0.142681
TCGA.4L.AA1F.01A	high ssGSEA score	0.726435	0.730526	0.665532	0.534384	0.951694	0.560407	0.560036	0.677654	0.585753	0.347889	0.49217	0.660399	0.346882	0.484245	0.485803	0.779238	0.754385	0.742561	0.81464	0.521324	0.661115	0.80804	0.78121	0.52285	0.336576	0.473933	0.797835	0.204852
TCGA.EJ.A8FU.01A	high ssGSEA score	0.603269	0.614535	0.517384	0.383854	0.880026	0.504526	0.505295	0.552315	0.454562	0.33787	0.424446	0.389657	0.190178	0.28323	0.386412	0.72557	0.707409	0.694391	0.617665	0.386828	0.609273	0.777991	0.797566	0.396179	0.328993	0.486956	0.776992	0.192201
TCGA.CH.5761.01A	low ssGSEA score	0.517254	0.637754	0.427354	0.479318	0.856448	0.49604	0.478719	0.63035	0.390439	0.332818	0.452986	0.481479	0.0644588	0.243944	0.436775	0.67566	0.702163	0.696123	0.522185	0.369966	0.574069	0.762847	0.727006	0.370998	0.290831	0.375053	0.769281	0.057799
TCGA.YL.A8HJ.01A	high ssGSEA score	0.651391	0.641028	0.594424	0.401549	0.900576	0.542645	0.540198	0.554606	0.502509	0.292083	0.431342	0.504629	0.209237	0.322787	0.41244	0.714104	0.706584	0.66706	0.643678	0.435162	0.634196	0.809015	0.770035	0.442621	0.257528	0.476001	0.804624	0.148109
TCGA.QU.A6IL.01A	low ssGSEA score	0.660733	0.587652	0.461784	0.369033	0.792561	0.459896	0.470047	0.58885	0.422782	0.349099	0.389296	0.358702	0.15273	0.229595	0.313558	0.608992	0.698486	0.719426	0.547857	0.39353	0.583519	0.765838	0.696607	0.400831	0.311858	0.402402	0.826593	0.15911
TCGA.KK.A6E2.01A	low ssGSEA score	0.597891	0.58504	0.45475	0.399758	0.816105	0.507658	0.459918	0.533621	0.412947	0.23482	0.368876	0.400864	0.169933	0.273597	0.406272	0.643181	0.683605	0.639856	0.458854	0.343088	0.560346	0.729017	0.746036	0.36281	0.27511	0.332783	0.825408	0.131001
TCGA.CH.5741.01A	low ssGSEA score	0.550423	0.604295	0.453496	0.335517	0.828688	0.499958	0.450083	0.509422	0.402656	0.262391	0.432173	0.359716	0.0351443	0.197885	0.36946	0.613306	0.70134	0.652804	0.424543	0.341681	0.585493	0.722289	0.785027	0.362389	0.304331	0.387221	0.824757	0.166278
TCGA.EJ.A7NJ.01A	low ssGSEA score	0.640343	0.581688	0.486747	0.397145	0.881973	0.485777	0.46886	0.556668	0.402783	0.321672	0.412969	0.360936	0.229256	0.307533	0.340807	0.671789	0.684632	0.672715	0.520235	0.336231	0.627578	0.765704	0.801108	0.349619	0.259896	0.336455	0.804671	0.0748964
TCGA.EJ.A8FS.01A	low ssGSEA score	0.582154	0.581571	0.422102	0.357055	0.823251	0.486453	0.416977	0.597766	0.358932	0.303018	0.378742	0.350988	0.086098	0.305084	0.39528	0.590783	0.684683	0.68091	0.443111	0.344623	0.589313	0.738111	0.712453	0.34483	0.211538	0.286932	0.800651	0.123618
TCGA.XK.AAJU.01A	low ssGSEA score	0.620337	0.59869	0.504083	0.320898	0.883325	0.495924	0.487331	0.536278	0.439625	0.311771	0.415053	0.359514	0.173475	0.257703	0.408204	0.696276	0.730322	0.704796	0.536964	0.362001	0.639916	0.773691	0.774168	0.373822	0.239429	0.394157	0.7891	0.171188
TCGA.VN.A88N.01A	low ssGSEA score	0.599546	0.557297	0.436236	0.35438	0.836889	0.528356	0.470857	0.560125	0.389007	0.286583	0.405173	0.292616	0.0741977	0.18896	0.331571	0.6095	0.730899	0.677002	0.446419	0.339006	0.598164	0.761531	0.73315	0.348842	0.309599	0.389311	0.813102	0.171767
TCGA.XK.AAJA.01A	low ssGSEA score	0.55253	0.574622	0.437934	0.364606	0.839461	0.43686	0.459737	0.610457	0.39065	0.305852	0.388683	0.300577	0.147869	0.305397	0.387385	0.61757	0.685702	0.679236	0.469102	0.343178	0.605871	0.746583	0.708433	0.350898	0.27878	0.427715	0.807784	0.150749
TCGA.HC.7745.01A	high ssGSEA score	0.674659	0.637494	0.545452	0.428005	0.916462	0.495642	0.508979	0.54024	0.475779	0.346382	0.427863	0.434513	0.239174	0.327233	0.434137	0.715585	0.715346	0.692421	0.657471	0.409663	0.639604	0.793267	0.803731	0.427466	0.349872	0.471405	0.796042	0.132876
TCGA.KK.A8I7.01A	high ssGSEA score	0.615575	0.621285	0.530409	0.364168	0.892396	0.507677	0.544817	0.567556	0.449855	0.335763	0.426727	0.456641	0.213292	0.299431	0.418801	0.687687	0.738149	0.69708	0.632938	0.387575	0.650823	0.814238	0.759935	0.434065	0.259876	0.442096	0.803481	0.176692
TCGA.J4.A83L.01A	low ssGSEA score	0.532423	0.618703	0.434121	0.341954	0.8701	0.478813	0.483772	0.548072	0.451977	0.310734	0.387239	0.34908	0.10487	0.237199	0.328854	0.671818	0.699547	0.661902	0.504202	0.388629	0.607922	0.7406	0.758725	0.340347	0.330982	0.49496	0.795488	0.210957
TCGA.EJ.7321.01A	low ssGSEA score	0.662644	0.611179	0.512081	0.469609	0.849626	0.503928	0.476337	0.53988	0.443799	0.284307	0.433102	0.393632	0.252657	0.345639	0.44351	0.655128	0.703418	0.627252	0.535861	0.335778	0.626964	0.748636	0.779857	0.376662	0.349882	0.362021	0.818091	0.145769
TCGA.V1.A8WN.01A	low ssGSEA score	0.581665	0.590469	0.497151	0.36993	0.877054	0.490536	0.498337	0.548223	0.446539	0.293767	0.431686	0.356953	0.13342	0.228713	0.390201	0.704672	0.676812	0.662139	0.462187	0.379112	0.596635	0.747671	0.785225	0.355814	0.409553	0.436322	0.79705	0.153692
TCGA.EJ.A65F.01A	high ssGSEA score	0.624183	0.600887	0.516386	0.430706	0.85034	0.542401	0.480335	0.525671	0.440271	0.273747	0.446076	0.427786	0.112543	0.275139	0.390336	0.653986	0.682295	0.687134	0.549056	0.372603	0.591475	0.762194	0.777207	0.40648	0.411454	0.469777	0.782098	0.162988
TCGA.XK.AAIW.01A	low ssGSEA score	0.740371	0.596629	0.46163	0.581083	0.863733	0.546086	0.455964	0.605092	0.413818	0.217826	0.47743	0.397438	0.165673	0.283765	0.365693	0.595305	0.676676	0.654137	0.556814	0.370548	0.580248	0.756173	0.739559	0.342216	0.193537	0.274885	0.789515	0.136606
TCGA.CH.5737.01A	low ssGSEA score	0.562555	0.611247	0.41932	0.380194	0.84654	0.483224	0.503811	0.580826	0.419504	0.287496	0.437309	0.363212	0.125701	0.239009	0.359295	0.670794	0.715265	0.666208	0.46501	0.344511	0.597928	0.729817	0.731339	0.360285	0.338423	0.38205	0.838592	0.189013
TCGA.CH.5744.01A	high ssGSEA score	0.580338	0.617116	0.475616	0.38249	0.85113	0.480788	0.511317	0.543425	0.440563	0.32124	0.442729	0.440532	0.127037	0.269009	0.363111	0.648894	0.699041	0.683599	0.541541	0.37298	0.600429	0.765365	0.770799	0.393412	0.451206	0.455729	0.822594	0.228061
TCGA.J4.A67L.01A	high ssGSEA score	0.737135	0.593959	0.535175	0.415996	0.861529	0.482314	0.512904	0.608588	0.475318	0.317721	0.409979	0.419913	0.221253	0.283327	0.396244	0.678657	0.717572	0.71541	0.621793	0.388448	0.66092	0.758396	0.747776	0.420322	0.320379	0.374964	0.828299	0.141059
TCGA.KK.A6DY.01A	high ssGSEA score	0.613653	0.627478	0.529626	0.417354	0.863668	0.490807	0.499036	0.540094	0.456001	0.28101	0.452195	0.415306	0.129307	0.277125	0.396485	0.674999	0.701607	0.68594	0.575036	0.396128	0.678402	0.771341	0.751042	0.388668	0.377076	0.428928	0.79542	0.178433
TCGA.XK.AAJT.01A	low ssGSEA score	0.59443	0.629456	0.539041	0.311584	0.879283	0.487251	0.504932	0.552218	0.465375	0.280173	0.416324	0.402418	0.174887	0.266063	0.383572	0.701304	0.713444	0.699754	0.585355	0.423086	0.635445	0.783187	0.774163	0.408581	0.27781	0.445913	0.788013	0.135067
TCGA.KK.A6E0.01A	low ssGSEA score	0.585136	0.569903	0.402641	0.392807	0.840001	0.500459	0.480011	0.55898	0.389608	0.313899	0.448805	0.318165	0.126691	0.205367	0.358225	0.603459	0.726343	0.647424	0.453794	0.34127	0.629196	0.742405	0.727061	0.355998	0.244261	0.328902	0.807616	0.1453
TCGA.HC.A6AN.01A	low ssGSEA score	0.646408	0.60039	0.47884	0.321203	0.824258	0.474217	0.501065	0.595752	0.41852	0.309282	0.352665	0.411915	0.163394	0.228632	0.355549	0.624252	0.693899	0.716012	0.558922	0.365129	0.611088	0.748145	0.732362	0.446139	0.261953	0.339995	0.822758	0.167455
TCGA.J9.A52E.01A	low ssGSEA score	0.650269	0.621647	0.542561	0.435071	0.874217	0.53085	0.487749	0.632838	0.469885	0.311082	0.492618	0.481744	0.135173	0.327425	0.4773	0.689606	0.694158	0.692328	0.635564	0.43299	0.623585	0.752294	0.733898	0.396478	0.199878	0.29879	0.748529	0.0807772
TCGA.YL.A8SB.01A	low ssGSEA score	0.586471	0.649302	0.480838	0.35207	0.887973	0.490072	0.48808	0.5919	0.438986	0.281273	0.408204	0.421174	0.157508	0.307406	0.38732	0.700739	0.711612	0.661905	0.552282	0.392039	0.621193	0.798478	0.763351	0.381826	0.225946	0.422783	0.791418	0.0918867
TCGA.VP.A87C.01A	high ssGSEA score	0.871587	0.650252	0.669379	0.611674	0.954917	0.543086	0.589918	0.575705	0.575222	0.334573	0.457302	0.568614	0.553757	0.565474	0.479978	0.775361	0.718974	0.663696	0.802264	0.455709	0.726044	0.802491	0.76937	0.463635	0.419674	0.485226	0.836729	0.10671
TCGA.YL.A8S9.01A	low ssGSEA score	0.504476	0.569973	0.382389	0.346192	0.78644	0.483479	0.423752	0.576507	0.348843	0.272995	0.418272	0.306583	0.0648304	0.184506	0.349644	0.547097	0.676769	0.641811	0.385221	0.306241	0.535945	0.763078	0.756465	0.337271	0.221212	0.287427	0.800929	0.0914998
TCGA.QU.A6IM.01A	high ssGSEA score	0.786602	0.594847	0.543531	0.368757	0.825147	0.43228	0.489603	0.573105	0.476284	0.33627	0.367712	0.340744	0.168684	0.234124	0.348487	0.653066	0.694107	0.739179	0.642063	0.388751	0.631627	0.753743	0.69932	0.406464	0.322427	0.425419	0.816464	0.216443
TCGA.ZG.A9M4.01A	high ssGSEA score	0.761437	0.61574	0.536843	0.508468	0.915312	0.476717	0.519878	0.585032	0.482049	0.270313	0.423762	0.408915	0.283169	0.351684	0.362366	0.691007	0.724032	0.664315	0.627138	0.404159	0.651333	0.793431	0.706816	0.391217	0.304885	0.413663	0.79192	0.0651001
TCGA.HC.A8CY.01A	low ssGSEA score	0.693264	0.583589	0.526321	0.45601	0.838755	0.512056	0.485372	0.585867	0.424299	0.289001	0.377146	0.419312	0.238747	0.397633	0.327367	0.640685	0.654197	0.627349	0.598558	0.363134	0.610691	0.75542	0.722226	0.387684	0.326793	0.377339	0.808388	0.101921
TCGA.CH.5753.01A	low ssGSEA score	0.609939	0.638547	0.518427	0.463786	0.84222	0.511016	0.468164	0.540678	0.424924	0.287592	0.4439	0.406224	0.118449	0.414205	0.356872	0.669808	0.656619	0.638471	0.555739	0.375575	0.639951	0.716848	0.725773	0.37697	0.40726	0.402221	0.747325	0.153052
TCGA.2A.A8VT.01A	low ssGSEA score	0.575511	0.565853	0.469148	0.338491	0.851752	0.482385	0.448093	0.534207	0.41807	0.260123	0.341715	0.378654	0.0816796	0.257091	0.36346	0.64482	0.682172	0.675387	0.465578	0.353144	0.582204	0.747991	0.753353	0.329145	0.282501	0.265155	0.780492	0.118748
TCGA.KK.A5A1.01A	low ssGSEA score	0.621314	0.654268	0.492547	0.465188	0.850034	0.524536	0.492252	0.585115	0.432308	0.273755	0.392701	0.419944	0.151511	0.322611	0.424153	0.671999	0.692937	0.60619	0.578344	0.365875	0.63138	0.713169	0.721733	0.40559	0.249717	0.368303	0.777783	0.0846182
TCGA.G9.6336.01A	low ssGSEA score	0.570413	0.608025	0.493462	0.340467	0.878461	0.494448	0.46961	0.556689	0.431281	0.310624	0.428089	0.338526	0.159072	0.223191	0.382771	0.663729	0.713653	0.67846	0.504466	0.380247	0.633781	0.751483	0.79509	0.373176	0.313436	0.38108	0.810433	0.148256
TCGA.J4.A83N.01A	low ssGSEA score	0.59588	0.58433	0.465662	0.396688	0.829801	0.486885	0.487074	0.577483	0.413012	0.296998	0.394347	0.371602	0.130454	0.207168	0.371584	0.626658	0.711968	0.653989	0.479078	0.35673	0.602792	0.742728	0.79001	0.35078	0.35026	0.362148	0.798834	0.16484
TCGA.KK.A59V.01A	high ssGSEA score	0.936562	0.637239	0.677687	0.732966	0.965742	0.562139	0.562	0.658195	0.554039	0.312775	0.52426	0.465014	0.49189	0.502445	0.453008	0.701047	0.710721	0.694447	0.806868	0.434555	0.700441	0.770638	0.718546	0.446639	0.406079	0.401941	0.801724	0.138878
TCGA.J4.A67O.01A	high ssGSEA score	0.623316	0.611124	0.54875	0.329074	0.837653	0.489937	0.501028	0.586404	0.476503	0.341302	0.391831	0.415349	0.250877	0.273802	0.334584	0.672659	0.687451	0.72177	0.580938	0.424511	0.593967	0.761693	0.744707	0.451387	0.312218	0.520989	0.822674	0.169801
TCGA.X4.A8KS.01A	low ssGSEA score	0.659764	0.597629	0.453439	0.369656	0.86683	0.473015	0.465407	0.58126	0.42959	0.333936	0.417478	0.307209	0.207069	0.248767	0.343635	0.661848	0.743939	0.67978	0.521294	0.389103	0.608201	0.784807	0.748499	0.378704	0.303939	0.460973	0.811224	0.127825
TCGA.HC.7230.01A	low ssGSEA score	0.556593	0.589199	0.429209	0.358045	0.821744	0.484629	0.479118	0.571008	0.400111	0.260329	0.391961	0.349848	0.0736638	0.190711	0.394105	0.60143	0.666701	0.644806	0.417258	0.336793	0.558212	0.726698	0.74356	0.363264	0.302446	0.339141	0.822076	0.178249
TCGA.XJ.A9DI.01A	high ssGSEA score	0.727933	0.635916	0.607047	0.436178	0.932678	0.513528	0.519502	0.567835	0.488876	0.322252	0.44648	0.487052	0.186274	0.318841	0.440225	0.753694	0.723171	0.712762	0.686911	0.443933	0.63933	0.799367	0.760491	0.440357	0.290797	0.401884	0.788333	0.130699
TCGA.KC.A4BN.01A	low ssGSEA score	0.562439	0.57111	0.471965	0.342735	0.845484	0.45366	0.465283	0.560037	0.433979	0.298364	0.439171	0.304934	0.118197	0.192206	0.362593	0.618024	0.676304	0.674348	0.493076	0.373003	0.597989	0.729784	0.764096	0.337493	0.331955	0.375378	0.836171	0.179141
TCGA.YL.A8S8.01A	low ssGSEA score	0.556679	0.654725	0.457076	0.409562	0.865781	0.493447	0.463866	0.623361	0.429036	0.331684	0.41583	0.349353	0.0700511	0.27297	0.382515	0.640405	0.685074	0.64773	0.473555	0.37106	0.605261	0.739355	0.731901	0.336685	0.336799	0.370072	0.76608	0.137306
TCGA.EJ.A7NF.01A	low ssGSEA score	0.593519	0.574758	0.447392	0.329696	0.809242	0.479784	0.436638	0.560199	0.374452	0.285403	0.361622	0.357408	0.12483	0.185236	0.351955	0.602049	0.703389	0.662763	0.432836	0.341731	0.584437	0.743074	0.764962	0.352689	0.221074	0.238338	0.799039	0.137235
TCGA.YL.A8SA.01A	low ssGSEA score	0.545856	0.566493	0.424896	0.324776	0.808989	0.482101	0.432389	0.534632	0.408166	0.257286	0.388046	0.332461	0.0834152	0.23093	0.338971	0.623421	0.708412	0.636419	0.440519	0.322117	0.589742	0.762618	0.723914	0.365154	0.384954	0.305477	0.826379	0.175821
TCGA.XA.A8JR.01A	low ssGSEA score	0.577603	0.633433	0.482945	0.381351	0.860742	0.489752	0.488474	0.611787	0.449325	0.293199	0.388916	0.359107	0.200529	0.289019	0.324725	0.654887	0.721072	0.668928	0.493757	0.371144	0.624646	0.764308	0.752337	0.37432	0.316385	0.476606	0.754282	0.129023
TCGA.EJ.8470.01A	high ssGSEA score	0.788357	0.637689	0.628522	0.608655	0.914621	0.552424	0.529628	0.646045	0.487927	0.314703	0.456931	0.48644	0.334506	0.441683	0.379219	0.704711	0.723959	0.664355	0.716608	0.415524	0.733449	0.761398	0.738856	0.442642	0.325267	0.406507	0.787781	0.15453
TCGA.V1.A9OL.01A	low ssGSEA score	0.64324	0.619498	0.471617	0.458176	0.84841	0.489622	0.473478	0.580599	0.417852	0.247057	0.392043	0.385932	0.145832	0.289249	0.372179	0.641286	0.684008	0.676561	0.566434	0.368948	0.635895	0.738128	0.716481	0.354102	0.210563	0.328066	0.758868	0.0865716
TCGA.CH.5791.01A	low ssGSEA score	0.532019	0.617561	0.488867	0.351759	0.861784	0.538755	0.490564	0.576033	0.421679	0.287216	0.44692	0.435122	0.14665	0.271066	0.39624	0.649806	0.727862	0.639681	0.549209	0.370849	0.627831	0.748567	0.743904	0.425697	0.231493	0.40021	0.757204	0.164042
TCGA.TP.A8TV.01A	low ssGSEA score	0.53525	0.574967	0.410898	0.33055	0.828087	0.463772	0.425989	0.554207	0.392534	0.274257	0.410335	0.283889	0.0398162	0.170258	0.346334	0.592176	0.67527	0.646542	0.452033	0.319052	0.554524	0.726845	0.700812	0.315287	0.261812	0.340727	0.805415	0.150235
TCGA.G9.6364.01A	low ssGSEA score	0.566933	0.622289	0.444065	0.302936	0.847935	0.506362	0.481296	0.58655	0.444399	0.309617	0.416541	0.427101	0.151402	0.216416	0.372475	0.679836	0.714962	0.641607	0.471336	0.40027	0.589044	0.770303	0.790181	0.376961	0.30421	0.407841	0.780592	0.178331
TCGA.J9.A8CL.01A	low ssGSEA score	0.622456	0.63345	0.557444	0.428841	0.898369	0.533483	0.492598	0.592115	0.449484	0.298147	0.391629	0.46995	0.20111	0.378136	0.428152	0.676988	0.69301	0.694497	0.632316	0.422279	0.64745	0.749193	0.7414	0.407204	0.133835	0.321562	0.792524	0.0924876
TCGA.G9.6494.01A	low ssGSEA score	0.562003	0.600214	0.451735	0.339035	0.84417	0.491422	0.467079	0.578477	0.403564	0.301873	0.395282	0.346548	0.121991	0.271267	0.339825	0.672042	0.683413	0.646863	0.445537	0.363492	0.589864	0.7442	0.744887	0.348087	0.301745	0.375925	0.815477	0.0921727
TCGA.G9.7523.01A	high ssGSEA score	0.696873	0.665764	0.592232	0.446549	0.918103	0.58703	0.582347	0.550161	0.535396	0.331701	0.471826	0.490614	0.216019	0.349694	0.410509	0.76321	0.718533	0.68335	0.682911	0.492477	0.653181	0.791658	0.772704	0.443001	0.32412	0.523701	0.783328	0.10646
TCGA.KK.A8IG.01A	high ssGSEA score	0.606908	0.629494	0.502196	0.388161	0.880805	0.505635	0.546749	0.576238	0.46856	0.306535	0.402976	0.413713	0.14262	0.319644	0.331954	0.695545	0.715224	0.66603	0.576576	0.445916	0.592279	0.767017	0.753955	0.377971	0.378741	0.453805	0.786021	0.133274
TCGA.SU.A7E7.01A	high ssGSEA score	0.634269	0.61841	0.514209	0.465899	0.874829	0.49722	0.503386	0.557776	0.459042	0.308507	0.426746	0.408823	0.224158	0.297939	0.366126	0.696985	0.712044	0.698911	0.602328	0.384572	0.64963	0.7823	0.743738	0.404693	0.403844	0.497097	0.783605	0.150791
TCGA.VN.A88M.01A	low ssGSEA score	0.610786	0.556689	0.468293	0.348975	0.821101	0.501413	0.44053	0.558393	0.411458	0.271237	0.373817	0.285774	0.142361	0.20796	0.334245	0.596608	0.682778	0.678673	0.419737	0.334095	0.557081	0.752861	0.727696	0.351923	0.33345	0.372534	0.820391	0.145582
TCGA.G9.7521.01A	high ssGSEA score	0.730229	0.651633	0.564901	0.522371	0.905451	0.530812	0.525075	0.588448	0.485981	0.266206	0.465312	0.46114	0.213181	0.368844	0.355962	0.69301	0.699673	0.641979	0.652773	0.408113	0.65684	0.735575	0.732533	0.384929	0.342288	0.502075	0.786889	0.0797319
TCGA.V1.A8WS.01A	low ssGSEA score	0.557367	0.575774	0.431924	0.316525	0.823283	0.490787	0.450814	0.543028	0.404425	0.246765	0.338097	0.331108	0.119292	0.195331	0.389891	0.597449	0.675607	0.636525	0.394156	0.335924	0.55981	0.740445	0.765524	0.304615	0.262744	0.295084	0.761163	0.142474
TCGA.G9.6347.01A	high ssGSEA score	0.755272	0.634868	0.590295	0.345194	0.869758	0.528188	0.53909	0.605656	0.512282	0.340158	0.376396	0.440452	0.385788	0.352955	0.332557	0.698535	0.697522	0.696556	0.700136	0.44541	0.596169	0.765286	0.732836	0.435494	0.248682	0.455196	0.815166	0.169903
TCGA.V1.A8MU.01A	high ssGSEA score	0.697585	0.610021	0.544029	0.401235	0.903723	0.502119	0.518163	0.559938	0.464552	0.305774	0.445235	0.41833	0.231166	0.305324	0.374974	0.714499	0.720143	0.707224	0.64651	0.424144	0.643219	0.800365	0.741848	0.424314	0.239462	0.437911	0.81105	0.17619
TCGA.G9.6373.01A	low ssGSEA score	0.628739	0.598629	0.483598	0.397597	0.87169	0.505738	0.482089	0.545364	0.445937	0.317206	0.405467	0.367419	0.192831	0.269125	0.380899	0.674701	0.735007	0.670378	0.590754	0.407646	0.637821	0.759092	0.719177	0.420862	0.288688	0.347062	0.807996	0.187715
TCGA.CH.5788.01A	low ssGSEA score	0.528885	0.656163	0.392916	0.467815	0.826452	0.478884	0.424786	0.62351	0.400981	0.269114	0.453059	0.421103	0.115966	0.272289	0.45827	0.577031	0.63961	0.599671	0.461245	0.351293	0.591316	0.721352	0.720956	0.293591	0.211652	0.253144	0.750667	0.198655
TCGA.QU.A6IO.01A	high ssGSEA score	0.698295	0.574214	0.506004	0.370804	0.813204	0.431701	0.486594	0.556741	0.431167	0.323751	0.370219	0.357512	0.232428	0.264839	0.336507	0.630438	0.694839	0.731086	0.638676	0.39728	0.644856	0.74894	0.704136	0.4215	0.306803	0.404402	0.812744	0.179816
TCGA.YL.A8HK.01A	high ssGSEA score	0.59689	0.612026	0.519699	0.413585	0.889955	0.486837	0.482321	0.55684	0.452898	0.296902	0.417694	0.444579	0.168643	0.270033	0.414402	0.677446	0.706826	0.71924	0.5847	0.399718	0.637996	0.784023	0.747741	0.383461	0.312818	0.456224	0.789919	0.15017
TCGA.HC.7212.01A	low ssGSEA score	0.541627	0.611946	0.481414	0.35765	0.828434	0.508198	0.479667	0.544769	0.399032	0.280191	0.417636	0.439788	0.0728989	0.270846	0.409003	0.630317	0.674275	0.648598	0.47671	0.348015	0.576594	0.738207	0.750778	0.390106	0.304054	0.402534	0.822031	0.165692
TCGA.CH.5771.01A	high ssGSEA score	0.637132	0.661723	0.557826	0.419829	0.910498	0.508386	0.548282	0.564558	0.501601	0.327926	0.452072	0.518775	0.230094	0.372065	0.439153	0.73471	0.7146	0.694222	0.694569	0.441606	0.661311	0.797527	0.794627	0.453538	0.359709	0.474059	0.81681	0.143615
TCGA.YL.A9WY.01A	high ssGSEA score	0.763772	0.621547	0.588314	0.50205	0.913729	0.521467	0.539636	0.608565	0.499804	0.275978	0.414751	0.561304	0.244281	0.380649	0.442512	0.720707	0.709263	0.694727	0.761175	0.440035	0.694279	0.799317	0.754876	0.448104	0.277044	0.434976	0.776171	0.107282
TCGA.HC.7750.01A	low ssGSEA score	0.550124	0.617406	0.474658	0.31758	0.865736	0.473767	0.480999	0.606495	0.435324	0.309849	0.438003	0.36191	0.209404	0.269568	0.382638	0.681395	0.726625	0.66847	0.503668	0.371981	0.610138	0.786776	0.76807	0.369793	0.206007	0.405089	0.804714	0.11915
TCGA.2A.A8VV.01A	low ssGSEA score	0.572428	0.560202	0.412152	0.312251	0.842394	0.47683	0.451235	0.542173	0.416293	0.263578	0.366513	0.334453	0.0890625	0.196653	0.36723	0.627363	0.685585	0.656717	0.36974	0.345449	0.522113	0.756095	0.750314	0.349544	0.221255	0.336708	0.804712	0.158162
TCGA.HC.A76W.01A	low ssGSEA score	0.576466	0.631566	0.506764	0.385091	0.898077	0.488061	0.504814	0.575304	0.445155	0.284921	0.443782	0.428038	0.110491	0.264452	0.381527	0.710617	0.689891	0.678088	0.581705	0.443193	0.616684	0.761213	0.748963	0.419996	0.30039	0.464825	0.751779	0.17032
TCGA.J4.A83K.01A	low ssGSEA score	0.538774	0.585271	0.458807	0.29963	0.861399	0.470177	0.473458	0.539824	0.436964	0.289365	0.367497	0.368826	0.130857	0.204826	0.374623	0.654755	0.703687	0.667217	0.456109	0.372381	0.585486	0.762597	0.783512	0.368566	0.2805	0.366232	0.799535	0.151862
TCGA.G9.6343.01A	low ssGSEA score	0.577841	0.602888	0.431113	0.316153	0.827303	0.475721	0.490694	0.601753	0.412065	0.320634	0.370835	0.330676	0.14393	0.235073	0.312899	0.627934	0.709877	0.707448	0.465162	0.385607	0.56725	0.741581	0.717751	0.362546	0.203599	0.379966	0.785812	0.144418
TCGA.EJ.7793.01A	low ssGSEA score	0.552446	0.582459	0.465837	0.300802	0.854415	0.483932	0.447138	0.555099	0.403394	0.307047	0.411482	0.349897	0.127823	0.233524	0.395273	0.671098	0.715327	0.647302	0.407483	0.360702	0.566124	0.735787	0.796923	0.347083	0.201094	0.329331	0.804314	0.172848
TCGA.HC.A6AP.01A	high ssGSEA score	0.669314	0.613316	0.530723	0.340516	0.855366	0.480271	0.525954	0.634904	0.46182	0.328147	0.394204	0.503652	0.222997	0.305607	0.355093	0.656669	0.733128	0.711812	0.643624	0.421073	0.664068	0.789606	0.740372	0.471227	0.233221	0.481345	0.807203	0.171743
TCGA.XQ.A8TA.01A	low ssGSEA score	0.461313	0.630195	0.418868	0.46819	0.771596	0.502303	0.403797	0.566347	0.335474	0.19866	0.363551	0.275233	0.0312475	0.12602	0.405359	0.51066	0.584864	0.691699	0.397517	0.32113	0.533097	0.696609	0.697555	0.291703	0.146258	0.178485	0.706726	0.0308062
TCGA.EJ.A46G.01A	low ssGSEA score	0.569294	0.611394	0.473021	0.403268	0.854879	0.4394	0.461568	0.580927	0.44366	0.35489	0.423268	0.387545	0.122257	0.249279	0.377712	0.643386	0.658544	0.717704	0.529055	0.365367	0.614806	0.737387	0.690317	0.370691	0.266487	0.359917	0.812007	0.135987
TCGA.J4.A6G1.01A	high ssGSEA score	0.835209	0.642267	0.648504	0.621064	0.959058	0.548202	0.589931	0.602716	0.575829	0.319582	0.456245	0.520279	0.709312	0.672625	0.509707	0.734444	0.735654	0.711789	0.794628	0.42447	0.711635	0.803086	0.781217	0.488536	0.347973	0.491228	0.821984	0.180629
TCGA.HC.7736.01A	high ssGSEA score	0.588005	0.65616	0.487126	0.466124	0.883224	0.485494	0.520941	0.557347	0.453279	0.323266	0.462901	0.443497	0.153878	0.303687	0.406012	0.699089	0.676993	0.680105	0.597619	0.398928	0.634048	0.745809	0.726238	0.388817	0.383249	0.541187	0.794592	0.189757
TCGA.ZG.A9LM.01A	low ssGSEA score	0.616449	0.631541	0.505412	0.375517	0.892028	0.491322	0.488612	0.606245	0.440523	0.329881	0.405924	0.396892	0.126118	0.314902	0.370944	0.662382	0.709906	0.654982	0.563064	0.402644	0.63891	0.751823	0.751467	0.405688	0.297892	0.347625	0.775311	0.126938
TCGA.KK.A7B4.01A	low ssGSEA score	0.658687	0.604728	0.521229	0.440141	0.843179	0.489111	0.476957	0.570936	0.415664	0.269318	0.404555	0.394402	0.151656	0.28633	0.424167	0.639886	0.697896	0.678518	0.563571	0.364111	0.626831	0.743481	0.74056	0.375934	0.227947	0.314151	0.786898	0.102627
TCGA.ZG.A9LU.01A	high ssGSEA score	0.691914	0.620448	0.542466	0.411436	0.889556	0.476006	0.511522	0.591451	0.445022	0.346816	0.420558	0.360014	0.166964	0.256982	0.425165	0.698137	0.736167	0.762957	0.633933	0.389125	0.638944	0.779817	0.754433	0.394067	0.339213	0.420437	0.791641	0.13429
TCGA.FC.A5OB.01A	low ssGSEA score	0.529514	0.582798	0.380497	0.362055	0.772137	0.54076	0.423086	0.560025	0.379555	0.273396	0.403355	0.289946	0.0347838	0.228132	0.365712	0.59099	0.701054	0.613086	0.442127	0.311584	0.5642	0.743578	0.756935	0.357644	0.263538	0.253754	0.81728	0.142228
TCGA.G9.6351.01A	low ssGSEA score	0.568523	0.570481	0.476028	0.299037	0.844757	0.490027	0.456399	0.554907	0.42418	0.294782	0.419086	0.315313	0.144076	0.203478	0.361861	0.650304	0.70301	0.681642	0.389691	0.358848	0.582366	0.743558	0.754844	0.353659	0.276447	0.377025	0.809586	0.174998
TCGA.EJ.5503.01A	high ssGSEA score	0.591406	0.621035	0.509814	0.386646	0.891538	0.487984	0.484677	0.553513	0.449909	0.315258	0.423085	0.405551	0.25765	0.300954	0.392262	0.722492	0.70349	0.697163	0.56444	0.37573	0.65335	0.765221	0.785975	0.394677	0.305175	0.452886	0.81765	0.200168
TCGA.J4.AAU2.01A	low ssGSEA score	0.61666	0.587981	0.456684	0.397126	0.850592	0.465567	0.498244	0.559172	0.444347	0.321123	0.408353	0.309516	0.194725	0.276431	0.343408	0.632022	0.674795	0.692696	0.49603	0.361679	0.569598	0.734737	0.734936	0.351658	0.313758	0.398687	0.792778	0.136959
TCGA.EJ.5511.01A	low ssGSEA score	0.53857	0.616983	0.446126	0.301316	0.836472	0.485423	0.450973	0.553314	0.419093	0.279876	0.372714	0.404525	0.143248	0.25774	0.400476	0.670187	0.686544	0.647301	0.488278	0.355652	0.584617	0.763275	0.726934	0.363568	0.240646	0.363176	0.764044	0.108898
TCGA.CH.5751.01A	high ssGSEA score	0.827711	0.692743	0.638255	0.680798	0.951089	0.562484	0.562235	0.625816	0.518359	0.248828	0.460101	0.553986	0.559074	0.612501	0.45476	0.674219	0.670288	0.64586	0.760577	0.430613	0.697105	0.767975	0.734088	0.413588	0.309815	0.358248	0.77073	0.0979389
TCGA.CH.5792.01A	high ssGSEA score	0.666573	0.661914	0.579661	0.44264	0.926809	0.496498	0.54551	0.608039	0.502955	0.325532	0.445577	0.530789	0.306832	0.375541	0.454103	0.738968	0.720883	0.692315	0.721352	0.436056	0.685284	0.792195	0.752566	0.465466	0.286616	0.468334	0.83455	0.194439
TCGA.KC.A7F6.01A	low ssGSEA score	0.591595	0.58825	0.499238	0.37032	0.860339	0.472537	0.49261	0.551141	0.439031	0.284005	0.397029	0.315855	0.141153	0.228895	0.394152	0.639166	0.689519	0.68886	0.485504	0.397952	0.591574	0.782954	0.761133	0.371828	0.301556	0.391174	0.800116	0.139563
TCGA.EJ.5510.01A	high ssGSEA score	0.625677	0.610815	0.509716	0.398546	0.885439	0.501515	0.482291	0.570719	0.433946	0.302849	0.432204	0.393105	0.150007	0.317991	0.417772	0.688849	0.728371	0.68409	0.58549	0.355781	0.650798	0.762056	0.766309	0.372676	0.303858	0.454871	0.803406	0.121884
TCGA.HC.7211.01A	high ssGSEA score	0.552314	0.664859	0.524593	0.444906	0.844708	0.524093	0.495768	0.554112	0.442733	0.331596	0.427139	0.448591	0.17217	0.265502	0.397161	0.661341	0.712967	0.65502	0.624108	0.402426	0.66044	0.77404	0.793398	0.382742	0.481821	0.51949	0.780244	0.226343
TCGA.HC.7818.01A	low ssGSEA score	0.570765	0.6439	0.503534	0.364675	0.87277	0.50232	0.495792	0.565248	0.464447	0.325006	0.427418	0.452463	0.172495	0.260503	0.395946	0.677006	0.709277	0.667879	0.632963	0.388471	0.643211	0.761591	0.791818	0.43255	0.308417	0.385172	0.818412	0.213093
TCGA.J4.A67N.01A	high ssGSEA score	0.675445	0.586695	0.488272	0.332703	0.829864	0.518954	0.4942	0.593305	0.42737	0.334512	0.359468	0.471698	0.148003	0.249322	0.363128	0.62299	0.71991	0.718356	0.623487	0.39376	0.617188	0.746204	0.708146	0.440343	0.39546	0.439039	0.802922	0.178763
TCGA.EJ.5506.01A	low ssGSEA score	0.574593	0.622067	0.50893	0.367223	0.849041	0.533847	0.442823	0.540769	0.405421	0.312868	0.424639	0.356036	0.0928052	0.260436	0.382305	0.686407	0.698719	0.657475	0.465585	0.331492	0.592987	0.73849	0.79558	0.353843	0.297609	0.370404	0.789983	0.105998
TCGA.VP.A87H.01A	low ssGSEA score	0.564297	0.63207	0.469394	0.45845	0.845353	0.475256	0.45559	0.556235	0.400003	0.311664	0.44224	0.293916	0.108264	0.285746	0.390396	0.644447	0.666787	0.668315	0.518481	0.336913	0.617398	0.725695	0.714863	0.341711	0.313547	0.361668	0.790224	0.140296
TCGA.KK.A7AV.01A	high ssGSEA score	0.756981	0.618428	0.590688	0.500303	0.924574	0.494211	0.538072	0.595392	0.492999	0.316448	0.410578	0.448719	0.378844	0.424006	0.380194	0.697921	0.716192	0.709091	0.715283	0.415751	0.663623	0.779879	0.757628	0.449169	0.259745	0.465038	0.817515	0.150037
TCGA.VP.A87B.01A	low ssGSEA score	0.551491	0.610408	0.439906	0.340154	0.84842	0.473229	0.467343	0.593547	0.413444	0.270658	0.35859	0.366807	0.081025	0.290536	0.404281	0.618909	0.682597	0.682883	0.51632	0.360137	0.601367	0.746151	0.680928	0.392082	0.225384	0.336005	0.800078	0.168844
TCGA.HC.8213.01A	low ssGSEA score	0.562746	0.579946	0.435476	0.319457	0.826332	0.509384	0.443171	0.56561	0.408173	0.27912	0.399989	0.356404	0.0936004	0.205124	0.359811	0.584107	0.708401	0.594275	0.40171	0.336227	0.558701	0.719579	0.772075	0.370612	0.277965	0.293833	0.81669	0.157696
TCGA.G9.6369.01A	low ssGSEA score	0.59363	0.589925	0.400338	0.353062	0.83009	0.471136	0.465475	0.597534	0.406289	0.319972	0.408337	0.312177	0.0821739	0.193187	0.312463	0.60962	0.673878	0.642449	0.397687	0.356481	0.537396	0.718624	0.670716	0.324799	0.234896	0.326941	0.797951	0.134814
TCGA.ZG.A9LN.01A	high ssGSEA score	0.881447	0.629932	0.618249	0.594676	0.953349	0.528088	0.570604	0.582592	0.556808	0.29632	0.505425	0.50323	0.412445	0.4942	0.449857	0.752343	0.707399	0.650692	0.751752	0.45945	0.682134	0.784161	0.751608	0.423663	0.385881	0.51329	0.812309	0.137885
TCGA.HC.7233.01A	high ssGSEA score	0.688258	0.654534	0.572503	0.469651	0.908141	0.509583	0.548895	0.609285	0.494789	0.326811	0.460479	0.500022	0.219024	0.381823	0.39958	0.700656	0.715109	0.665528	0.683478	0.411654	0.680774	0.75171	0.77297	0.427463	0.321651	0.494544	0.766239	0.173219
TCGA.VN.A88K.01A	low ssGSEA score	0.59275	0.57788	0.463362	0.353972	0.83327	0.480838	0.485615	0.548718	0.414535	0.296601	0.384062	0.354796	0.0182528	0.208691	0.358733	0.644434	0.66317	0.680657	0.524097	0.369679	0.571184	0.745068	0.764798	0.372717	0.278686	0.437206	0.761998	0.177067
TCGA.EJ.7791.01A	high ssGSEA score	0.578612	0.644853	0.510079	0.412155	0.883903	0.481125	0.513612	0.589726	0.466476	0.297588	0.453845	0.432262	0.20914	0.281728	0.422637	0.717844	0.704949	0.675761	0.597635	0.397566	0.623802	0.77374	0.78422	0.389073	0.310342	0.474306	0.786667	0.139991
TCGA.CH.5746.01A	low ssGSEA score	0.544643	0.595132	0.455219	0.34151	0.844919	0.475688	0.431163	0.535142	0.402002	0.281795	0.425831	0.325892	0.125113	0.214139	0.416566	0.657001	0.702907	0.669515	0.437413	0.348191	0.600799	0.753706	0.793847	0.351705	0.307506	0.3336	0.810633	0.154152
TCGA.EJ.7327.01A	low ssGSEA score	0.550764	0.640305	0.509248	0.388157	0.871384	0.51842	0.48177	0.544672	0.430819	0.27022	0.423425	0.441931	0.151795	0.328261	0.455782	0.695231	0.686336	0.634447	0.554624	0.368995	0.579794	0.76969	0.775338	0.385809	0.274806	0.351345	0.802912	0.127707
TCGA.EJ.AB20.01A	high ssGSEA score	0.727066	0.649648	0.553608	0.401262	0.888715	0.51447	0.553901	0.523321	0.516903	0.31818	0.462807	0.413612	0.23103	0.306995	0.380335	0.723081	0.729346	0.693811	0.640815	0.442792	0.59263	0.83124	0.774671	0.420768	0.327341	0.467248	0.771227	0.0642496
TCGA.CH.5762.01A	high ssGSEA score	0.654353	0.649537	0.534856	0.527097	0.89342	0.521058	0.524717	0.561167	0.493063	0.303266	0.455957	0.458076	0.275015	0.406916	0.429492	0.720592	0.711896	0.658061	0.615704	0.406073	0.668961	0.769115	0.771887	0.406386	0.441346	0.499467	0.760679	0.146693
TCGA.KK.A8I5.01A	low ssGSEA score	0.563806	0.605375	0.477098	0.337187	0.853738	0.490276	0.4961	0.567169	0.45306	0.306455	0.398467	0.379884	0.102746	0.227495	0.358254	0.678369	0.688188	0.649602	0.486224	0.379185	0.587709	0.760169	0.764013	0.366003	0.410277	0.423115	0.769648	0.145121
TCGA.EJ.5515.01A	low ssGSEA score	0.563375	0.600187	0.452012	0.352655	0.871829	0.511353	0.443765	0.569922	0.416766	0.329555	0.444898	0.37971	0.147477	0.285164	0.401295	0.686859	0.695932	0.637986	0.460519	0.362277	0.595536	0.760911	0.817712	0.345632	0.292127	0.450158	0.802861	0.130804
TCGA.G9.6367.01A	low ssGSEA score	0.583197	0.605524	0.467194	0.33272	0.875189	0.484998	0.471964	0.558574	0.4228	0.340192	0.428547	0.353397	0.183036	0.271544	0.364421	0.705568	0.722197	0.67213	0.481878	0.378239	0.607236	0.768092	0.792801	0.332985	0.254397	0.493092	0.80831	0.139112
TCGA.V1.A9O7.01A	high ssGSEA score	0.617289	0.650791	0.514277	0.458452	0.897743	0.543375	0.537013	0.573926	0.49382	0.309174	0.460107	0.464098	0.176176	0.300942	0.391502	0.728338	0.731829	0.724879	0.610273	0.443485	0.646915	0.788625	0.773166	0.422838	0.398084	0.525216	0.760123	0.142301
TCGA.G9.6363.01A	low ssGSEA score	0.636976	0.614406	0.470989	0.461806	0.860025	0.507927	0.456629	0.548295	0.460963	0.257148	0.433438	0.368188	0.179604	0.276314	0.378267	0.653879	0.731288	0.640097	0.52033	0.387757	0.607145	0.723897	0.782986	0.374553	0.221148	0.413361	0.795584	0.147067
TCGA.V1.A9O9.01A	high ssGSEA score	0.785811	0.61384	0.600655	0.55606	0.918352	0.497598	0.525378	0.576793	0.49523	0.300562	0.426693	0.482709	0.421569	0.480556	0.399326	0.69762	0.70594	0.658024	0.688687	0.391197	0.707037	0.753231	0.75238	0.4287	0.307372	0.374872	0.810968	0.165607
TCGA.FC.A66V.01A	low ssGSEA score	0.608617	0.608955	0.503339	0.303969	0.868269	0.486603	0.4921	0.559847	0.394915	0.331033	0.347433	0.362186	0.171848	0.236001	0.316942	0.667926	0.707007	0.704906	0.564045	0.375025	0.599584	0.732582	0.767171	0.38931	0.282529	0.361413	0.793712	0.0933291
TCGA.EJ.5509.01A	low ssGSEA score	0.625904	0.65119	0.513039	0.426719	0.901321	0.49597	0.520644	0.648405	0.459884	0.332502	0.442466	0.469192	0.220086	0.331483	0.414559	0.726304	0.708631	0.68339	0.6318	0.418874	0.667648	0.774	0.740367	0.436113	0.252167	0.411718	0.830037	0.129392
TCGA.HC.A6HX.01A	low ssGSEA score	0.625903	0.591722	0.5327	0.307434	0.828603	0.460426	0.492557	0.537564	0.416738	0.36384	0.386384	0.332632	0.162621	0.232392	0.35634	0.674718	0.694414	0.729411	0.573793	0.385136	0.606892	0.770607	0.726966	0.405001	0.323546	0.378201	0.80225	0.11668
TCGA.V1.A9Z7.01A	low ssGSEA score	0.628879	0.656486	0.522262	0.410898	0.877533	0.529471	0.514305	0.626192	0.476538	0.276205	0.45154	0.457959	0.163933	0.314748	0.387673	0.686407	0.714865	0.650107	0.567212	0.411045	0.616166	0.759576	0.761565	0.436434	0.263473	0.448977	0.801016	0.126817
TCGA.XJ.A83G.01A	low ssGSEA score	0.599593	0.585592	0.446034	0.350774	0.827096	0.465605	0.443013	0.564099	0.393174	0.281692	0.38315	0.313927	0.092527	0.211081	0.335792	0.591033	0.693214	0.686382	0.468385	0.340807	0.597296	0.755414	0.72341	0.338886	0.242566	0.375038	0.806952	0.15181
TCGA.2A.AAYO.01A	high ssGSEA score	0.727583	0.656183	0.530379	0.495931	0.914577	0.509644	0.534783	0.600074	0.487684	0.309198	0.398948	0.455349	0.421368	0.504825	0.341032	0.671581	0.710285	0.665536	0.686176	0.412741	0.647204	0.763919	0.748482	0.450191	0.321335	0.520833	0.795701	0.156755
TCGA.KK.A59X.01A	low ssGSEA score	0.576295	0.616487	0.44826	0.408475	0.835902	0.525796	0.491298	0.583042	0.404017	0.301476	0.438319	0.381315	0.0972373	0.279311	0.361539	0.630207	0.702845	0.655365	0.54552	0.402001	0.599156	0.721524	0.74049	0.374029	0.234532	0.365664	0.816972	0.165969
TCGA.CH.5765.01A	low ssGSEA score	0.536998	0.599236	0.441724	0.3538	0.825898	0.502524	0.45816	0.532651	0.405047	0.275739	0.416095	0.370142	0.117776	0.239507	0.412113	0.640046	0.701008	0.642355	0.440935	0.362354	0.554172	0.762978	0.77757	0.364867	0.327487	0.370452	0.784904	0.149583
TCGA.VP.A87D.01A	low ssGSEA score	0.537931	0.560894	0.462147	0.309735	0.807269	0.518251	0.413741	0.525638	0.367738	0.261786	0.381414	0.308981	0.0720686	0.21749	0.376366	0.615114	0.685752	0.671789	0.417984	0.32539	0.581273	0.751462	0.738052	0.336385	0.171607	0.238447	0.774539	0.106692
TCGA.V1.A8WL.01A	high ssGSEA score	0.707697	0.616464	0.516935	0.481285	0.906397	0.494023	0.494259	0.564819	0.48721	0.281109	0.411554	0.371395	0.311837	0.382951	0.34814	0.668288	0.716298	0.6651	0.58819	0.384055	0.635971	0.76677	0.72679	0.375907	0.379541	0.477699	0.774894	0.0789123
TCGA.ZG.A8QW.01A	high ssGSEA score	0.673389	0.624566	0.525352	0.457166	0.890577	0.47112	0.514502	0.583412	0.460292	0.296295	0.448483	0.421131	0.109822	0.272427	0.398183	0.7051	0.706183	0.687307	0.648754	0.408734	0.650422	0.753809	0.744472	0.427877	0.316025	0.38145	0.792302	0.173198
TCGA.EJ.7785.01A	high ssGSEA score	0.579392	0.643799	0.542111	0.431462	0.875573	0.514174	0.517001	0.565451	0.461486	0.299993	0.456084	0.475464	0.242695	0.35974	0.433942	0.715873	0.691037	0.656919	0.610828	0.404311	0.657176	0.803135	0.781789	0.42443	0.268402	0.449679	0.805649	0.223268
TCGA.VN.A88R.01A	low ssGSEA score	0.552912	0.579663	0.46284	0.321446	0.82506	0.50959	0.501359	0.562297	0.379854	0.345089	0.39567	0.394427	0.0770895	0.252653	0.310929	0.636706	0.723543	0.676571	0.539364	0.34888	0.619314	0.759559	0.711441	0.387548	0.240074	0.398942	0.803204	0.182195
TCGA.G9.6384.01A	high ssGSEA score	0.585099	0.60431	0.50474	0.412173	0.877532	0.512522	0.5096	0.551983	0.480029	0.311986	0.443517	0.42562	0.238143	0.289405	0.40695	0.688379	0.707978	0.694113	0.516421	0.400004	0.628568	0.748501	0.784291	0.350409	0.369195	0.50588	0.803901	0.18587
TCGA.V1.A8MK.01A	low ssGSEA score	0.586378	0.57477	0.49148	0.358524	0.876292	0.475134	0.491458	0.546555	0.438927	0.299507	0.411542	0.337178	0.181068	0.246425	0.357139	0.681996	0.706465	0.673407	0.48028	0.378445	0.600377	0.770906	0.772242	0.36311	0.263118	0.380076	0.802543	0.112518
TCGA.ZG.A9L9.01A	high ssGSEA score	0.6912	0.65659	0.561342	0.487323	0.894366	0.564512	0.556932	0.592158	0.501558	0.272817	0.430736	0.47021	0.158946	0.304438	0.425484	0.703813	0.693417	0.622644	0.703195	0.452547	0.630882	0.76963	0.749	0.432155	0.343052	0.488309	0.774439	0.133092
TCGA.ZG.A9LY.01A	high ssGSEA score	0.58615	0.64217	0.511147	0.386792	0.889221	0.511493	0.486923	0.533077	0.457146	0.288261	0.413534	0.453068	0.113631	0.299153	0.403949	0.723796	0.729492	0.712616	0.58478	0.400069	0.628676	0.791904	0.794358	0.420863	0.377658	0.497532	0.78131	0.144308
TCGA.2A.A8VL.01A	low ssGSEA score	0.572298	0.555351	0.426506	0.306253	0.848935	0.468774	0.432973	0.54373	0.420943	0.347155	0.396712	0.267092	0.113115	0.281204	0.334964	0.643846	0.671849	0.657736	0.407385	0.355492	0.565621	0.751013	0.766988	0.323471	0.327982	0.407774	0.816626	0.112018
TCGA.EJ.5522.01A	low ssGSEA score	0.626749	0.622526	0.48812	0.447352	0.881792	0.54144	0.480964	0.566056	0.442428	0.304114	0.4384	0.449998	0.205374	0.323986	0.438933	0.682612	0.703723	0.640067	0.531147	0.364174	0.624721	0.73797	0.787831	0.368968	0.252881	0.411135	0.793339	0.159904
TCGA.EJ.A65E.01A	low ssGSEA score	0.602406	0.571324	0.43288	0.394613	0.84307	0.484658	0.426445	0.53695	0.364826	0.289437	0.449823	0.319676	0.0847876	0.218065	0.327988	0.619472	0.680041	0.660379	0.481678	0.330886	0.607518	0.726958	0.727643	0.355406	0.252364	0.390233	0.791664	0.130796
TCGA.EJ.A7NK.01A	low ssGSEA score	0.551147	0.586645	0.478174	0.310015	0.876167	0.476358	0.452477	0.522567	0.399108	0.31421	0.413971	0.332226	0.151143	0.219009	0.394152	0.693102	0.696718	0.700572	0.463985	0.347515	0.600174	0.784071	0.79548	0.345564	0.267759	0.388318	0.799001	0.094879
TCGA.EJ.5496.01A	low ssGSEA score	0.577046	0.586992	0.469372	0.372027	0.834927	0.499542	0.438066	0.553158	0.391109	0.277567	0.409055	0.369107	0.130368	0.228121	0.391397	0.632506	0.689629	0.624565	0.41474	0.349663	0.579627	0.732646	0.791478	0.346789	0.250249	0.323613	0.818426	0.126944
TCGA.HC.7081.01A	high ssGSEA score	0.584216	0.68584	0.576642	0.391595	0.882242	0.503295	0.532296	0.580635	0.473221	0.304926	0.447664	0.56085	0.131677	0.332052	0.465431	0.700649	0.68487	0.680905	0.679442	0.446714	0.620812	0.783758	0.79188	0.451658	0.213562	0.410573	0.83083	0.184359
TCGA.EJ.7315.01A	high ssGSEA score	0.733544	0.620892	0.547426	0.47178	0.911062	0.542587	0.553322	0.57007	0.517556	0.284841	0.461645	0.486217	0.383157	0.464008	0.457063	0.678611	0.725946	0.655993	0.674838	0.407405	0.635079	0.777768	0.728517	0.422589	0.263954	0.350953	0.829792	0.207071
TCGA.HC.7748.01A	high ssGSEA score	0.60359	0.639074	0.544022	0.423125	0.870901	0.50314	0.511133	0.550931	0.462548	0.293623	0.443339	0.469619	0.171857	0.325543	0.419902	0.70774	0.683263	0.665247	0.581223	0.390737	0.628216	0.754146	0.769213	0.414137	0.366496	0.474529	0.816813	0.195423
TCGA.KK.A8II.01A	low ssGSEA score	0.544575	0.576323	0.444542	0.353498	0.799029	0.467037	0.43443	0.526669	0.367583	0.277196	0.370042	0.370152	0.0268081	0.186288	0.355498	0.574001	0.658633	0.627561	0.389874	0.328562	0.552	0.716464	0.752488	0.319115	0.328319	0.344365	0.762722	0.144992
TCGA.J9.A8CK.01A	low ssGSEA score	0.54947	0.613489	0.527717	0.360158	0.877024	0.5109	0.496376	0.524032	0.431257	0.288523	0.402283	0.424924	0.0985935	0.218283	0.426868	0.678373	0.699141	0.703534	0.552708	0.410292	0.59021	0.779852	0.772448	0.413976	0.343527	0.459624	0.792479	0.135827
TCGA.EJ.5502.01A	high ssGSEA score	0.597028	0.641603	0.54712	0.387113	0.893225	0.513639	0.518745	0.565827	0.484335	0.332685	0.444855	0.423739	0.194305	0.294863	0.383076	0.732549	0.722809	0.676201	0.670822	0.396156	0.661332	0.789151	0.766166	0.405559	0.275456	0.420123	0.818697	0.193129
TCGA.HC.A76X.01A	low ssGSEA score	0.541655	0.577283	0.409322	0.329725	0.808819	0.493382	0.42989	0.538908	0.382721	0.259426	0.396143	0.335624	0.035268	0.170045	0.376671	0.587089	0.670632	0.641205	0.375543	0.336666	0.530824	0.720523	0.754815	0.364885	0.256927	0.347537	0.807292	0.161379
TCGA.J9.A8CM.01A	low ssGSEA score	0.588694	0.622742	0.500853	0.368616	0.880879	0.500504	0.464214	0.566282	0.466362	0.245405	0.438571	0.456053	0.12497	0.283327	0.451782	0.680167	0.703744	0.679574	0.598115	0.402647	0.597262	0.779045	0.763507	0.425233	0.267565	0.408972	0.772988	0.107646
TCGA.KK.A7B0.01A	high ssGSEA score	0.763115	0.648224	0.584262	0.393235	0.894105	0.482114	0.52482	0.605439	0.495685	0.322406	0.375797	0.443191	0.364076	0.372489	0.405852	0.686268	0.719382	0.734238	0.715958	0.413563	0.672735	0.76168	0.726407	0.47173	0.238746	0.431525	0.819941	0.162683
TCGA.J4.A67T.01A	low ssGSEA score	0.57806	0.61259	0.493921	0.328835	0.879465	0.4747	0.494384	0.569059	0.470653	0.316907	0.440913	0.363164	0.144638	0.209362	0.376227	0.661901	0.701619	0.663605	0.600009	0.420782	0.613363	0.780184	0.771734	0.399101	0.316397	0.432317	0.813146	0.225186
TCGA.HI.7168.01A	low ssGSEA score	0.507017	0.606502	0.457294	0.336147	0.871662	0.547833	0.485064	0.546379	0.424326	0.290705	0.455492	0.378997	0.0820548	0.206821	0.413348	0.691022	0.709346	0.694279	0.443992	0.427377	0.574911	0.783089	0.728421	0.374558	0.368059	0.413774	0.758297	0.107931
TCGA.KK.A59Y.01A	low ssGSEA score	0.569044	0.567622	0.431934	0.341928	0.823615	0.471628	0.441131	0.55309	0.406165	0.299178	0.387166	0.314843	0.169358	0.253586	0.318887	0.594781	0.696405	0.667595	0.467401	0.34428	0.585056	0.757154	0.773045	0.355352	0.308282	0.363598	0.799292	0.144206
TCGA.Y6.A9XI.01A	low ssGSEA score	0.56917	0.570866	0.448802	0.319379	0.839642	0.490062	0.462179	0.561112	0.383523	0.265653	0.399165	0.335799	0.0993083	0.220757	0.336926	0.619966	0.730714	0.719639	0.491064	0.345136	0.587695	0.731991	0.715572	0.359135	0.219312	0.399353	0.799629	0.139355
TCGA.V1.A9OY.01A	low ssGSEA score	0.659104	0.594915	0.508306	0.389426	0.879339	0.493019	0.491615	0.554494	0.458771	0.283238	0.387092	0.373684	0.195437	0.272801	0.391652	0.671412	0.700676	0.685772	0.526954	0.381275	0.627745	0.761525	0.756145	0.384543	0.211566	0.352325	0.810026	0.16718
TCGA.KC.A4BL.01A	high ssGSEA score	0.613318	0.624242	0.521902	0.408226	0.881245	0.490215	0.517579	0.548678	0.474623	0.323359	0.453872	0.389245	0.209941	0.311635	0.402837	0.724951	0.720979	0.710895	0.593367	0.436062	0.663183	0.78817	0.786238	0.385121	0.346552	0.480897	0.782363	0.129228
TCGA.YL.A9WK.01A	low ssGSEA score	0.649622	0.621596	0.536741	0.43824	0.860806	0.545563	0.505367	0.572089	0.464411	0.278256	0.412171	0.417434	0.195332	0.294172	0.315987	0.665701	0.667879	0.702264	0.5516	0.400647	0.589346	0.756214	0.720133	0.377372	0.292702	0.533592	0.76622	0.108464
TCGA.EJ.7788.01A	low ssGSEA score	0.591347	0.643053	0.497277	0.423638	0.870607	0.521182	0.489402	0.547624	0.447301	0.232577	0.406652	0.441981	0.140547	0.320532	0.454284	0.671491	0.670654	0.639897	0.537197	0.375518	0.610393	0.754677	0.764126	0.369794	0.289808	0.404105	0.78495	0.110334
TCGA.XK.AAJ3.01A	low ssGSEA score	0.554139	0.616659	0.412637	0.346673	0.839841	0.46196	0.468017	0.583661	0.392101	0.34448	0.391016	0.36724	0.109914	0.246942	0.375867	0.636851	0.67304	0.642309	0.438738	0.347482	0.574862	0.734671	0.710904	0.362009	0.207995	0.296378	0.803804	0.168996
TCGA.G9.6342.01A	low ssGSEA score	0.564584	0.580618	0.44928	0.369109	0.848053	0.494998	0.465377	0.562711	0.418797	0.282707	0.428957	0.363254	0.153705	0.208168	0.36677	0.661576	0.714793	0.678521	0.492899	0.374256	0.611774	0.783041	0.76884	0.355076	0.288608	0.305207	0.797073	0.179543
TCGA.EJ.5516.01A	high ssGSEA score	0.604202	0.645495	0.545114	0.464041	0.877691	0.532578	0.526485	0.555109	0.467308	0.3193	0.512859	0.496675	0.132269	0.303282	0.45002	0.726253	0.713612	0.650707	0.574751	0.393799	0.657382	0.757936	0.773176	0.420648	0.322024	0.464369	0.817673	0.232853
TCGA.EJ.5501.01A	low ssGSEA score	0.589341	0.609569	0.432096	0.354727	0.871283	0.489703	0.459793	0.564695	0.426993	0.27471	0.426345	0.395573	0.123911	0.225099	0.434453	0.680392	0.728183	0.686176	0.516569	0.371717	0.604657	0.772333	0.779704	0.334442	0.2908	0.361837	0.817758	0.153189
TCGA.KK.A8I9.01A	high ssGSEA score	0.61822	0.652893	0.56047	0.421237	0.897253	0.49826	0.553175	0.58823	0.491139	0.324302	0.467305	0.418614	0.183881	0.261195	0.426241	0.692419	0.749507	0.713485	0.680445	0.450877	0.670558	0.806234	0.737551	0.455603	0.280678	0.495592	0.819881	0.242409
TCGA.EJ.7786.01A	low ssGSEA score	0.566208	0.625686	0.431706	0.349181	0.863187	0.481767	0.47177	0.565408	0.435949	0.311292	0.40833	0.395049	0.162009	0.259876	0.361109	0.66064	0.694256	0.660629	0.52245	0.350319	0.587648	0.747381	0.745088	0.358441	0.276637	0.387701	0.799943	0.183313
TCGA.EJ.5532.01A	low ssGSEA score	0.566424	0.620729	0.450381	0.380403	0.85437	0.513126	0.47716	0.54964	0.421843	0.289554	0.395763	0.381988	0.125036	0.28106	0.375342	0.647603	0.679088	0.638121	0.497249	0.361162	0.596138	0.745737	0.774205	0.34935	0.276098	0.375879	0.785478	0.132597
TCGA.HC.7210.01A	high ssGSEA score	0.604505	0.651019	0.5466	0.464862	0.871058	0.507034	0.544774	0.559279	0.483997	0.298068	0.467729	0.516221	0.252887	0.3515	0.412394	0.711517	0.676053	0.670849	0.643479	0.406829	0.640685	0.779171	0.747431	0.425086	0.424498	0.472857	0.828636	0.201719
TCGA.XQ.A8TB.01A	low ssGSEA score	0.549733	0.620357	0.502335	0.382158	0.869557	0.511069	0.477835	0.539217	0.467836	0.270307	0.405447	0.381828	0.0720706	0.264131	0.4151	0.668675	0.696061	0.640575	0.502916	0.404486	0.614587	0.768864	0.781941	0.395827	0.38899	0.369384	0.792842	0.112567
TCGA.HC.A6HY.01A	low ssGSEA score	0.631318	0.567631	0.453341	0.332196	0.810781	0.482269	0.455128	0.558244	0.39928	0.284439	0.362545	0.328961	0.0975689	0.181697	0.361559	0.611346	0.699982	0.680134	0.445627	0.336547	0.588327	0.749012	0.714825	0.372444	0.196358	0.348103	0.805701	0.151764
TCGA.J9.A52B.01A	low ssGSEA score	0.598598	0.59336	0.469627	0.392958	0.853038	0.509926	0.494262	0.555059	0.416498	0.252575	0.447583	0.437654	0.112493	0.226446	0.346519	0.671977	0.684663	0.677023	0.552205	0.35722	0.621867	0.742758	0.73371	0.388211	0.287785	0.374747	0.793129	0.14607
TCGA.EJ.A7NM.01A	low ssGSEA score	0.71847	0.669218	0.520393	0.474861	0.876799	0.520228	0.485271	0.577139	0.469911	0.303547	0.471272	0.419204	0.337891	0.398687	0.437413	0.68677	0.705784	0.645285	0.648352	0.388649	0.616253	0.75274	0.708333	0.415755	0.224383	0.356377	0.816737	0.125315
TCGA.ZG.A8QY.01A	low ssGSEA score	0.538829	0.611786	0.463682	0.37042	0.844259	0.547363	0.468703	0.495996	0.393002	0.258598	0.473708	0.36209	0.116017	0.21652	0.371852	0.664338	0.706861	0.679306	0.477682	0.352969	0.557386	0.759183	0.743678	0.352346	0.24616	0.427745	0.766162	0.0922634
TCGA.J4.A6M7.01A	low ssGSEA score	0.526506	0.572295	0.428075	0.320387	0.82806	0.480198	0.462894	0.53346	0.416673	0.24625	0.366469	0.347345	0.054542	0.193119	0.366565	0.609623	0.672961	0.648932	0.408433	0.364396	0.537313	0.732438	0.752121	0.366372	0.238029	0.374957	0.816579	0.152068
TCGA.KK.A8ID.01A	low ssGSEA score	0.585181	0.577714	0.444916	0.439594	0.827983	0.501897	0.460936	0.581095	0.394117	0.263627	0.420363	0.335729	0.112241	0.201717	0.343673	0.612577	0.674998	0.667179	0.432348	0.322139	0.608037	0.745269	0.736485	0.340761	0.322211	0.283539	0.782755	0.0688853
TCGA.G9.6498.01A	high ssGSEA score	0.762955	0.636104	0.555916	0.546627	0.914261	0.491179	0.519541	0.574629	0.517783	0.329249	0.441751	0.36702	0.358055	0.300443	0.351351	0.699338	0.721657	0.705593	0.657621	0.455258	0.646467	0.745288	0.725899	0.460412	0.398006	0.49949	0.816651	0.16552
TCGA.V1.A9ZK.01A	low ssGSEA score	0.573081	0.592602	0.472341	0.335803	0.860488	0.472746	0.475651	0.55188	0.419722	0.283003	0.389253	0.355359	0.114701	0.263476	0.380188	0.68401	0.695263	0.662683	0.51594	0.362423	0.611203	0.743268	0.748449	0.370139	0.18744	0.383325	0.810241	0.132854
TCGA.EJ.7781.01A	high ssGSEA score	0.582812	0.650702	0.474496	0.421216	0.871272	0.485343	0.480929	0.607303	0.442217	0.29601	0.387085	0.484507	0.220203	0.329563	0.405297	0.70477	0.676787	0.651723	0.580346	0.372081	0.651105	0.764301	0.787662	0.371267	0.307338	0.428389	0.799729	0.176611
TCGA.G9.6353.01A	low ssGSEA score	0.53743	0.574305	0.442701	0.275336	0.853729	0.466786	0.476324	0.536523	0.425829	0.308617	0.396884	0.306154	0.160195	0.206907	0.36327	0.670777	0.697039	0.680621	0.443822	0.35954	0.576184	0.768299	0.785925	0.343089	0.23445	0.375228	0.809177	0.133925
TCGA.J9.A52D.01A	low ssGSEA score	0.55399	0.617546	0.34968	0.391007	0.81357	0.486083	0.428505	0.586116	0.364678	0.279459	0.417969	0.306417	0.0489218	0.261081	0.416574	0.54875	0.668297	0.56208	0.360318	0.311636	0.547968	0.711754	0.694493	0.300102	0.176102	0.238849	0.762505	0.178071
TCGA.EJ.A46F.01A	low ssGSEA score	0.577205	0.555842	0.428148	0.311001	0.771147	0.518221	0.410036	0.527173	0.360382	0.228855	0.353037	0.342047	0.0918903	0.177359	0.346135	0.567834	0.679685	0.647523	0.42931	0.337572	0.583803	0.738176	0.7097	0.38019	0.171275	0.281095	0.828937	0.165958
TCGA.ZG.A9LB.01A	high ssGSEA score	0.703736	0.692204	0.55053	0.516805	0.874011	0.525257	0.52021	0.60288	0.479723	0.358308	0.458361	0.404092	0.152377	0.280501	0.41335	0.66902	0.687342	0.673159	0.60938	0.446963	0.63025	0.753752	0.761962	0.424448	0.390905	0.533542	0.773283	0.166495
TCGA.KK.A6E3.01A	high ssGSEA score	0.710436	0.637581	0.543194	0.388211	0.879853	0.488241	0.512582	0.586858	0.481618	0.36277	0.408754	0.421183	0.276048	0.331862	0.321908	0.682838	0.718129	0.684702	0.674291	0.419241	0.618679	0.767207	0.744673	0.424745	0.295366	0.457309	0.807435	0.17749
TCGA.G9.7519.01A	low ssGSEA score	0.586429	0.614159	0.447792	0.357287	0.859731	0.479126	0.464365	0.601924	0.423376	0.309617	0.389844	0.370625	0.126303	0.278871	0.329025	0.648146	0.70133	0.660593	0.464239	0.366061	0.601813	0.736781	0.743825	0.371417	0.294201	0.470093	0.795096	0.128298
TCGA.KK.A8IM.01A	low ssGSEA score	0.626803	0.613895	0.504327	0.361667	0.878296	0.509561	0.49438	0.560937	0.439579	0.277204	0.420944	0.394013	0.150991	0.280233	0.401624	0.669008	0.715398	0.678288	0.564083	0.362454	0.650473	0.777082	0.778952	0.380891	0.282952	0.357442	0.791445	0.132746
TCGA.M7.A71Z.01A	low ssGSEA score	0.507861	0.567827	0.392772	0.274103	0.765966	0.456425	0.436011	0.547884	0.375543	0.232826	0.310594	0.303425	0.014198	0.144153	0.364116	0.519944	0.664453	0.649182	0.386261	0.289949	0.529233	0.719022	0.731974	0.364128	0.256444	0.232253	0.787392	0.162028
TCGA.G9.6378.01A	low ssGSEA score	0.588455	0.650896	0.442189	0.35139	0.870268	0.500457	0.469257	0.572743	0.444008	0.314625	0.38582	0.360209	0.143342	0.325968	0.325876	0.689885	0.746246	0.642902	0.50229	0.381954	0.578501	0.753584	0.762076	0.35901	0.270043	0.398368	0.775104	0.113243
TCGA.VP.AA1N.01A	high ssGSEA score	0.673059	0.643654	0.54564	0.433563	0.878735	0.477278	0.52537	0.630505	0.497679	0.339821	0.433943	0.444334	0.105294	0.286978	0.355166	0.659975	0.693831	0.690215	0.642703	0.438617	0.656962	0.753122	0.763304	0.398615	0.323944	0.418509	0.795049	0.155112
TCGA.HC.8266.01A	high ssGSEA score	0.844264	0.648903	0.66134	0.579771	0.948806	0.533651	0.563736	0.577457	0.529273	0.321161	0.467007	0.548927	0.353833	0.477527	0.437667	0.762969	0.731811	0.675491	0.773209	0.439683	0.713746	0.797653	0.748023	0.451561	0.306581	0.454838	0.826665	0.135937
TCGA.V1.A8X3.01A	low ssGSEA score	0.593444	0.609752	0.458281	0.35741	0.840941	0.503482	0.493554	0.552069	0.429941	0.302343	0.419366	0.392292	0.172111	0.276365	0.363227	0.660937	0.66947	0.672162	0.51471	0.361383	0.59978	0.758772	0.726304	0.376625	0.295507	0.428528	0.793728	0.119103
TCGA.V1.A9ZG.01A	low ssGSEA score	0.544608	0.642369	0.507929	0.384134	0.86693	0.521517	0.516229	0.524999	0.459134	0.2445	0.40236	0.421359	0.0748291	0.23083	0.369095	0.66886	0.71081	0.688348	0.544369	0.400632	0.626243	0.769628	0.781049	0.373985	0.348511	0.433662	0.786191	0.151318
TCGA.XK.AAIR.01A	low ssGSEA score	0.615107	0.626438	0.508472	0.361442	0.872789	0.529476	0.49715	0.566967	0.432956	0.290106	0.421301	0.418094	0.20883	0.293087	0.413297	0.687013	0.718152	0.666452	0.554198	0.382939	0.648266	0.7892	0.78195	0.392978	0.205094	0.393879	0.798005	0.0994087
TCGA.EJ.A8FO.01A	low ssGSEA score	0.541089	0.586829	0.454093	0.323603	0.859043	0.485932	0.455443	0.552494	0.408389	0.313683	0.433513	0.367418	0.153777	0.225387	0.367281	0.6546	0.686261	0.678492	0.46492	0.361404	0.58889	0.755553	0.80144	0.350735	0.232588	0.364866	0.797515	0.137054
TCGA.CH.5763.01A	high ssGSEA score	0.571851	0.65408	0.499027	0.41286	0.88814	0.521303	0.526862	0.557218	0.48077	0.329623	0.470211	0.438891	0.18257	0.300949	0.428951	0.732014	0.712896	0.654372	0.568312	0.445738	0.607541	0.775676	0.817812	0.404937	0.42663	0.50792	0.776514	0.192403
TCGA.KK.A7AP.01A	low ssGSEA score	0.565067	0.588989	0.429646	0.309117	0.810403	0.485442	0.375971	0.541933	0.368264	0.254017	0.333679	0.307321	0.0391447	0.201914	0.287669	0.611096	0.682624	0.692304	0.415995	0.334872	0.566959	0.747008	0.745362	0.346249	0.167895	0.266505	0.797152	0.0261488
TCGA.HC.7077.01A	low ssGSEA score	0.552947	0.578556	0.400851	0.343379	0.79778	0.451901	0.432821	0.56453	0.373877	0.277807	0.369537	0.33999	0.0957861	0.180077	0.378974	0.605965	0.687957	0.699404	0.399359	0.306673	0.557343	0.740577	0.739256	0.320146	0.250087	0.281212	0.810509	0.138561
TCGA.EJ.AB27.01A	high ssGSEA score	0.68818	0.592064	0.48842	0.468213	0.889806	0.488197	0.481489	0.586788	0.454964	0.316439	0.4386	0.36458	0.350057	0.379303	0.353988	0.677081	0.719605	0.67481	0.580132	0.359028	0.624443	0.769336	0.778176	0.351444	0.329303	0.471738	0.805178	0.112051
TCGA.HC.8256.01A	low ssGSEA score	0.622817	0.576909	0.446724	0.387819	0.835924	0.498194	0.451179	0.568685	0.390121	0.256346	0.438418	0.351675	0.139276	0.246673	0.337091	0.595447	0.704669	0.646759	0.438139	0.324912	0.591217	0.736839	0.750725	0.348286	0.204348	0.334362	0.788332	0.135403
TCGA.YL.A9WH.01A	low ssGSEA score	0.54359	0.626112	0.416811	0.451342	0.862068	0.474324	0.445911	0.611292	0.398208	0.249394	0.360038	0.390343	0.0358458	0.229458	0.396123	0.60352	0.722412	0.673332	0.521224	0.359094	0.593529	0.726984	0.733968	0.348883	0.278401	0.305997	0.784301	0.14133
TCGA.EJ.A65D.01A	low ssGSEA score	0.53585	0.529878	0.384285	0.329869	0.776927	0.462545	0.385617	0.566532	0.341068	0.273182	0.335895	0.310685	0.043864	0.140451	0.39931	0.54109	0.666588	0.671967	0.372148	0.303923	0.522637	0.72291	0.731281	0.335554	0.18329	0.234983	0.773742	0.154004
TCGA.G9.6371.01A	low ssGSEA score	0.600452	0.594737	0.42508	0.351797	0.841528	0.474011	0.457545	0.5793	0.406516	0.284316	0.396202	0.355917	0.12865	0.247776	0.367093	0.629273	0.691263	0.632505	0.435324	0.369842	0.568882	0.727901	0.735377	0.351439	0.307096	0.358943	0.812111	0.133722
TCGA.XK.AAIV.01A	high ssGSEA score	0.780883	0.673045	0.584519	0.612733	0.930205	0.510757	0.562679	0.672367	0.511077	0.308555	0.47071	0.605844	0.350491	0.459887	0.469666	0.692407	0.724503	0.694829	0.781537	0.448443	0.681992	0.768992	0.73851	0.457435	0.260712	0.444029	0.800505	0.155135
TCGA.2A.A8VO.01A	low ssGSEA score	0.576761	0.600701	0.486142	0.367994	0.873816	0.507607	0.481614	0.569888	0.436261	0.304981	0.363143	0.361155	0.163484	0.237138	0.343756	0.661971	0.705869	0.684755	0.515845	0.392892	0.622392	0.735339	0.724038	0.369287	0.287035	0.417404	0.785398	0.1531
TCGA.V1.A8WV.01A	low ssGSEA score	0.672283	0.650279	0.525082	0.487777	0.8906	0.513956	0.475777	0.609034	0.445274	0.365195	0.478439	0.37282	0.217949	0.335591	0.422588	0.675255	0.69738	0.667881	0.61533	0.396807	0.632783	0.774229	0.715666	0.398211	0.20478	0.358543	0.796747	0.0844237
TCGA.M7.A71Y.01A	low ssGSEA score	0.58957	0.609023	0.483842	0.31482	0.876322	0.482627	0.481424	0.542591	0.4048	0.290352	0.364764	0.368397	0.0958759	0.259852	0.382058	0.680238	0.698621	0.685371	0.489928	0.37097	0.606311	0.761231	0.771202	0.375595	0.257388	0.378896	0.797155	0.10192
TCGA.V1.A9OA.01A	low ssGSEA score	0.583168	0.645633	0.540718	0.355903	0.875775	0.505506	0.499011	0.547643	0.415025	0.318357	0.415984	0.415348	0.126459	0.249579	0.423279	0.716857	0.718667	0.654157	0.551127	0.426835	0.634559	0.787894	0.789001	0.404279	0.295525	0.369427	0.756889	0.120775
TCGA.VP.A87E.01A	high ssGSEA score	0.722163	0.662419	0.578378	0.491561	0.91605	0.541188	0.567175	0.575421	0.563954	0.364021	0.454697	0.469254	0.257375	0.371664	0.345477	0.744524	0.708307	0.709059	0.725013	0.436553	0.652498	0.782328	0.750616	0.407989	0.416076	0.484985	0.790665	0.217687
TCGA.FC.7961.01A	low ssGSEA score	0.564739	0.666804	0.501451	0.431447	0.858477	0.518892	0.462769	0.580967	0.434981	0.287748	0.434736	0.423485	0.0915081	0.291795	0.40349	0.72829	0.722351	0.638299	0.53808	0.398728	0.637357	0.733053	0.756866	0.395175	0.211029	0.373178	0.754934	0.143196
TCGA.EJ.7331.01A	high ssGSEA score	0.574834	0.657582	0.500984	0.431834	0.884711	0.520306	0.508493	0.605355	0.455262	0.280112	0.433973	0.477876	0.226843	0.37715	0.383815	0.713156	0.699579	0.644923	0.600778	0.400777	0.611799	0.789355	0.780768	0.398304	0.308592	0.483863	0.808725	0.19626
TCGA.G9.6385.01A	low ssGSEA score	0.555251	0.619271	0.457254	0.314125	0.86963	0.484976	0.464316	0.563838	0.422362	0.317667	0.412437	0.356572	0.162396	0.24456	0.351515	0.683409	0.740441	0.671932	0.529668	0.369224	0.602056	0.758634	0.765004	0.369193	0.281638	0.396286	0.810838	0.119659
TCGA.HC.A631.01A	low ssGSEA score	0.548544	0.597615	0.417412	0.375448	0.812058	0.492849	0.445639	0.559769	0.400902	0.266265	0.376094	0.349776	0.0370014	0.241365	0.400879	0.611856	0.709943	0.667227	0.425841	0.323055	0.570704	0.748892	0.747939	0.355637	0.214211	0.2681	0.807549	0.124102
TCGA.EJ.A46H.01A	high ssGSEA score	0.609545	0.680787	0.589678	0.457032	0.907204	0.507865	0.536604	0.5426	0.516062	0.317713	0.475136	0.426636	0.242729	0.285185	0.465612	0.779447	0.710956	0.715786	0.6478	0.428117	0.625982	0.810035	0.792606	0.430878	0.429095	0.509498	0.790025	0.143735
TCGA.J4.A83I.01A	low ssGSEA score	0.602202	0.600859	0.531847	0.415934	0.844208	0.500081	0.432919	0.554513	0.42712	0.269539	0.394533	0.404197	0.177745	0.26186	0.383331	0.653855	0.702078	0.641439	0.521432	0.351896	0.625379	0.767578	0.789645	0.368256	0.360053	0.383709	0.785614	0.128049
TCGA.V1.A9ZI.01A	low ssGSEA score	0.621806	0.635067	0.533892	0.353925	0.868829	0.497484	0.48088	0.62701	0.438609	0.282559	0.404725	0.430028	0.103528	0.277389	0.356508	0.650733	0.697437	0.677503	0.624742	0.419637	0.633359	0.759049	0.728523	0.448636	0.170296	0.356357	0.7814	0.143638
TCGA.KK.A7AY.01A	low ssGSEA score	0.636813	0.601313	0.447191	0.308808	0.799328	0.510606	0.445842	0.556054	0.410464	0.2625	0.382386	0.30486	0.0979378	0.195423	0.347822	0.640348	0.732393	0.669769	0.515367	0.346019	0.59491	0.777371	0.748116	0.367794	0.309375	0.376624	0.801586	0.131071
TCGA.CH.5768.01A	low ssGSEA score	0.581983	0.617257	0.445816	0.409796	0.833948	0.489849	0.446663	0.612363	0.416299	0.292706	0.43423	0.377216	0.158142	0.251813	0.440064	0.617986	0.691095	0.616698	0.468315	0.3572	0.614159	0.739837	0.778919	0.370023	0.291361	0.336468	0.784987	0.145131
TCGA.EJ.5499.01A	high ssGSEA score	0.648343	0.622548	0.504314	0.484553	0.893807	0.532926	0.495008	0.597358	0.448053	0.301953	0.480707	0.425739	0.233827	0.315264	0.504351	0.693967	0.733646	0.651918	0.581314	0.388233	0.655256	0.76686	0.814374	0.405036	0.241551	0.408201	0.814795	0.154073
TCGA.ZG.A9L1.01A	low ssGSEA score	0.489224	0.570637	0.370964	0.307867	0.821802	0.5286	0.394802	0.524866	0.41616	0.273675	0.426121	0.333212	0.0863026	0.170517	0.37314	0.651375	0.670066	0.591059	0.42626	0.380239	0.522463	0.707004	0.697299	0.350505	0.333749	0.368547	0.75837	0.184187
TCGA.V1.A9OH.01A	low ssGSEA score	0.597888	0.611582	0.481923	0.367001	0.867858	0.495298	0.477125	0.571764	0.43807	0.294206	0.417437	0.38198	0.157872	0.253876	0.403631	0.658553	0.700901	0.687821	0.499338	0.376692	0.637232	0.760264	0.747293	0.389572	0.247327	0.330171	0.799151	0.130589
TCGA.G9.6365.01A	low ssGSEA score	0.615205	0.631022	0.505969	0.383741	0.883531	0.500349	0.501404	0.556766	0.486484	0.298271	0.465493	0.355755	0.122018	0.243662	0.385476	0.693806	0.725023	0.637557	0.550001	0.402024	0.597247	0.787374	0.792233	0.389881	0.250924	0.366443	0.784491	0.145359
TCGA.HC.8265.01A	low ssGSEA score	0.618227	0.610888	0.511186	0.383513	0.870697	0.482138	0.481983	0.597578	0.44524	0.285731	0.362006	0.371709	0.135686	0.25737	0.363652	0.691984	0.712961	0.684645	0.55509	0.3931	0.639133	0.7639	0.741212	0.379874	0.228248	0.381385	0.798866	0.0812024
TCGA.KK.A8IB.01A	high ssGSEA score	0.66779	0.662455	0.536008	0.4851	0.887182	0.511507	0.505773	0.607062	0.499661	0.311303	0.457851	0.432375	0.263791	0.305429	0.418468	0.672942	0.691249	0.699332	0.658338	0.45024	0.644445	0.780116	0.738126	0.442173	0.348111	0.397405	0.800052	0.16022
TCGA.KK.A6E7.01A	low ssGSEA score	0.564184	0.582977	0.423716	0.371288	0.814211	0.511759	0.472155	0.573362	0.406033	0.312738	0.461573	0.335716	0.0952255	0.195158	0.335085	0.6035	0.679878	0.721128	0.476495	0.38573	0.591018	0.73787	0.698966	0.357244	0.226191	0.338202	0.767032	0.0784403
TCGA.CH.5772.01A	low ssGSEA score	0.612062	0.654687	0.48652	0.399669	0.848301	0.521683	0.4769	0.573185	0.428155	0.314645	0.436997	0.383785	0.141085	0.325047	0.358929	0.662394	0.677811	0.618827	0.509731	0.398475	0.588226	0.714385	0.74911	0.415618	0.286393	0.475477	0.780111	0.202624
TCGA.YL.A9WX.01A	high ssGSEA score	0.625458	0.619906	0.573702	0.432693	0.897479	0.48757	0.506064	0.539811	0.476382	0.315333	0.419218	0.414791	0.280033	0.346041	0.406218	0.710633	0.706946	0.692186	0.616789	0.392874	0.677697	0.782889	0.782558	0.405649	0.408368	0.522568	0.791895	0.149814
TCGA.J4.AATV.01A	high ssGSEA score	0.57672	0.619936	0.54742	0.423668	0.895338	0.485423	0.536934	0.552432	0.497663	0.372083	0.443609	0.406426	0.185797	0.28488	0.428456	0.716941	0.721947	0.696658	0.636138	0.421609	0.665604	0.806374	0.794473	0.415799	0.38159	0.477884	0.802154	0.231081
TCGA.G9.7522.01A	low ssGSEA score	0.608462	0.602846	0.505827	0.381359	0.877792	0.508213	0.495492	0.564659	0.457364	0.323789	0.433375	0.400056	0.182353	0.260235	0.371013	0.66277	0.71567	0.673144	0.555244	0.394063	0.595796	0.771275	0.794202	0.386442	0.347129	0.453036	0.817082	0.15615
TCGA.J4.A6G3.01A	high ssGSEA score	0.696219	0.653271	0.590367	0.569561	0.914931	0.492082	0.540829	0.575969	0.498467	0.346323	0.509084	0.449424	0.251387	0.348501	0.438457	0.722286	0.728959	0.702525	0.668214	0.446278	0.691267	0.778144	0.751504	0.441816	0.411125	0.489654	0.786679	0.198097
TCGA.J4.A83M.01A	low ssGSEA score	0.637907	0.590302	0.475024	0.377207	0.853459	0.460601	0.486416	0.560809	0.435653	0.296868	0.37054	0.371983	0.141385	0.289573	0.368497	0.669704	0.682953	0.652121	0.513631	0.369869	0.586916	0.75033	0.721457	0.393394	0.308153	0.41804	0.814545	0.150181
TCGA.CH.5748.01A	low ssGSEA score	0.587288	0.592491	0.441726	0.38684	0.846003	0.484761	0.445156	0.590298	0.409787	0.274596	0.413564	0.365415	0.177309	0.297081	0.399518	0.628239	0.684929	0.658792	0.423358	0.334882	0.599681	0.740592	0.754429	0.350863	0.218813	0.301477	0.802768	0.118848
TCGA.XJ.A9DQ.01A	low ssGSEA score	0.573741	0.554386	0.492003	0.30533	0.858994	0.469457	0.458453	0.543831	0.40176	0.298807	0.389912	0.304091	0.138146	0.176553	0.363579	0.649026	0.715143	0.688446	0.407997	0.352432	0.589129	0.775761	0.758463	0.367016	0.208338	0.373635	0.788763	0.140221
TCGA.KC.A4BV.01A	low ssGSEA score	0.64697	0.595266	0.515491	0.394525	0.889953	0.509916	0.489189	0.554086	0.449743	0.270432	0.427211	0.417083	0.125166	0.294537	0.385853	0.696092	0.685411	0.651248	0.568553	0.386912	0.607562	0.777004	0.761023	0.369847	0.296725	0.381915	0.755428	0.102354
TCGA.HC.A6AO.01A	high ssGSEA score	0.666402	0.629405	0.53819	0.437709	0.834079	0.485072	0.497835	0.601597	0.450336	0.338958	0.407482	0.473833	0.204624	0.283152	0.318809	0.632235	0.716034	0.699611	0.722491	0.405336	0.680214	0.780198	0.756935	0.504114	0.233851	0.473186	0.83943	0.267077
TCGA.VP.A875.01A	low ssGSEA score	0.539515	0.565041	0.44484	0.290602	0.79072	0.473279	0.428967	0.547585	0.355377	0.266388	0.365947	0.289249	0.0642597	0.187176	0.372086	0.563463	0.650097	0.628425	0.37122	0.30229	0.508876	0.709674	0.73523	0.322949	0.238957	0.211506	0.810442	0.14733
TCGA.G9.6329.01A	low ssGSEA score	0.657401	0.62025	0.517393	0.406859	0.887382	0.515853	0.503427	0.537158	0.460626	0.320393	0.432132	0.367591	0.20552	0.269726	0.392519	0.701661	0.722447	0.679969	0.55438	0.39128	0.643299	0.775251	0.746136	0.413695	0.259741	0.377917	0.80046	0.184207
TCGA.YJ.A8SW.01A	low ssGSEA score	0.54071	0.600773	0.438209	0.370899	0.816696	0.439936	0.431895	0.561537	0.383214	0.269493	0.364904	0.324479	0.0734247	0.255661	0.382755	0.620294	0.655813	0.612699	0.427882	0.36351	0.567006	0.712218	0.722079	0.304669	0.212491	0.294798	0.784058	0.0711365
TCGA.MG.AAMC.01A	low ssGSEA score	0.598728	0.56269	0.424652	0.334206	0.822041	0.515545	0.4534	0.550011	0.399997	0.285946	0.378649	0.350297	0.0888734	0.185933	0.288486	0.589707	0.710591	0.638794	0.408592	0.357879	0.565646	0.725544	0.727876	0.353392	0.328489	0.339037	0.813157	0.144522
TCGA.KC.A7F3.01A	low ssGSEA score	0.577291	0.60687	0.476782	0.395422	0.859817	0.480751	0.494352	0.564318	0.451896	0.323194	0.451642	0.32973	0.137398	0.196374	0.39432	0.670974	0.702315	0.666128	0.517894	0.393053	0.615961	0.752189	0.753051	0.379273	0.309092	0.41227	0.795285	0.175397
TCGA.EJ.5521.01A	low ssGSEA score	0.59314	0.624039	0.472425	0.347721	0.861836	0.478125	0.500813	0.583349	0.43339	0.337814	0.450914	0.434309	0.174814	0.246904	0.38668	0.653489	0.716625	0.659873	0.549675	0.378836	0.638813	0.757922	0.768265	0.404435	0.222105	0.401703	0.824718	0.186579
TCGA.HC.7213.01A	high ssGSEA score	0.563201	0.592199	0.495926	0.446281	0.852985	0.496419	0.488206	0.587503	0.433162	0.288598	0.442822	0.443733	0.169272	0.319699	0.426836	0.63928	0.703027	0.648804	0.621888	0.393012	0.666954	0.758261	0.770696	0.389625	0.28881	0.430753	0.768722	0.181302
TCGA.V1.A8MF.01A	high ssGSEA score	0.689812	0.625633	0.530531	0.452766	0.894452	0.502356	0.527865	0.599666	0.448051	0.316951	0.394039	0.416263	0.187166	0.316985	0.386203	0.671683	0.714228	0.756488	0.63522	0.413219	0.640836	0.767346	0.769825	0.42104	0.341152	0.509891	0.79616	0.133405
TCGA.VN.A88L.01A	low ssGSEA score	0.529142	0.574039	0.474626	0.316209	0.847285	0.497517	0.483818	0.541292	0.453316	0.277012	0.40716	0.353885	0.0733645	0.219684	0.374634	0.662541	0.687678	0.670007	0.430932	0.393455	0.56976	0.761413	0.742551	0.380959	0.349233	0.486295	0.798278	0.135632
TCGA.CH.5766.01A	low ssGSEA score	0.640528	0.606604	0.483672	0.498367	0.874861	0.506383	0.507334	0.56881	0.448908	0.31243	0.419456	0.42772	0.197996	0.332126	0.378092	0.679532	0.705571	0.676044	0.565951	0.377071	0.623162	0.73	0.793623	0.369574	0.427092	0.439066	0.778877	0.156113
TCGA.VP.A872.01A	high ssGSEA score	0.624318	0.615905	0.506617	0.410589	0.89557	0.477274	0.514356	0.567543	0.476506	0.318734	0.395338	0.358173	0.309382	0.319885	0.407331	0.685433	0.721984	0.665127	0.630547	0.407561	0.65071	0.751373	0.754097	0.429452	0.329736	0.349955	0.816849	0.168418
TCGA.KK.A8IH.01A	low ssGSEA score	0.596476	0.590785	0.497947	0.39452	0.858381	0.457292	0.464831	0.582434	0.426807	0.300419	0.407449	0.313197	0.246675	0.316622	0.356293	0.58979	0.722313	0.633385	0.538654	0.34915	0.630952	0.754461	0.734628	0.405768	0.346092	0.36211	0.768307	0.144192
TCGA.J9.A8CN.01A	low ssGSEA score	0.580323	0.59559	0.451889	0.433722	0.833348	0.490593	0.500618	0.547887	0.428606	0.309507	0.433494	0.329272	0.124927	0.224062	0.339561	0.610065	0.68501	0.642102	0.525751	0.387024	0.584842	0.745371	0.740074	0.377011	0.385775	0.455821	0.796108	0.206594
TCGA.HC.7079.01A	high ssGSEA score	0.878751	0.710285	0.788635	0.68371	1	0.583139	0.656572	0.640067	0.656559	0.415598	0.563555	0.725825	0.750322	0.740957	0.515799	0.801621	0.767632	0.737059	0.953402	0.521764	0.769481	0.858757	0.797088	0.586593	0.458493	0.547749	0.852216	0.24051
TCGA.ZG.A9ND.01A	low ssGSEA score	0.612254	0.596424	0.421433	0.420151	0.823292	0.467286	0.477226	0.550586	0.3991	0.319771	0.407751	0.303889	0.0204442	0.218615	0.317132	0.603603	0.708848	0.655744	0.470359	0.34929	0.579995	0.725451	0.718497	0.331622	0.318468	0.413946	0.79233	0.142136
TCGA.CH.5739.01A	high ssGSEA score	0.619318	0.639734	0.545595	0.446401	0.855403	0.515129	0.524255	0.554494	0.472173	0.301132	0.440582	0.435061	0.182094	0.312645	0.41953	0.652446	0.680679	0.621397	0.586776	0.396243	0.630705	0.757845	0.787175	0.397704	0.361645	0.435301	0.798054	0.186095
TCGA.KK.A8I8.01A	low ssGSEA score	0.627782	0.591436	0.479118	0.36616	0.833666	0.492968	0.453899	0.55826	0.40279	0.238203	0.360386	0.36449	0.154365	0.274125	0.371	0.612391	0.674687	0.650986	0.494402	0.357802	0.600604	0.752092	0.757396	0.37812	0.216459	0.286335	0.768341	0.119536
TCGA.EJ.5517.01A	low ssGSEA score	0.673831	0.654743	0.475657	0.480777	0.890732	0.53248	0.511785	0.571629	0.470277	0.309349	0.41929	0.420384	0.252698	0.408917	0.385954	0.652985	0.695916	0.636584	0.57703	0.399257	0.618306	0.750549	0.754731	0.39417	0.358795	0.468189	0.775346	0.160835
TCGA.VN.A88P.01A	low ssGSEA score	0.612573	0.61573	0.48215	0.378441	0.869904	0.532908	0.502309	0.554502	0.443132	0.337699	0.35833	0.378768	0.157682	0.325575	0.339704	0.673093	0.700139	0.67101	0.54413	0.383417	0.60804	0.733743	0.729811	0.367746	0.284925	0.442446	0.761585	0.147279
TCGA.EJ.7783.01A	high ssGSEA score	0.568592	0.627514	0.514674	0.406795	0.870662	0.49888	0.477438	0.545967	0.423028	0.280415	0.460198	0.415346	0.215736	0.310179	0.411447	0.723179	0.709312	0.676284	0.555023	0.369871	0.609532	0.802538	0.778503	0.397378	0.314225	0.441657	0.762628	0.22799
TCGA.EJ.8474.01A	low ssGSEA score	0.575904	0.591569	0.463372	0.383897	0.877434	0.511001	0.482754	0.591723	0.426899	0.295805	0.421651	0.385412	0.1283	0.259554	0.389521	0.671636	0.708086	0.645828	0.476164	0.379691	0.600801	0.77702	0.748323	0.386244	0.272737	0.381478	0.798959	0.115148
TCGA.EJ.5518.01A	low ssGSEA score	0.582458	0.641995	0.502842	0.422805	0.870655	0.496322	0.531023	0.59473	0.461683	0.30873	0.420422	0.457542	0.102041	0.282102	0.38664	0.704114	0.689772	0.657796	0.569305	0.414427	0.572416	0.732062	0.731375	0.382792	0.298084	0.463034	0.799265	0.162836
TCGA.G9.6332.01A	low ssGSEA score	0.592522	0.594824	0.432167	0.309996	0.816008	0.496271	0.442736	0.539933	0.395363	0.239677	0.343523	0.357241	0.0787122	0.208724	0.346726	0.58501	0.708908	0.64345	0.41583	0.343606	0.559813	0.759503	0.746704	0.350783	0.267974	0.297257	0.80082	0.136657
TCGA.HC.A6AS.01A	high ssGSEA score	0.689731	0.631261	0.572321	0.388349	0.870933	0.477436	0.541101	0.597761	0.481911	0.368419	0.41883	0.509988	0.210548	0.31107	0.377107	0.694731	0.704137	0.706878	0.721088	0.431257	0.632366	0.779547	0.756766	0.485766	0.395328	0.549043	0.811059	0.170407
TCGA.KK.A8I6.01A	low ssGSEA score	0.591138	0.586557	0.47231	0.354321	0.844127	0.489537	0.457745	0.558321	0.393538	0.271807	0.392878	0.34009	0.14458	0.2227	0.386491	0.648803	0.696274	0.675028	0.470911	0.327034	0.599451	0.755623	0.755348	0.359916	0.195873	0.315588	0.826085	0.15254
TCGA.ZG.A9L2.01A	high ssGSEA score	0.723424	0.643906	0.577545	0.516379	0.90796	0.569259	0.563985	0.588698	0.52741	0.2755	0.463464	0.469211	0.393962	0.427493	0.439164	0.736917	0.718861	0.668744	0.65591	0.427281	0.614374	0.766849	0.767078	0.427859	0.325609	0.438559	0.781395	0.124544
TCGA.XJ.A9DX.01A	low ssGSEA score	0.554915	0.585508	0.472178	0.3329	0.800534	0.48038	0.457596	0.517841	0.391789	0.26231	0.326884	0.322008	0.0598065	0.229668	0.325849	0.642446	0.685182	0.708826	0.481869	0.354812	0.599642	0.783152	0.69308	0.369678	0.121803	0.29128	0.806093	0.118527
TCGA.V1.A9OQ.01A	low ssGSEA score	0.683104	0.578711	0.488639	0.384575	0.861386	0.496886	0.500958	0.568079	0.453036	0.288283	0.396501	0.338829	0.246864	0.296741	0.335207	0.66874	0.717018	0.683398	0.520699	0.386246	0.568979	0.758275	0.744211	0.373602	0.290128	0.381187	0.819382	0.145305
TCGA.V1.A9OX.01A	low ssGSEA score	0.652128	0.603522	0.483299	0.386738	0.880346	0.482088	0.478033	0.590779	0.436957	0.314565	0.410632	0.357823	0.183607	0.28312	0.341278	0.67151	0.716128	0.711402	0.574057	0.385591	0.627858	0.755914	0.754103	0.391059	0.269603	0.410444	0.81138	0.120962
TCGA.KC.A7F5.01A	low ssGSEA score	0.553685	0.534124	0.360963	0.34812	0.800328	0.445696	0.41252	0.594032	0.335498	0.333245	0.426623	0.290129	0.014631	0.165165	0.319241	0.569534	0.68739	0.710137	0.345986	0.307221	0.535685	0.747506	0.680359	0.289837	0.219889	0.326561	0.805995	0.0991862
TCGA.HI.7171.01A	low ssGSEA score	0.601257	0.590287	0.479155	0.414191	0.847806	0.486825	0.418618	0.582158	0.391539	0.291699	0.439716	0.359539	0.122225	0.226069	0.391277	0.634488	0.681202	0.611088	0.450001	0.359446	0.572211	0.722928	0.74541	0.336892	0.258965	0.332356	0.808068	0.143969
TCGA.EJ.8469.01A	low ssGSEA score	0.579619	0.591034	0.50132	0.422963	0.826249	0.578814	0.428249	0.59539	0.392911	0.225309	0.449093	0.396658	0.119866	0.245073	0.424422	0.597461	0.665189	0.608795	0.467548	0.362955	0.600512	0.74761	0.761645	0.334342	0.212354	0.301154	0.75593	0.158474
TCGA.KK.A6E4.01A	low ssGSEA score	0.650182	0.57556	0.461275	0.372187	0.787408	0.486932	0.476883	0.561843	0.416931	0.299575	0.385012	0.326711	0.201452	0.234412	0.36639	0.579578	0.677345	0.63239	0.538009	0.366787	0.584707	0.732696	0.722578	0.372692	0.296615	0.327216	0.82248	0.187866
TCGA.V1.A8ML.01A	low ssGSEA score	0.587391	0.596157	0.433785	0.335777	0.853085	0.486584	0.480067	0.586349	0.421063	0.305542	0.397926	0.354559	0.13782	0.27891	0.341113	0.659997	0.6849	0.652542	0.460541	0.360146	0.599332	0.727465	0.767348	0.352369	0.280715	0.368556	0.805051	0.126119
TCGA.CH.5754.01A	high ssGSEA score	0.715848	0.644238	0.559583	0.557769	0.903681	0.464682	0.544984	0.621147	0.472697	0.315121	0.465329	0.548408	0.297939	0.417829	0.401405	0.670742	0.707586	0.711607	0.682043	0.412007	0.642186	0.756441	0.730768	0.420631	0.316241	0.485743	0.76746	0.209854
TCGA.KK.A8IC.01A	high ssGSEA score	0.573624	0.605885	0.533912	0.430889	0.901424	0.480834	0.508592	0.533448	0.478008	0.300973	0.437092	0.43005	0.17539	0.296582	0.427933	0.72373	0.712334	0.687978	0.56443	0.398999	0.605139	0.77531	0.788065	0.387506	0.34328	0.466899	0.808856	0.166346
TCGA.G9.7509.01A	low ssGSEA score	0.567415	0.562535	0.475487	0.320551	0.838729	0.481306	0.453947	0.556504	0.401779	0.280012	0.385163	0.308279	0.114437	0.215422	0.365588	0.655187	0.686321	0.657764	0.407457	0.350199	0.560433	0.743821	0.759128	0.329877	0.267342	0.363226	0.805965	0.128907
TCGA.EJ.7115.01A	low ssGSEA score	0.575279	0.609565	0.486388	0.359457	0.874285	0.484823	0.468062	0.536371	0.407452	0.30349	0.447058	0.416837	0.111281	0.284326	0.404412	0.693526	0.697476	0.676703	0.500789	0.369371	0.616747	0.759267	0.731273	0.382955	0.253521	0.445187	0.805494	0.151748
TCGA.HC.A6AQ.01A	low ssGSEA score	0.658533	0.57704	0.463855	0.298763	0.834866	0.481761	0.457525	0.56308	0.41404	0.311372	0.354415	0.356762	0.186923	0.249065	0.351868	0.614066	0.717773	0.701247	0.496111	0.364217	0.586973	0.759286	0.754019	0.404377	0.250341	0.363443	0.809258	0.177364
TCGA.KK.A7AZ.01A	low ssGSEA score	0.60321	0.574154	0.439104	0.344865	0.837851	0.479417	0.429243	0.563397	0.374815	0.288811	0.374739	0.319327	0.0691618	0.268091	0.372507	0.591901	0.667807	0.688356	0.478306	0.33343	0.587713	0.732752	0.717391	0.327486	0.275392	0.328342	0.797956	0.110016
TCGA.G9.6366.01A	low ssGSEA score	0.614913	0.578937	0.402956	0.330403	0.839122	0.471271	0.451035	0.558108	0.40911	0.329675	0.429497	0.328566	0.0891947	0.193196	0.329214	0.603143	0.709197	0.685602	0.422639	0.312129	0.566107	0.717296	0.715952	0.340677	0.300942	0.330402	0.799718	0.182162
TCGA.G9.6354.01A	low ssGSEA score	0.604734	0.575143	0.44443	0.309735	0.825828	0.502638	0.453491	0.556405	0.404726	0.301771	0.371801	0.344817	0.0942371	0.204339	0.302307	0.602853	0.703711	0.655708	0.457989	0.363423	0.598447	0.751058	0.762882	0.349619	0.313166	0.345042	0.798853	0.147524
TCGA.VP.A87K.01A	low ssGSEA score	0.589716	0.556427	0.51137	0.321855	0.824044	0.487427	0.43694	0.52269	0.371057	0.25236	0.352569	0.351926	0.109916	0.232727	0.366119	0.600495	0.678786	0.664634	0.442948	0.32454	0.567948	0.726304	0.70566	0.342282	0.250672	0.249577	0.786025	0.127923
TCGA.KK.A8IL.01A	high ssGSEA score	0.706213	0.649358	0.591509	0.450454	0.922907	0.478101	0.53615	0.585498	0.487747	0.331477	0.448173	0.464636	0.194349	0.312902	0.394911	0.684254	0.721395	0.708247	0.716449	0.45486	0.671286	0.774434	0.762024	0.432787	0.336578	0.441296	0.79322	0.212272
TCGA.HI.7170.01A	high ssGSEA score	0.633463	0.674793	0.534178	0.467389	0.913272	0.499532	0.554294	0.585546	0.511826	0.350838	0.443999	0.416692	0.218658	0.310857	0.410963	0.746372	0.743206	0.712563	0.643061	0.466239	0.666537	0.814616	0.768444	0.427915	0.334227	0.528389	0.787778	0.16145
TCGA.YL.A9WI.01A	low ssGSEA score	0.553788	0.645799	0.404961	0.405687	0.841113	0.524848	0.424828	0.63726	0.370145	0.270684	0.400318	0.358957	0.0371884	0.311393	0.420158	0.62284	0.643633	0.58499	0.425541	0.353647	0.594157	0.710031	0.705616	0.305354	0.145807	0.293558	0.759008	0.0842995
TCGA.G9.6339.01A	low ssGSEA score	0.632458	0.605721	0.456565	0.362203	0.862659	0.48956	0.47807	0.536338	0.424652	0.319288	0.38837	0.295025	0.135838	0.247474	0.313461	0.647988	0.728496	0.689789	0.51047	0.381863	0.615744	0.742642	0.764442	0.382267	0.308425	0.357146	0.801215	0.144008
TCGA.V1.A8WW.01A	low ssGSEA score	0.632426	0.609761	0.476384	0.38271	0.870793	0.482673	0.457163	0.589485	0.441772	0.288944	0.4088	0.425628	0.149163	0.323508	0.378132	0.662664	0.68195	0.669734	0.541202	0.369887	0.595443	0.725348	0.726862	0.356705	0.220815	0.290421	0.792905	0.204801
TCGA.CH.5789.01A	high ssGSEA score	0.553443	0.656887	0.502892	0.384453	0.895109	0.509983	0.533135	0.570278	0.480686	0.342796	0.459144	0.448022	0.172511	0.312969	0.419069	0.691618	0.699709	0.673328	0.597557	0.398843	0.624625	0.786381	0.819423	0.412005	0.426098	0.547394	0.812526	0.262043
TCGA.FC.A4JI.01A	low ssGSEA score	0.655025	0.610612	0.435627	0.567433	0.832449	0.491259	0.402512	0.681872	0.409601	0.31118	0.438892	0.365339	0.100822	0.256836	0.440427	0.597275	0.67558	0.659361	0.519159	0.371944	0.599429	0.657581	0.776423	0.346962	0.177233	0.27146	0.779113	0.14775
TCGA.EJ.A65M.01A	low ssGSEA score	0.667145	0.613513	0.490462	0.408005	0.856429	0.478686	0.472818	0.613035	0.424021	0.298007	0.421311	0.37994	0.12824	0.299139	0.400663	0.676109	0.71899	0.658698	0.58082	0.377507	0.634108	0.766332	0.741629	0.404494	0.24831	0.40631	0.800777	0.178219
TCGA.EJ.A6RA.01A	low ssGSEA score	0.638637	0.601457	0.473089	0.330462	0.862293	0.478602	0.473889	0.544732	0.421445	0.303785	0.391299	0.365845	0.168382	0.236168	0.357893	0.654379	0.713758	0.699607	0.537499	0.359093	0.597883	0.770088	0.759354	0.387419	0.197437	0.378697	0.796182	0.149684
TCGA.EJ.5512.01A	low ssGSEA score	0.581414	0.584655	0.450673	0.345662	0.86924	0.489609	0.451241	0.573968	0.424089	0.307308	0.422558	0.364819	0.172969	0.242146	0.389759	0.677868	0.707159	0.629688	0.451706	0.366569	0.578044	0.74643	0.788781	0.350518	0.259991	0.373006	0.779345	0.147331
TCGA.M7.A723.01A	high ssGSEA score	0.740902	0.620888	0.560637	0.390992	0.898119	0.477708	0.540878	0.590128	0.484878	0.305019	0.395335	0.443435	0.228588	0.338294	0.382151	0.707528	0.731287	0.691356	0.676037	0.442163	0.65847	0.77613	0.759451	0.468209	0.228405	0.390615	0.808175	0.167026
TCGA.KK.A7AQ.01A	low ssGSEA score	0.591507	0.602815	0.454039	0.309834	0.839653	0.43031	0.469256	0.627483	0.412758	0.293486	0.385502	0.314292	0.12483	0.257596	0.351663	0.64473	0.720039	0.709241	0.508789	0.387229	0.597139	0.752754	0.698039	0.351957	0.217582	0.307478	0.822352	0.128111
TCGA.EJ.A6RC.01A	high ssGSEA score	0.705731	0.641041	0.536809	0.463288	0.909321	0.513772	0.528544	0.585439	0.499317	0.302235	0.416815	0.447695	0.390366	0.43114	0.38905	0.711011	0.726042	0.682766	0.676607	0.392492	0.613614	0.789057	0.748713	0.407109	0.288906	0.488812	0.773994	0.136843
TCGA.KK.A8IF.01A	low ssGSEA score	0.560795	0.584745	0.397347	0.298008	0.828449	0.440143	0.41826	0.589	0.388002	0.298215	0.364281	0.241337	0.0293756	0.251449	0.326039	0.591499	0.669886	0.606071	0.390936	0.346534	0.54975	0.744447	0.679021	0.279643	0.200644	0.274072	0.812875	0.130169
TCGA.VP.A879.01A	low ssGSEA score	0.508028	0.575646	0.469943	0.247838	0.851085	0.495998	0.459887	0.527624	0.414863	0.298775	0.396152	0.346816	0.155519	0.18938	0.388281	0.688857	0.702497	0.677082	0.430452	0.338657	0.584319	0.772642	0.792556	0.343063	0.269674	0.371998	0.799292	0.14761
TCGA.HC.A48F.01A	low ssGSEA score	0.48192	0.563624	0.394736	0.287815	0.821773	0.494045	0.412177	0.535833	0.349431	0.287849	0.382147	0.368699	0.0341256	0.204872	0.34244	0.598727	0.696859	0.672246	0.42122	0.339349	0.538838	0.751507	0.734158	0.339519	0.237358	0.408142	0.787408	0.151744
TCGA.VN.A88Q.01A	low ssGSEA score	0.524295	0.589344	0.464585	0.350333	0.837504	0.489492	0.446428	0.56166	0.417714	0.271191	0.424031	0.363371	0.0661888	0.204172	0.353763	0.597096	0.691287	0.670838	0.479201	0.351631	0.601896	0.722129	0.737125	0.374616	0.331973	0.382152	0.80946	0.180462
TCGA.KC.A7FE.01A	low ssGSEA score	0.557664	0.616293	0.49795	0.332931	0.885114	0.51069	0.509983	0.55567	0.456522	0.3056	0.415499	0.385463	0.212559	0.245699	0.392578	0.710054	0.727747	0.683764	0.541792	0.405875	0.616247	0.796697	0.775368	0.394482	0.258948	0.450793	0.79516	0.124192
TCGA.EJ.A46D.01A	low ssGSEA score	0.586366	0.569475	0.501478	0.316966	0.863853	0.506044	0.475316	0.545022	0.418807	0.290257	0.372106	0.344292	0.126191	0.254345	0.399852	0.676462	0.70836	0.692559	0.463227	0.33979	0.601168	0.771768	0.770803	0.363838	0.235153	0.378324	0.792595	0.143998
TCGA.HC.7747.01A	high ssGSEA score	0.672007	0.622654	0.538609	0.415708	0.90698	0.500042	0.513566	0.58679	0.455754	0.340392	0.415531	0.424643	0.274943	0.321275	0.402347	0.700617	0.728953	0.667311	0.635	0.385309	0.673593	0.745206	0.789792	0.420933	0.274279	0.387215	0.822787	0.127648
TCGA.HC.7231.01A	low ssGSEA score	0.640907	0.614273	0.517432	0.407771	0.886418	0.524768	0.481472	0.566986	0.441028	0.268228	0.385763	0.413163	0.188598	0.314812	0.395311	0.659715	0.704165	0.633764	0.555114	0.360572	0.654779	0.745848	0.769437	0.389697	0.249233	0.352276	0.827398	0.189937
TCGA.J4.8200.01A	low ssGSEA score	0.556363	0.625957	0.475218	0.371602	0.872721	0.524512	0.507827	0.627086	0.457473	0.300827	0.399962	0.394319	0.0994501	0.311968	0.339134	0.671169	0.705267	0.669015	0.503129	0.406627	0.588101	0.754423	0.749878	0.378134	0.327662	0.45095	0.77589	0.147144
TCGA.HC.8260.01A	low ssGSEA score	0.580098	0.593599	0.520621	0.350462	0.879398	0.490777	0.460139	0.534453	0.420136	0.288587	0.410301	0.346546	0.149614	0.231665	0.391546	0.667309	0.686452	0.673636	0.517181	0.350081	0.616769	0.756103	0.799161	0.376508	0.295302	0.389214	0.803673	0.128072
TCGA.V1.A9ZR.01A	high ssGSEA score	0.6447	0.636944	0.576496	0.333887	0.912779	0.518249	0.530606	0.580876	0.492101	0.266456	0.405491	0.506333	0.240036	0.342993	0.433062	0.719621	0.718002	0.697767	0.704806	0.440118	0.647166	0.804199	0.771612	0.465515	0.291463	0.436658	0.793378	0.108256
TCGA.EJ.A65B.01A	low ssGSEA score	0.580136	0.598237	0.491319	0.341064	0.865651	0.491954	0.509689	0.572285	0.416319	0.355573	0.410544	0.426548	0.144776	0.228279	0.36381	0.651326	0.709702	0.708183	0.54601	0.397674	0.592714	0.770641	0.757502	0.424134	0.253121	0.415344	0.799096	0.147269
TCGA.V1.A8MM.01A	low ssGSEA score	0.667963	0.608331	0.54026	0.410012	0.871033	0.480463	0.518965	0.59752	0.452106	0.288154	0.373408	0.40029	0.173838	0.297512	0.328311	0.664245	0.684158	0.661598	0.606778	0.393894	0.615208	0.78438	0.740962	0.421871	0.199566	0.362102	0.811897	0.0733607
TCGA.CH.5740.01A	low ssGSEA score	0.622079	0.624504	0.497947	0.402949	0.842635	0.575265	0.459884	0.55614	0.430911	0.288302	0.44378	0.387191	0.229332	0.319531	0.397645	0.648618	0.697302	0.621079	0.509213	0.336195	0.604228	0.748183	0.756322	0.375527	0.289454	0.34278	0.802719	0.131442
TCGA.G9.7525.01A	low ssGSEA score	0.571173	0.588732	0.488056	0.317975	0.851019	0.488835	0.495688	0.573801	0.410342	0.325029	0.414482	0.380588	0.0804011	0.232544	0.388344	0.648686	0.696188	0.647982	0.496984	0.392345	0.572641	0.728163	0.788189	0.368937	0.222465	0.3347	0.830368	0.166227
TCGA.FC.A6HD.01A	low ssGSEA score	0.625678	0.558352	0.421244	0.412736	0.793716	0.485504	0.4287	0.563503	0.368455	0.268831	0.388428	0.322473	0.191585	0.218891	0.39996	0.56171	0.730787	0.696005	0.495628	0.316368	0.590179	0.733488	0.72047	0.387607	0.251068	0.412137	0.815447	0.109364
TCGA.V1.A9Z9.01A	low ssGSEA score	0.574357	0.615852	0.487547	0.336194	0.863709	0.470113	0.491731	0.573527	0.416637	0.299802	0.425084	0.378183	0.0931937	0.237705	0.348748	0.660555	0.696194	0.687734	0.520815	0.381709	0.609572	0.765481	0.748956	0.377965	0.182946	0.321386	0.784796	0.155259
TCGA.G9.6361.01A	low ssGSEA score	0.567383	0.591849	0.47315	0.298822	0.857177	0.49082	0.449457	0.563284	0.436991	0.305196	0.408739	0.333319	0.055511	0.235554	0.388786	0.671261	0.70095	0.623845	0.41173	0.385403	0.56026	0.777162	0.748586	0.368746	0.226958	0.284761	0.768606	0.139838
TCGA.KK.A6E8.01A	low ssGSEA score	0.59155	0.581365	0.417789	0.362199	0.825699	0.47718	0.457034	0.604891	0.384826	0.283247	0.387375	0.300399	0.0466975	0.20749	0.265988	0.562998	0.66736	0.634254	0.448017	0.335501	0.543531	0.758054	0.730398	0.352252	0.203265	0.350849	0.811347	0.0697496
TCGA.HC.7740.01A	high ssGSEA score	0.582652	0.659659	0.528791	0.392176	0.88928	0.481903	0.514424	0.556844	0.463972	0.340356	0.454106	0.391334	0.203263	0.330205	0.398976	0.738718	0.7132	0.6925	0.604684	0.409963	0.632123	0.78243	0.773783	0.398473	0.371688	0.503658	0.800791	0.186141
TCGA.HC.A9TE.01A	high ssGSEA score	0.693404	0.63059	0.552762	0.465116	0.925746	0.506034	0.5331	0.612936	0.487817	0.342679	0.427048	0.479459	0.2858	0.386898	0.392852	0.683111	0.734559	0.743021	0.688272	0.438949	0.628731	0.79506	0.737634	0.429187	0.298938	0.433349	0.825973	0.110054
